# Supplementary material for: SM22α Deletion Contributes to Neurocognitive Impairment in Mice through Modulating Vascular Smooth Muscle Cell Phenotypes
Source: Int J Mol Sci. 2023 Apr 12;24(8):7117. doi: 10.3390/ijms24087117 (PMC10138350; doi:10.3390/ijms24087117)
Supplement: Supplementary file 1 [file ijms-24-07117-s001.zip]

Archive with 3 entries (3 files):
- ijms-2310368-Figure S1.tif
- Supplementary Data-S1-differentially expressed mRNAs in artery between WT and Sm22 alpha--  mice.xlsx
- Supplementary Data-S2-DEG in modulated VSMCs.xls
