# Supplementary material for: SM22α Deletion Contributes to Neurocognitive Impairment in Mice through Modulating Vascular Smooth Muscle Cell Phenotypes
Source: Int J Mol Sci. 2023 Apr 12;24(8):7117. doi: 10.3390/ijms24087117 (PMC10138350; doi:10.3390/ijms24087117)
Supplement: Supplementary file 1 [file ijms-24-07117-s001.zip › Supplementary Data-S1-differentially expressed mRNAs in artery between WT and Sm22 alpha-- mice.xlsx]

## Sheet: Sheet1
EntrzGene_id	gene_name	description	locus	wild_FPKM	homozygotic_FPKM	log2(Fold_change)-homozygotic/wild	p-value	UP/DOWN regulate
110557	H2-Q6	histocompatibility 2, Q region locus 6	chr17:35424846-35428361	1.37e-05	0.860717	15.9391	0.00836125	UP
111241	Hmga1-rs1	high mobility group AT-hook I, related sequence 1	chr17:27556573-27563672	1.51e-05	0.689754	15.4792	0.0344781	UP
170658	BC002163	NADH dehydrogenase Fe-S protein 5 pseudogene	chr4:123712709-123718186	0.000411284	18.6216	15.4665	3.76e-06	UP
27222	Atp1a4	ATPase, Na+/K+ transporting, alpha 4 polypeptide	chr1:172223507-172258424	8.51e-07	0.0140192	14.0079	0.0359475	UP
654432	Gm7334	B-cell translocation gene 3 pseudogene	chr16:78359859-78376785	0.00153913	3.42692	11.1206	0.0473817	UP
15006	H2-Q1	histocompatibility 2, Q region locus 1	chr17:35320557-35325099	0.000169694	0.0330132	7.60396	0.0304158	UP
544791	Myh13	myosin, heavy polypeptide 13, skeletal muscle	chr11:67327102-67371502	2.8e-05	0.00432417	7.27085	0.0182217	UP
16873	Lhx5	LIM homeobox protein 5	chr5:120431885-120441457	0.000289757	0.0202955	6.13017	0.0158117	UP
16069	Igj	immunoglobulin joining chain	chr5:88519808-88527897	0.0166926	0.741504	5.47317	0.0062103	UP
15569	Elavl2	ELAV (embryonic lethal, abnormal vision, Drosophila)-like 2 (Hu antigen B)	chr4:91250766-91399984	0.00625159	0.261379	5.38578	0.0185324	UP
668178	Mettl7a3	methyltransferase like 7A3	chr15:100334928-100340169	0.00329461	0.127752	5.27709	0.00724714	UP
29859	Sult4a1	sulfotransferase family 4A, member 1	chr15:84076096-84105754	0.0103583	0.281089	4.76217	0.0465922	UP
13166	Dbh	dopamine beta hydroxylase	chr2:27165506-27183204	0.0496237	1.18788	4.58122	0.0343007	UP
18548	Pcsk1	proprotein convertase subtilisin/kexin type 1	chr13:75089986-75132498	0.00703984	0.168035	4.57708	0.0358066	UP
13839	Epha5	Eph receptor A5	chr5:84054764-84417382	0.00252852	0.0498442	4.30106	0.00292006	UP
72693	Zcchc12	zinc finger, CCHC domain containing 12	chrX:36195903-36199158	0.0102591	0.187879	4.19483	0.040611	UP
14570	Arhgdig	Rho GDP dissociation inhibitor (GDI) gamma	chr17:26199182-26201350	0.0270672	0.487594	4.17106	0.0363909	UP
12386	Ctnna2	catenin (cadherin associated protein), alpha 2	chr6:76881636-77979667	0.00465462	0.083042	4.15711	0.0163634	UP
22780	Ikzf3	IKAROS family zinc finger 3	chr11:98464692-98546031	0.00467666	0.0815097	4.12342	0.0157606	UP
15561	Htr3a	5-hydroxytryptamine (serotonin) receptor 3A	chr9:48899212-48911099	0.0247994	0.425402	4.10045	0.0346884	UP
380709	Spata22	spermatogenesis associated 22	chr11:73329740-73346044	0.0168363	0.284275	4.07764	0.00424386	UP
93896	Glp2r	glucagon-like peptide 2 receptor	chr11:67706429-67771153	0.00467739	0.0751661	4.00631	0.0159317	UP
380684	Nefh	neurofilament, heavy polypeptide	chr11:4938755-5042794	0.00374945	0.0584403	3.96221	0.0136757	UP
15122	Hba-a1	hemoglobin alpha, adult chain 1	chr11:32283671-32284493	10.3812	160.695	3.95228	1.46e-41	UP
14800	Gria2	glutamate receptor, ionotropic, AMPA2 (alpha 2)	chr3:80684935-80802791	0.00542432	0.0834566	3.94351	0.0342627	UP
21823	Th	tyrosine hydroxylase	chr7:142892775-142899966	0.0577475	0.87485	3.92121	0.0085779	UP
59083	Fetub	fetuin beta	chr16:22918381-22939768	0.0137297	0.207309	3.91641	0.00702854	UP
14934	Gypa	glycophorin A	chr8:80494044-80510785	0.011464	0.172855	3.91438	0.0062599	UP
18211	Ntrk1	neurotrophic tyrosine kinase, receptor, type 1	chr3:87778243-87795162	0.0222425	0.335068	3.91306	0.0174726	UP
20614	Snap25	synaptosomal-associated protein 25	chr2:136713449-136782428	0.05219	0.780556	3.90266	0.0250586	UP
17175	Masp2	mannan-binding lectin serine peptidase 2	chr4:148602543-148626996	0.00665212	0.0993351	3.90042	0.0499632	UP
320343	Lypd6	LY6/PLAUR domain containing 6	chr2:50066428-50193569	0.0124408	0.174257	3.80807	0.00420859	UP
57014	Htr3b	5-hydroxytryptamine (serotonin) receptor 3B	chr9:48935007-48964990	0.00973515	0.13614	3.80574	0.00632339	UP
381199	Tmem151a	transmembrane protein 151A	chr19:5079336-5085477	0.00620997	0.0856583	3.78593	0.00837866	UP
271047	Serpina3b	serine (or cysteine) peptidase inhibitor, clade A, member 3B	chr12:104127995-104139545	0.0077111	0.105282	3.77118	0.0134528	UP
105853	Mal2	mal, T cell differentiation protein 2	chr15:54571365-54602846	0.0164237	0.222318	3.75877	0.0205152	UP
18557	Cdk18	cyclin-dependent kinase 18	chr1:132113546-132139685	0.00800578	0.108254	3.75723	0.0195155	UP
67445	C1qtnf4	C1q and tumor necrosis factor related protein 4	chr2:90885785-90890526	0.0369559	0.462047	3.64416	0.0486515	UP
231290	Slc10a4	solute carrier family 10 (sodium/bile acid cotransporter family), member 4	chr5:73006903-73012955	0.0296549	0.369265	3.63831	0.0184094	UP
20979	Syt1	synaptotagmin I	chr10:108497649-109010975	0.0264601	0.32098	3.60059	0.0407738	UP
67295	Rab3c	RAB3C, member RAS oncogene family	chr13:110054186-110280206	0.0240448	0.284467	3.56446	0.000129022	UP
110834	Chrna3	cholinergic receptor, nicotinic, alpha polypeptide 3	chr9:55011342-55026559	0.0198161	0.231354	3.54536	0.0302776	UP
19762	Rit2	Ras-like without CAAX 2	chr18:30974313-31317128	0.0257346	0.300261	3.54444	0.043104	UP
18488	Cntn3	contactin 3	chr6:102163305-102464667	0.00670678	0.076193	3.50597	0.00631651	UP
210162	Zkscan2	zinc finger with KRAB and SCAN domains 2	chr7:123478638-123500449	0.00405726	0.0460679	3.50518	0.010424	UP
216350	Tspan8	tetraspanin 8	chr10:115817283-115849893	0.0191138	0.21431	3.48701	0.0378358	UP
12481	Cd2	CD2 antigen	chr3:101275907-101287939	0.018618	0.207909	3.48118	0.0390596	UP
268859	Rbfox1	RNA binding protein, fox-1 homolog (C. elegans) 1	chr16:5884792-7412480	0.00538303	0.0597385	3.47217	0.00557459	UP
20449	St8sia1	ST8 alpha-N-acetyl-neuraminide alpha-2,8-sialyltransferase 1	chr6:142814230-142964452	0.0024282	0.0265242	3.44935	0.0249114	UP
320460	Vwc2l	von Willebrand factor C domain-containing protein 2-like	chr1:70725714-70885397	0.00431723	0.0470957	3.44742	0.0143549	UP
12889	Cplx1	complexin 1	chr5:108518553-108550027	0.0116487	0.12585	3.43346	0.00164077	UP
76965	Slitrk1	SLIT and NTRK-like family, member 1	chr14:108909988-108914239	0.00511012	0.0550334	3.42888	0.0267352	UP
16508	Kcnd2	potassium voltage-gated channel, Shal-related family, member 2	chr6:21216108-21729805	0.00420054	0.0451898	3.42735	0.0354621	UP
14823	Grm8	glutamate receptor, metabotropic 8	chr6:27275120-28134369	0.00495774	0.0526637	3.40905	0.00444807	UP
109648	Npy	neuropeptide Y	chr6:49822728-49829505	0.370265	3.92925	3.40762	0.0380815	UP
16353	Ipw	imprinted gene in the Prader-Willi syndrome region	chr7:59619157-59678878	0.090522	0.917423	3.34125	0.0396983	UP
70433	Draxin	dorsal inhibitory axon guidance protein	chr4:148098436-148130698	0.00792106	0.0773305	3.28727	0.0281605	UP
13483	Dpp6	dipeptidylpeptidase 6	chr5:26817356-27727500	0.00819107	0.077436	3.24088	0.0459508	UP
15572	Elavl4	ELAV (embryonic lethal, abnormal vision, Drosophila)-like 4 (Hu antigen D)	chr4:110203736-110351911	0.0105837	0.0988189	3.22294	0.0462963	UP
77772	Dcst1	DC-STAMP domain containing 1	chr3:89350234-89365239	0.0099642	0.0928097	3.21945	0.0251156	UP
218581	Depdc1b	DEP domain containing 1B	chr13:108316336-108389557	0.00993121	0.0924312	3.21834	0.0491356	UP
20274	Scn9a	sodium channel, voltage-gated, type IX, alpha	chr2:66440879-66634952	0.0127	0.117563	3.21053	0.013671	UP
209195	Clic6	chloride intracellular channel 6	chr16:92498146-92541241	0.00523425	0.0482122	3.20334	0.0438615	UP
13011	Cst7	cystatin F (leukocystatin)	chr2:150570414-150578944	0.0584871	0.537721	3.20067	0.0487745	UP
269615	Plch2	phospholipase C, eta 2	chr4:154983114-155010984	0.00411095	0.0375046	3.18952	0.0407404	UP
382864	Colq	collagen-like tail subunit (single strand of homotrimer) of asymmetric acetylcholinesterase	chr14:31523083-31577383	0.00841976	0.0767341	3.18802	0.0327275	UP
76183	Celf6	CUGBP, Elav-like family member 6	chr9:59578336-59607292	0.0167292	0.15209	3.18448	0.0232742	UP
224022	Slc7a4	solute carrier family 7 (cationic amino acid transporter, y+ system), member 4	chr16:17572017-17576671	0.0086586	0.0784666	3.17987	0.0309504	UP
68371	Pbld1	phenazine biosynthesis-like protein domain containing 1	chr10:63061616-63077536	0.0226608	0.20481	3.17602	0.0219086	UP
239081	Tlr11	toll-like receptor 11	chr14:50357913-50363663	0.00634775	0.0567557	3.16045	0.0163818	UP
330953	Hcn4	hyperpolarization-activated, cyclic nucleotide-gated K+ 4	chr9:58823511-58860955	0.00778853	0.0692853	3.15313	0.0431569	UP
14160	Lgr5	leucine rich repeat containing G protein coupled receptor 5	chr10:115450313-115587780	0.00466004	0.0413654	3.15001	0.00988429	UP
18197	Nsg2	neuron specific gene family member 2	chr11:32000458-32059202	0.0330554	0.293126	3.14856	0.0479489	UP
18039	Nefl	neurofilament, light polypeptide	chr14:68083883-68087737	0.0189286	0.167733	3.14753	0.0301196	UP
239167	Synb	syncytin b	chr14:69290397-69294299	0.00796121	0.0700865	3.13808	0.024042	UP
18802	Plcd4	phospholipase C, delta 4	chr1:74409383-74588028	0.00638971	0.0560171	3.13204	0.0391914	UP
18053	Ngfr	nerve growth factor receptor (TNFR superfamily, member 16)	chr11:95568820-95587698	0.0438228	0.380139	3.11677	0.0170124	UP
17386	Mmp13	matrix metallopeptidase 13	chr9:7272513-7283333	0.00719004	0.061182	3.08904	0.0324646	UP
20860	Sult1e1	sulfotransferase family 1E, member 1	chr5:87575967-87591611	0.0154893	0.130995	3.08017	0.0275143	UP
108015	Chrnb4	cholinergic receptor, nicotinic, beta polypeptide 4	chr9:55028155-55048544	0.00606456	0.0512523	3.07914	0.00323756	UP
18549	Pcsk2	proprotein convertase subtilisin/kexin type 2	chr2:143535475-143816282	0.00840786	0.0710027	3.07806	0.0396147	UP
241919	Slc7a14	solute carrier family 7 (cationic amino acid transporter, y+ system), member 14	chr3:31202855-31310319	0.0207276	0.173108	3.06205	0.0418506	UP
22152	Tubb3	tubulin, beta 3 class III	chr8:123411563-123422010	0.183615	1.50118	3.03134	0.0252157	UP
243312	Elfn1	leucine rich repeat and fibronectin type III, extracellular 1	chr5:139907942-139974724	0.00570064	0.0465689	3.03017	0.0269566	UP
214240	Disp2	dispatched homolog 2 (Drosophila)	chr2:118779718-118795175	0.0143873	0.11448	2.99223	0.0055253	UP
330790	Hapln4	hyaluronan and proteoglycan link protein 4	chr8:70083528-70090862	0.0154448	0.122183	2.98385	0.0316681	UP
12653	Chgb	chromogranin B	chr2:132781277-132795072	0.0375602	0.288023	2.93891	0.00434975	UP
54710	Hs3st3b1	heparan sulfate (glucosamine) 3-O-sulfotransferase 3B1	chr11:63884692-63922284	0.0217321	0.165786	2.93142	0.0336478	UP
13195	Ddc	dopa decarboxylase	chr11:11814100-11898144	0.0976248	0.744092	2.93016	0.0428532	UP
231760	Rimbp2	RIMS binding protein 2	chr5:128760400-128953362	0.0144934	0.109641	2.91932	0.0253049	UP
70737	Cgn	cingulin	chr3:94760069-94786515	0.00352351	0.0264563	2.90853	0.0394976	UP
23964	Tenm2	teneurin transmembrane protein 2	chr11:36006668-36944243	0.0039402	0.02952	2.90535	0.00712389	UP
193003	Pirt	phosphoinositide-interacting regulator of transient receptor potential channels	chr11:66905631-66947086	0.0123592	0.0912764	2.88466	0.00746346	UP
103655	Sec14l4	SEC14-like 4 (S. cerevisiae)	chr11:4031781-4048009	0.0202457	0.148718	2.87689	0.0425111	UP
13537	Dusp2	dual specificity phosphatase 2	chr2:127336158-127338377	0.0195955	0.142669	2.86408	0.0340352	UP
57266	Cxcl14	chemokine (C-X-C motif) ligand 14	chr13:56288642-56296551	0.0432372	0.314302	2.86181	0.00729909	UP
60597	Mapk8ip2	mitogen-activated protein kinase 8 interacting protein 2	chr15:89453910-89462447	0.00733153	0.0520248	2.82701	0.0480754	UP
66793	Efcab1	EF hand calcium binding domain 1	chr16:14906645-14924522	0.0188215	0.129947	2.78747	0.0234189	UP
16521	Kcnj5	potassium inwardly-rectifying channel, subfamily J, member 5	chr9:32314782-32344237	0.00473866	0.0325183	2.7787	0.0351098	UP
77220	Tmem200a	transmembrane protein 200A	chr10:25991185-26079447	0.0168347	0.115356	2.77658	0.0194293	UP
239552	Apol8	apolipoprotein L 8	chr15:77748612-77755229	0.0125378	0.0858863	2.77614	0.0438743	UP
72324	Plxdc1	plexin domain containing 1	chr11:97923236-97986446	0.0160115	0.109608	2.77517	0.0376915	UP
16539	Kcns2	K+ voltage-gated channel, subfamily S, 2	chr15:34837354-34843407	0.00430503	0.0293142	2.7675	0.0431907	UP
18109	Mycn	v-myc myelocytomatosis viral related oncogene, neuroblastoma derived (avian)	chr12:12936092-12941836	0.00975831	0.0662029	2.76219	0.0362655	UP
18405	Orm1	orosomucoid 1	chr4:63344565-63348162	0.339196	2.30105	2.7621	0.0207839	UP
16173	Il18	interleukin 18	chr9:50565367-50581837	0.103081	0.695275	2.75381	0.0242727	UP
107766	Haao	3-hydroxyanthranilate 3,4-dioxygenase	chr17:83831353-83846790	0.021259	0.14299	2.74977	0.0458174	UP
20616	Snap91	synaptosomal-associated protein 91	chr9:86765935-86880372	0.00588415	0.039495	2.74676	0.0199013	UP
76024	Gm11346	X-linked lymphocyte-regulated 5 pseudogene	chr13:24598124-24604767	0.016623	0.111512	2.74595	0.0420365	UP
329274	Fam163a	family with sequence similarity 163, member A	chr1:156075965-156087888	0.0121027	0.0810888	2.74417	0.0345368	UP
14283	Fosl1	fos-like antigen 1	chr19:5447697-5457563	0.0136213	0.0908792	2.73809	0.00907164	UP
76484	Kndc1	kinase non-catalytic C-lobe domain (KIND) containing 1	chr7:139894695-139941540	0.00251229	0.0166938	2.73224	0.0059847	UP
269513	Nkain3	Na+/K+ transporting ATPase interacting 3	chr4:20243852-20778668	0.00687629	0.0455474	2.72767	0.049195	UP
12780	Abcc2	ATP-binding cassette, sub-family C (CFTR/MRP), member 2	chr19:43782307-43838218	0.00368047	0.0243599	2.72655	0.00389383	UP
209966	Pgbd5	piggyBac transposable element derived 5	chr8:124369048-124433936	0.00889346	0.0583604	2.71417	0.00815395	UP
63993	Slc5a7	solute carrier family 5 (choline transporter), member 7	chr17:54273589-54299034	0.00390157	0.0255918	2.71355	0.009711	UP
12487	Cd28	CD28 antigen	chr1:60746387-60773359	0.00492021	0.032273	2.71354	0.0123214	UP
233246	Ano5	anoctamin 5	chr7:51511028-51598709	0.00244915	0.0160533	2.71252	0.0164399	UP
79235	Lrat	lecithin-retinol acyltransferase (phosphatidylcholine-retinol-O-acyltransferase)	chr3:82876704-82943638	0.0035737	0.022972	2.68439	0.00671351	UP
14917	Gucy2c	guanylate cyclase 2c	chr6:136697283-136781742	0.00457351	0.0293737	2.68315	0.0396661	UP
14012	Mpzl2	myelin protein zero-like 2	chr9:45042343-45054043	0.0541179	0.346666	2.67937	0.0434746	UP
545551	BC021767	cingulin pseudogene	chr3:94660588-94667152	0.0104831	0.0662592	2.66006	0.0371188	UP
107753	Lgals2	lectin, galactose-binding, soluble 2	chr15:78842646-78855529	0.0511675	0.322688	2.65684	0.0211669	UP
20254	Scg2	secretogranin II	chr1:79434668-79440090	0.043398	0.271734	2.64649	0.0403616	UP
213948	Atg9b	autophagy related 9B	chr5:24364818-24392143	0.0271218	0.168908	2.63871	0.03227	UP
320478	Sox2ot	SOX2 overlapping transcript (non-protein coding)	chr3:34560380-34677993	0.00513838	0.0313842	2.61065	0.0271965	UP
12069	Bex2	brain expressed X-linked 2	chrX:136066564-136068236	0.0858502	0.514785	2.58408	0.0137955	UP
20983	Syt4	synaptotagmin IV	chr18:31437807-31447415	0.0665106	0.39839	2.58253	0.0120078	UP
94226	S1pr5	sphingosine-1-phosphate receptor 5	chr9:21242916-21248443	0.0220694	0.131573	2.57574	0.0417247	UP
76376	Slc24a2	solute carrier family 24 (sodium/potassium/calcium exchanger), member 2	chr4:86983125-87230540	0.00866788	0.0513082	2.56544	0.00517888	UP
12287	Cacna1b	calcium channel, voltage-dependent, N type, alpha 1B subunit	chr2:24606374-24763152	0.0090624	0.0535833	2.56382	0.0471745	UP
56485	Slc2a5	solute carrier family 2 (facilitated glucose transporter), member 5	chr4:150119343-150144168	0.0147529	0.0862183	2.547	0.0243289	UP
237397	C2cd4c	C2 calcium-dependent domain containing 4C	chr10:79606853-79614025	0.0075961	0.0443365	2.54516	0.0417727	UP
71870	Ccdc19	coiled-coil domain containing 19	chr1:172521129-172550806	0.016951	0.0970025	2.51665	0.015699	UP
20186	Nr1h4	nuclear receptor subfamily 1, group H, member 4	chr10:89454233-89533622	0.0302817	0.17103	2.49773	0.0150489	UP
18125	Nos1	nitric oxide synthase 1, neuronal	chr5:117867118-117953813	0.0088635	0.0496521	2.48591	0.00144641	UP
15111	Hand2	heart and neural crest derivatives expressed transcript 2	chr8:57320982-57324517	0.0665527	0.37152	2.48087	0.000694913	UP
19132	Prph	peripherin	chr15:99055173-99058978	0.187703	1.04569	2.47793	0.0411407	UP
21419	Tfap2b	transcription factor AP-2 beta	chr1:19208913-19238734	0.0102794	0.0572265	2.47693	0.0147582	UP
12165	Gdf2	growth differentiation factor 2	chr14:33941038-33947198	0.0128079	0.0711626	2.47409	0.0298807	UP
13654	Egr2	early growth response 2	chr10:67537868-67542188	0.438838	2.41026	2.45743	0.00571245	UP
442829	Ccin	calicin	chr4:43983503-43985533	0.023169	0.126197	2.44541	0.0234933	UP
319182	Hist1h2bh	histone cluster 1, H2bh	chr13:23542971-23543352	0.174696	0.940055	2.4279	0.0199813	UP
394436	Ugt1a1	UDP glucuronosyltransferase 1 family, polypeptide A1	chr1:88055410-88220002	0.0127921	0.0687368	2.42583	0.0215401	UP
14545	Gdap1	ganglioside-induced differentiation-associated-protein 1	chr1:17145372-17164270	0.0506984	0.270564	2.41596	0.0312633	UP
245684	Cnksr2	connector enhancer of kinase suppressor of Ras 2	chrX:157821572-158043110	0.0330124	0.174935	2.40574	0.0279004	UP
11423	Ache	acetylcholinesterase	chr5:137288276-137294463	0.115329	0.610703	2.40472	0.040876	UP
225631	Onecut2	one cut domain, family member 2	chr18:64340363-64398488	0.00290299	0.0152857	2.39657	0.000542828	UP
329178	Unc80	unc-80 homolog (C. elegans)	chr1:66468446-66699148	0.00657675	0.0344183	2.38773	0.0295547	UP
626359	Wdr93	WD repeat domain 93	chr7:79743162-79785950	0.027312	0.142506	2.38342	0.0491936	UP
20349	Sema3e	sema domain, immunoglobulin domain (Ig), short basic domain, secreted, (semaphorin) 3E	chr5:14025275-14256689	0.317946	1.64847	2.37427	0.0309494	UP
236727	Slc9a7	solute carrier family 9 (sodium/hydrogen exchanger), member 7	chrX:20105754-20291764	0.0298938	0.15453	2.36997	0.00129617	UP
11838	Arc	activity regulated cytoskeletal-associated protein	chr15:74669082-74672570	0.652523	3.35087	2.36044	0.0464437	UP
407812	Zfp941	zinc finger protein 941	chr7:140809676-140822178	0.0139762	0.0713692	2.35233	0.0250409	UP
80883	Ntng1	netrin G1	chr3:109780049-110143472	0.033802	0.172262	2.34942	0.0370324	UP
100039177	Mup16	major urinary protein 16	chr4:61515592-61519486	0.0139485	0.0690526	2.30759	0.045975	UP
320208	Tmem91	transmembrane protein 91	chr7:25669139-25675166	0.0402898	0.198587	2.30128	0.0238023	UP
70882	Armc3	armadillo repeat containing 3	chr2:19199117-19310243	0.0374954	0.182536	2.2834	0.00568807	UP
215243	Traf3ip3	TRAF3 interacting protein 3	chr1:193173468-193201546	0.0413542	0.199539	2.27056	0.0177758	UP
11812	Apoc1	apolipoprotein C-I	chr7:19689480-19692658	2.61039	12.5466	2.26496	0.00483782	UP
18040	Nefm	neurofilament, medium polypeptide	chr14:68119544-68131371	0.00894933	0.0425824	2.25041	0.0381172	UP
11899	Astn1	astrotactin 1	chr1:158362303-158691786	0.0293581	0.139661	2.2501	0.0381765	UP
230777	Hcrtr1	hypocretin (orexin) receptor 1	chr4:130130216-130139162	0.030383	0.144301	2.24775	0.00353654	UP
434768	Rhox8	reproductive homeobox 8	chrX:37874775-37878944	0.00996389	0.0472173	2.24453	0.0172842	UP
77629	Sphkap	SPHK1 interactor, AKAP domain containing	chr1:83255780-83408200	0.37057	1.74517	2.23555	0.0429292	UP
17147	Mageb3	melanoma antigen, family B, 3	chr2:121953770-121956092	0.0103388	0.0486894	2.23554	0.0184815	UP
14695	Gnb3	guanine nucleotide binding protein (G protein), beta 3	chr6:124834239-124840275	0.0127904	0.0601423	2.23332	0.00168713	UP
15221	Foxd3	forkhead box D3	chr4:99656298-99658671	0.035407	0.166201	2.23082	0.0369584	UP
332937	Tfap2e	transcription factor AP-2, epsilon	chr4:126716002-126736269	0.0163717	0.076695	2.22793	0.0273952	UP
237611	Stac3	SH3 and cysteine rich domain 3	chr10:127501716-127508815	0.0229855	0.107415	2.2244	0.00495173	UP
226654	Tstd1	thiosulfate sulfurtransferase (rhodanese)-like domain containing 1	chr1:171419032-171420352	0.0679755	0.317545	2.22387	0.0231009	UP
17940	Naip1	NLR family, apoptosis inhibitory protein 1	chr13:100407769-100452864	0.00422962	0.0197426	2.22271	0.0049726	UP
258366	Olfr434	olfactory receptor 434	chr6:43216914-43217880	0.0372797	0.173743	2.22049	0.0075977	UP
66473	Ctrb1	chymotrypsinogen B1	chr8:111686509-111691010	0.0374759	0.174531	2.21945	0.0242944	UP
100504608	LOC100504608	protein FAM119B-like	chr10:127032904-127041394	0.0495191	0.230412	2.21816	0.0382385	UP
20897	Stra6	stimulated by retinoic acid gene 6	chr9:58129087-58153997	0.00955935	0.0443767	2.21482	0.0452947	UP
18935	Phox2b	paired-like homeobox 2b	chr5:67094396-67099126	0.00942379	0.0436904	2.21294	0.0048853	UP
18599	Padi1	peptidyl arginine deiminase, type I	chr4:140810992-140845778	0.00668067	0.030943	2.21155	0.0344724	UP
22114	Tssk1	testis-specific serine kinase 1	chr16:17894202-17895653	0.0148394	0.0686715	2.21028	0.0253444	UP
110542	Amhr2	anti-Mullerian hormone type 2 receptor	chr15:102445366-102454639	0.0140869	0.0651425	2.20924	0.0146904	UP
19716	Bex1	brain expressed gene 1	chrX:136213971-136215513	0.0395779	0.182903	2.20831	0.0329383	UP
259116	Olfr559	olfactory receptor 559	chr7:102723531-102724488	0.0428485	0.197595	2.20523	0.00893266	UP
76071	Jakmip1	janus kinase and microtubule interacting protein 1	chr5:37050856-37125298	0.0222899	0.102525	2.20151	0.0423737	UP
14764	Gpr44	G protein-coupled receptor 44	chr19:10937159-10949266	0.0110743	0.0509063	2.20063	0.00946951	UP
12123	Hrk	harakiri, BCL2 interacting protein (contains only BH3 domain)	chr5:118169763-118189478	0.00456296	0.0209404	2.19825	0.00513413	UP
23920	Insrr	insulin receptor-related receptor	chr3:87796950-87816101	0.00450833	0.0206754	2.19725	0.0326595	UP
243816	Gp6	glycoprotein 6 (platelet)	chr7:4368712-4397744	0.0219871	0.100709	2.19546	0.0149769	UP
102075	Plekhg4	pleckstrin homology domain containing, family G (with RhoGef domain) member 4	chr8:105375380-105413487	0.0057344	0.0262434	2.19424	0.0253428	UP
11944	Atp4a	ATPase, H+/K+ exchanging, gastric, alpha polypeptide	chr7:30712231-30725534	0.00740002	0.0338067	2.19171	0.0113552	UP
58802	Kcnmb4	potassium large conductance calcium-activated channel, subfamily M, beta member 4	chr10:116417867-116473523	0.0278872	0.127399	2.19168	0.0116306	UP
100039116	Mup14	major urinary protein 14	chr4:61300036-61303998	0.0244666	0.111762	2.19154	0.00519474	UP
76157	Slc35d3	solute carrier family 35, member D3	chr10:19847916-19851459	0.0105052	0.0479729	2.19112	0.00126615	UP
16797	Lat	linker for activation of T cells	chr7:126363827-126369534	0.0238122	0.10872	2.19084	0.0486876	UP
27219	Sgk2	serum/glucocorticoid regulated kinase 2	chr2:162987480-163014127	0.0163674	0.074704	2.19036	0.0190247	UP
259151	Olfr1037	olfactory receptor 1037	chr2:86084729-86085854	0.0292325	0.133069	2.18653	0.0373064	UP
13088	Cyp2b10	cytochrome P450, family 2, subfamily b, polypeptide 10	chr7:25897663-25926624	0.123902	0.563846	2.1861	0.0294171	UP
13115	Cyp27b1	cytochrome P450, family 27, subfamily b, polypeptide 1	chr10:127048245-127053006	0.0111782	0.0507391	2.18241	0.0141738	UP
18413	Osm	oncostatin M	chr11:4236784-4241026	0.0132734	0.0599522	2.17527	0.0345792	UP
242891	Cct8l1	chaperonin containing TCP1, subunit 8 (theta)-like 1	chr5:25516066-25518027	0.0229098	0.103413	2.17438	0.0164814	UP
433700	Spag8	sperm associated antigen 8	chr4:43651728-43653552	0.0866013	0.390851	2.17416	0.0215816	UP
226265	Eno4	enolase 4	chr19:58943424-58971421	0.00821974	0.0370234	2.17127	0.0100241	UP
227357	Espnl	espin-like	chr1:91322074-91348303	0.00435838	0.0196236	2.17073	0.00340737	UP
217733	Tmem63c	transmembrane protein 63c	chr12:87026563-87090039	0.00679151	0.0304133	2.1629	0.0419558	UP
73707	Gucy2g	guanylate cyclase 2g	chr19:55198097-55241236	0.00529693	0.0236995	2.16163	0.0251493	UP
235402	Lingo1	leucine rich repeat and Ig domain containing 1	chr9:56618474-56685253	0.0529555	0.236434	2.15859	0.0237175	UP
18189	Nrxn1	neurexin I	chr17:90033643-91092802	0.031819	0.141953	2.15745	0.039235	UP
19894	Rph3a	rabphilin 3A	chr5:120940499-121009518	0.00467918	0.0208698	2.15709	0.0316938	UP
19259	Ptpn5	protein tyrosine phosphatase, non-receptor type 5	chr7:47077799-47133684	0.0071694	0.0319169	2.1544	0.0239021	UP
22360	Nrsn1	neurensin 1	chr13:25252038-25269996	0.0108034	0.0479888	2.15121	0.0159952	UP
84112	Sucnr1	succinate receptor 1	chr3:60081868-60087566	0.041914	0.186095	2.15054	0.0211486	UP
20418	Shc3	src homology 2 domain-containing transforming protein C3	chr13:51431041-51567084	0.0133243	0.0589885	2.14637	0.0153783	UP
72902	Spock3	sparc/osteonectin, cwcv and kazal-like domains proteoglycan 3	chr8:62951231-63357096	0.0367922	0.162877	2.14631	0.0289503	UP
12550	Cdh1	cadherin 1	chr8:106603367-106670246	0.00430096	0.0190351	2.14593	0.01275	UP
71300	Rnf148	ring finger protein 148	chr6:23262773-23839421	0.0197633	0.0873486	2.14396	0.0367141	UP
215890	Clvs2	clavesin 2	chr10:33512333-33624600	0.00817493	0.0361208	2.14355	0.0232291	UP
18417	Cldn11	claudin 11	chr3:31149919-31164326	0.0157033	0.0693832	2.14352	0.0217084	UP
241263	Gpr158	G protein-coupled receptor 158	chr2:21367566-21830542	0.0102876	0.0454469	2.14328	0.0344393	UP
210274	Shank2	SH3/ankyrin domain gene 2	chr7:144175519-144422675	0.01604	0.0708587	2.14327	0.0366404	UP
14119	Fbn2	fibrillin 2	chr18:58008622-58209926	0.00399589	0.0176519	2.14323	0.0110401	UP
21816	Tgm1	transglutaminase 1, K polypeptide	chr14:55700008-55713492	0.0156273	0.0689403	2.14128	0.0320651	UP
235106	Ntm	neurotrimin	chr9:28995963-29963129	0.0101105	0.0445367	2.13914	0.0179535	UP
435518	Pdxk-ps	pyridoxal (pyridoxine, vitamin B6) kinase, pseudogene	chr17:32076082-32091423	0.00923365	0.0406555	2.13848	0.00595179	UP
71760	Agxt2l1	alanine-glyoxylate aminotransferase 2-like 1	chr3:130617447-130635750	0.00678044	0.0298086	2.13628	0.00402083	UP
67470	Abcg8	ATP-binding cassette, sub-family G (WHITE), member 8	chr17:84683130-84700333	0.00576181	0.0253105	2.13514	0.0463197	UP
20703	Serpina1d	serine (or cysteine) peptidase inhibitor, clade A, member 1D	chr12:103763586-103773633	0.0148225	0.0650631	2.13405	0.0161793	UP
14415	Gad1	glutamate decarboxylase 1	chr2:70489939-70602012	0.00656329	0.0287736	2.13225	0.00350128	UP
108030	Lin7a	lin-7 homolog A (C. elegans)	chr10:107271830-107425143	0.0173008	0.0758171	2.13168	0.0169888	UP
228677	Sptlc3	serine palmitoyltransferase, long chain base subunit 3	chr2:139493919-139637674	0.00697795	0.0305085	2.12834	0.00360491	UP
16433	Cuzd1	CUB and zona pellucida-like domains 1	chr7:131308553-131322292	0.0088321	0.0385147	2.12458	0.0321849	UP
22066	Trpc4	transient receptor potential cation channel, subfamily C, member 4	chr3:54156056-54318471	0.0178107	0.0775547	2.12247	0.0412049	UP
18587	Pde6b	phosphodiesterase 6B, cGMP, rod receptor, beta polypeptide	chr5:108388372-108431742	0.00636574	0.0276595	2.11937	0.0207299	UP
50759	Fbxo16	F-box protein 16	chr14:65266700-65321502	0.017515	0.0760607	2.11856	0.00780375	UP
18508	Pax6	paired box gene 6	chr2:105536079-105697364	0.0131298	0.0570118	2.11842	0.00161486	UP
11784	Apba2	amyloid beta (A4) precursor protein-binding, family A, member 2	chr7:64501705-64753876	0.0324053	0.140553	2.11681	0.0131094	UP
16176	Il1b	interleukin 1 beta	chr2:129364579-129375733	0.0151878	0.0655244	2.10912	0.0257685	UP
104886	Rab15	RAB15, member RAS oncogene family	chr12:76797962-76822524	0.040046	0.172649	2.10811	0.0431792	UP
12771	Ccr3	chemokine (C-C motif) receptor 3	chr9:124021970-124031689	0.0068808	0.0296641	2.10807	0.0238636	UP
242425	Gabbr2	gamma-aminobutyric acid (GABA) B receptor, 2	chr4:46663897-46991714	0.00519478	0.0223517	2.10525	0.00551342	UP
244698	Hephl1	hephaestin-like 1	chr9:15051840-15112108	0.0172467	0.0742004	2.10511	0.0116342	UP
319455	Pld5	phospholipase D family, member 5	chr1:175962305-176275312	0.00536342	0.0230744	2.10507	0.0488408	UP
353346	Gpr141	G protein-coupled receptor 141	chr13:19749681-19824257	0.00620281	0.0266672	2.10407	0.0487977	UP
12525	Cd8a	CD8 antigen, alpha chain	chr6:71373426-71379171	0.00615433	0.0264385	2.10297	0.0463176	UP
329093	Cpa6	carboxypeptidase A6	chr1:10324726-10719943	0.0111358	0.0477764	2.10109	0.0143644	UP
625253	Gm6568	DnaJ (Hsp40) homolog, subfamily B, member 9 pseudogene	chrX:157540803-157541750	0.0270894	0.116125	2.09988	0.000125293	UP
56538	Klk11	kallikrein related-peptidase 11	chr7:43774616-43779262	0.0190421	0.0816012	2.0994	0.0410956	UP
69642	Mlip	muscular LMNA-interacting protein	chr9:77102083-77347870	0.0163117	0.0698998	2.09938	0.0114046	UP
70086	Cysltr2	cysteinyl leukotriene receptor 2	chr14:73029127-73049114	0.0143276	0.0613141	2.09742	0.0405012	UP
24050	41520	septin 3	chr15:82274934-82294442	0.0177376	0.0758988	2.09727	0.0231168	UP
94253	Hecw1	HECT, C2 and WW domain containing E3 ubiquitin protein ligase 1	chr13:14226437-14523226	0.00930502	0.0397787	2.09591	0.0125617	UP
208982	Hmgcll1	3-hydroxymethyl-3-methylglutaryl-Coenzyme A lyase-like 1	chr9:76014976-76136350	0.00590058	0.0252129	2.09523	0.0232725	UP
100041352	Tcp10c	t-complex protein 10c	chr17:13354571-13377223	0.00382392	0.0163116	2.09277	0.0399237	UP
72058	Igsf5	immunoglobulin superfamily, member 5	chr16:96361756-96422121	0.0143371	0.0610748	2.09082	0.0490618	UP
73748	Gadl1	glutamate decarboxylase-like 1	chr9:115909454-116076176	0.00553298	0.0234784	2.08521	0.0213651	UP
632687	41343	membrane-associated ring finger (C3HC4) 10	chr11:105360797-105456735	0.00501713	0.0211483	2.07561	0.0388613	UP
12310	Calca	calcitonin/calcitonin-related polypeptide, alpha	chr7:114631477-114636357	0.0291357	0.122586	2.07293	0.0324003	UP
20728	Spic	Spi-C transcription factor (Spi-1/PU.1 related)	chr10:88675269-88683023	0.015148	0.0637309	2.07287	0.0285156	UP
14401	Gabrb2	gamma-aminobutyric acid (GABA) A receptor, subunit beta 2	chr11:42419756-42632591	0.00510264	0.0214475	2.07149	0.0442423	UP
11807	Apoa2	apolipoprotein A-II	chr1:171225053-171226379	0.07324	0.307561	2.07017	0.0377248	UP
73463	Als2cr11	amyotrophic lateral sclerosis 2 (juvenile) chromosome region, candidate 11 (human)	chr1:59050505-59094900	0.0086488	0.036301	2.06944	0.00193058	UP
18768	Pkib	protein kinase inhibitor beta, cAMP dependent, testis specific	chr10:57631980-57741112	0.00722758	0.0302025	2.06308	0.0207535	UP
268288	Samd3	sterile alpha motif domain containing 3	chr10:26229706-26272172	0.00946192	0.0395184	2.06232	0.0407793	UP
52897	Rbfox3	RNA binding protein, fox-1 homolog (C. elegans) 3	chr11:118489759-118909572	0.00719084	0.0299291	2.05732	0.0339729	UP
15571	Elavl3	ELAV (embryonic lethal, abnormal vision, Drosophila)-like 3 (Hu antigen C)	chr9:22015004-22052023	0.00769386	0.0320088	2.05669	0.0233276	UP
329324	Syt14	synaptotagmin XIV	chr1:192897306-193035698	0.0100634	0.0418272	2.05532	0.0112739	UP
16536	Kcnq2	potassium voltage-gated channel, subfamily Q, member 2	chr2:181075578-181135225	0.0280324	0.115785	2.04628	0.0271102	UP
380785	Begain	brain-enriched guanylate kinase-associated	chr12:109032181-109068217	0.0448393	0.18464	2.04188	0.0115222	UP
22097	Tsix	X (inactive)-specific transcript, antisense	chrX:103431516-103484957	0.00399683	0.0164514	2.04128	0.0120305	UP
625068	Vmn2r84	vomeronasal 2, receptor 84	chr10:130385799-130394241	0.00391551	0.0160802	2.03801	0.048806	UP
19711	Resp18	regulated endocrine-specific protein 18	chr1:75272201-75278380	0.0366461	0.149495	2.02837	0.0350319	UP
269643	Ppp2r2c	protein phosphatase 2 (formerly 2A), regulatory subunit B (PR 52), gamma isoform	chr5:36868569-36955078	0.0260271	0.106096	2.02728	0.00980234	UP
69134	Fam25c	family with sequence similarity 25, member C	chr14:34351881-34355393	0.256485	1.04504	2.02661	0.0351878	UP
75124	Nxnl2	nucleoredoxin-like 2	chr13:51171024-51175187	0.0843199	0.343439	2.02611	0.0497758	UP
58206	Zbtb32	zinc finger and BTB domain containing 32	chr7:30589680-30592942	0.0555044	0.22565	2.02341	0.0118519	UP
67753	Eqtn	equatorin, sperm acrosome associated	chr4:94907292-94928810	0.032603	0.13214	2.01899	0.0124103	UP
20202	S100a9	S100 calcium binding protein A9 (calgranulin B)	chr3:90692632-90695691	0.151638	0.613072	2.01543	0.0354843	UP
53897	Gal3st1	galactose-3-O-sulfotransferase 1	chr11:3983635-3999328	0.0587831	0.236756	2.00993	0.00462417	UP
170638	Hpcal4	hippocalcin-like 4	chr4:123183503-123194699	0.020572	0.0824698	2.00318	0.00358294	UP
19023	Ppef2	protein phosphatase, EF hand calcium-binding domain 2	chr5:92226973-92253159	0.0378445	0.150706	1.99358	0.0124033	UP
319171	Hist1h2ap	histone cluster 1, H2ap	chr13:21833082-21833475	0.24187	0.961035	1.99036	0.0486793	UP
667766	Gm8801	protein phosphatase 1, regulatory subunit 10 pseudogene	chr17:35947153-35953317	0.0105881	0.0419937	1.98773	0.00490478	UP
338372	Map3k9	mitogen-activated protein kinase kinase kinase 9	chr12:81714949-81781170	0.00877154	0.0347056	1.98427	0.0344603	UP
19065	Ppyr1	pancreatic polypeptide receptor 1	chr14:34145645-34152419	0.0968803	0.382884	1.98263	0.000115259	UP
75209	Sv2c	synaptic vesicle glycoprotein 2c	chr13:95959442-96132577	0.11143	0.439328	1.97916	0.0308893	UP
212892	Rsph4a	radial spoke head 4 homolog A (Chlamydomonas)	chr10:33905110-33916021	0.00813295	0.0318376	1.96888	0.0198049	UP
21960	Tnr	tenascin R	chr1:159523768-159924922	0.37217	1.45035	1.96237	0.0491732	UP
240843	Fam5b	family with sequence similarity 5, member B	chr1:158245268-158356260	0.0156918	0.060725	1.95228	0.0474415	UP
26459	Slc27a5	solute carrier family 27 (fatty acid transporter), member 5	chr7:12988345-12998192	0.0314231	0.121316	1.94887	0.0130932	UP
103098	Slc6a15	solute carrier family 6 (neurotransmitter transporter), member 15	chr10:103367807-103419379	0.0185376	0.070925	1.93584	0.0391893	UP
353025	Caps2	calcyphosphine 2	chr10:112165675-112216555	0.0286572	0.109407	1.93274	0.0446869	UP
328845	Acsbg2	acyl-CoA synthetase bubblegum family member 2	chr17:56843103-56874447	0.0299999	0.114483	1.9321	0.0180326	UP
239611	Muc19	mucin 19	chr15:91838325-91934555	0.0131247	0.050081	1.93198	0.0372512	UP
67182	Pdzk1ip1	PDZK1 interacting protein 1	chr4:115088707-115093894	0.0642551	0.244548	1.92823	0.0479423	UP
19085	Prkar1b	protein kinase, cAMP dependent regulatory, type I beta	chr5:139017303-139130386	0.168016	0.638363	1.92578	0.0438211	UP
242819	Rundc3b	RUN domain containing 3B	chr5:8490335-8622952	0.0393735	0.148613	1.91626	0.0216366	UP
18119	Nodal	nodal	chr10:61417971-61425337	0.0377243	0.142281	1.91518	0.0460252	UP
20533	Slc4a1	solute carrier family 4 (anion exchanger), member 1	chr11:102348819-102365281	0.0310341	0.117018	1.9148	0.0465415	UP
75104	Mmd2	monocyte to macrophage differentiation-associated 2	chr5:142563480-142608752	0.0682558	0.257305	1.91446	0.0420538	UP
71078	Adam30	a disintegrin and metallopeptidase domain 30	chr3:98160811-98163173	0.026897	0.100952	1.90815	0.0324763	UP
238988	Erc2	ELKS/RAB6-interacting/CAST family member 2	chr14:27622441-28478537	0.0184408	0.0687369	1.89818	0.026045	UP
23892	Grem1	gremlin 1	chr2:113748674-113758648	0.0418005	0.155589	1.89615	0.00198737	UP
-	Tmem90b	-	chr2:149830782-150004392	0.0293472	0.10866	1.88853	0.0488237	UP
230779	Serinc2	serine incorporator 2	chr4:130253496-130275586	0.0364462	0.134486	1.88362	0.0179446	UP
75456	Prps1l1	phosphoribosyl pyrophosphate synthetase 1-like 1	chr12:34984760-34986436	0.0548974	0.202559	1.88353	0.0376844	UP
66717	Ccdc96	coiled-coil domain containing 96	chr5:36484587-36488171	0.0242079	0.0892298	1.88205	0.0022075	UP
217946	Cdca7l	cell division cycle associated 7 like	chr12:117843860-118199043	0.0226095	0.0825795	1.86885	0.0127267	UP
18526	Pcdh10	protocadherin 10	chr3:45378397-45439309	0.0451297	0.164591	1.86674	0.0453555	UP
328563	Apol11b	apolipoprotein L 11b	chr15:77633950-77643286	0.0254316	0.0926801	1.86564	0.0177217	UP
16529	Kcnk5	potassium channel, subfamily K, member 5	chr14:20140057-20181782	0.0817262	0.297413	1.8636	0.0474682	UP
66042	Sostdc1	sclerostin domain containing 1	chr12:36314168-36318452	0.0887598	0.322665	1.86206	0.0312462	UP
270162	Elmod1	ELMO/CED-12 domain containing 1	chr9:53911459-53975301	0.0575806	0.208626	1.85726	0.0117323	UP
55985	Cxcl13	chemokine (C-X-C motif) ligand 13	chr5:95956938-95961068	0.0523376	0.189152	1.85363	0.00933379	UP
20538	Slc6a2	solute carrier family 6 (neurotransmitter transporter, noradrenalin), member 2	chr8:92961046-93001667	0.269116	0.969394	1.84885	0.0135391	UP
14804	Grid2	glutamate receptor, ionotropic, delta 2	chr6:63256856-64666279	0.0196172	0.0704948	1.8454	0.0302826	UP
74563	Rasgef1c	RasGEF domain family, member 1C	chr11:49901834-49980223	0.0463281	0.166336	1.84414	0.0254748	UP
57349	Ppbp	pro-platelet basic protein	chr5:90768517-90770060	1.18811	4.24955	1.83864	0.0379027	UP
53896	Slc7a10	solute carrier family 7 (cationic amino acid transporter, y+ system), member 10	chr7:35186384-35215345	0.317404	1.13524	1.83861	0.0483191	UP
56318	Acpp	acid phosphatase, prostate	chr9:104288239-104337722	0.0355983	0.127293	1.83827	0.0402442	UP
21926	Tnf	tumor necrosis factor	chr17:35199390-35201996	0.0295328	0.10421	1.8191	0.0366961	UP
20255	Scg3	secretogranin III	chr9:75643365-75684056	0.0935095	0.329136	1.8155	0.00423468	UP
235636	Rtp3	receptor transporter protein 3	chr9:110984942-110989713	0.0316592	0.111372	1.81469	0.00644933	UP
17528	Mpz	myelin protein zero	chr1:171150712-171161123	0.419878	1.47579	1.81345	0.0325709	UP
100504184	Gm16336	predicted gene 16336	chr7:110868266-110982095	0.535836	1.88023	1.81105	0.0164379	UP
545486	Tubb1	tubulin, beta 1 class VI	chr2:174450694-174457882	0.606346	2.12594	1.80989	0.0264567	UP
432450	Nkain2	Na+/K+ transporting ATPase interacting 2	chr10:31689318-32889915	0.089712	0.314069	1.80771	0.0298779	UP
16008	Igfbp2	insulin-like growth factor binding protein 2	chr1:72824479-72852471	4.72807	16.5359	1.80628	0.0042179	UP
13506	Dsc2	desmocollin 2	chr18:20030797-20059505	0.0218161	0.0758844	1.79841	0.00654322	UP
320495	Ipcef1	interaction protein for cytohesin exchange factors 1	chr10:6788600-7038209	0.0115614	0.0401782	1.7971	0.00810954	UP
71836	Shcbp1l	Shc SH2-domain binding protein 1-like	chr1:153425208-153452574	0.0215756	0.0747012	1.79173	0.0332145	UP
114602	Zmynd10	zinc finger, MYND domain containing 10	chr9:107547309-107551319	0.0262056	0.0905204	1.78837	0.0390074	UP
102502	Pls1	plastin 1 (I-isoform)	chr9:95752641-95845279	0.0568269	0.196183	1.78755	0.0242606	UP
22337	Vdr	vitamin D receptor	chr15:97854426-97908296	0.0228323	0.0786992	1.78527	0.0362042	UP
11830	Aqp5	aquaporin 5	chr15:99591027-99594829	0.0382318	0.131516	1.78239	0.000610792	UP
110902	Chrna2	cholinergic receptor, nicotinic, alpha polypeptide 2 (neuronal)	chr14:66140959-66152948	0.0111928	0.0384081	1.77884	0.0493893	UP
12805	Cntn1	contactin 1	chr15:92051164-92341967	0.0468294	0.160662	1.77854	0.0264788	UP
27062	Cadps	Ca2+-dependent secretion activator	chr14:12372562-12823079	0.0323488	0.110919	1.77772	0.021193	UP
19824	Trim10	tripartite motif-containing 10	chr17:36869573-36877833	0.017741	0.060742	1.77561	0.0451062	UP
432516	Myo1a	myosin IA	chr10:127705255-127720940	0.0229027	0.0783136	1.77375	0.0100356	UP
23985	Slc26a4	solute carrier family 26, member 4	chr12:31519818-31559969	0.0154308	0.0527543	1.77348	0.0467279	UP
71176	Fbxo24	F-box protein 24	chr5:137612504-137625078	0.0477638	0.16293	1.77026	0.0381217	UP
213435	Mylk3	myosin light chain kinase 3	chr8:85324928-85365324	0.0122052	0.0416291	1.7701	0.00527155	UP
15007	H2-Q10	histocompatibility 2, Q region locus 10	chr17:35470088-35474563	0.185047	0.631026	1.76981	0.0480983	UP
380694	Ccnjl	cyclin J-like	chr11:43528783-43586997	0.0170111	0.0580031	1.76965	0.0392217	UP
242653	Cldn19	claudin 19	chr4:119255440-119262438	0.0207551	0.070516	1.76448	0.045605	UP
76574	Mfsd2a	major facilitator superfamily domain containing 2A	chr4:122946850-122961188	0.051304	0.173925	1.76132	0.0357872	UP
215707	Ccdc92	coiled-coil domain containing 92	chr5:124834431-124862221	0.0836912	0.282787	1.75657	0.0422305	UP
12163	Bmp8a	bone morphogenetic protein 8a	chr4:123312649-123343252	0.0240937	0.0812556	1.75381	0.00988492	UP
338352	Nell1	NEL-like 1	chr7:49975349-50863289	0.0154131	0.0519291	1.75239	0.0345028	UP
381112	Arhgef33	Rho guanine nucleotide exchange factor (GEF) 33	chr17:80307406-80388689	0.0135452	0.0455602	1.74999	0.0205792	UP
338348	Ttc16	tetratricopeptide repeat domain 16	chr2:32757233-32775383	0.0459272	0.153793	1.74357	0.0118969	UP
215446	Entpd3	ectonucleoside triphosphate diphosphohydrolase 3	chr9:120539817-120568326	0.0129162	0.0432165	1.7424	0.0490858	UP
234072	Adprhl1	ADP-ribosylhydrolase like 1	chr8:13235661-13254162	0.0340387	0.113856	1.74196	0.020726	UP
20465	Sim2	single-minded homolog 2 (Drosophila)	chr16:94085259-94127032	0.0131224	0.0436597	1.73427	0.0328108	UP
100039089	Mup13	major urinary protein 13	chr4:61224306-61228286	0.0105347	0.0350129	1.73274	0.0340701	UP
223920	Soat2	sterol O-acyltransferase 2	chr15:102150574-102163436	0.0250442	0.0831446	1.73115	0.0158044	UP
232975	Atp1a3	ATPase, Na+/K+ transporting, alpha 3 polypeptide	chr7:24978168-25005895	0.0701521	0.232704	1.72994	0.0395995	UP
15484	Hsd11b2	hydroxysteroid 11-beta dehydrogenase 2	chr8:105518745-105523988	0.0946758	0.313688	1.72826	0.00433426	UP
241175	Cntnap5b	contactin associated protein-like 5B	chr1:99772764-100485942	0.00669915	0.0219839	1.7144	0.0032368	UP
20404	Sh3gl2	SH3-domain GRB2-like 2	chr4:85205455-85389379	0.0318664	0.104441	1.71258	0.0320861	UP
320974	Lrrn4	leucine rich repeat neuronal 4	chr2:132868515-132880862	0.02498	0.0817857	1.71108	0.0205749	UP
116838	Rims2	regulating synaptic membrane exocytosis 2	chr15:39198285-39684372	0.0112714	0.036819	1.70778	0.000113187	UP
67652	Spaca1	sperm acrosome associated 1	chr4:34028313-34050067	0.0441461	0.144135	1.70706	0.0129011	UP
20249	Scd1	stearoyl-Coenzyme A desaturase 1	chr19:44394449-44407709	53.4	173.74	1.70202	4.45e-21	UP
319504	Nrcam	neuron-glia-CAM-related cell adhesion molecule	chr12:44328884-44601846	0.0341176	0.110778	1.69908	0.0265524	UP
241568	Lrrc4c	leucine rich repeat containing 4C	chr2:97467673-97631664	0.0746778	0.241339	1.69231	0.041111	UP
56066	Cxcl11	chemokine (C-X-C motif) ligand 11	chr5:92331840-92414627	0.0599112	0.193333	1.69019	0.0443875	UP
71960	Myh14	myosin, heavy polypeptide 14	chr7:44605802-44670843	0.067492	0.217524	1.68839	0.0225517	UP
108078	Olr1	oxidized low density lipoprotein (lectin-like) receptor 1	chr6:129485246-129507165	0.0230057	0.0741091	1.68766	0.00922694	UP
234673	Ces2e	carboxylesterase 2E	chr8:104926259-104934672	0.00727246	0.0233806	1.6848	0.020646	UP
241943	Ccdc144b	coiled-coil domain containing 144B	chr3:35959305-36053547	0.0118766	0.0381351	1.683	0.00205372	UP
320707	Atp2b3	ATPase, Ca++ transporting, plasma membrane 3	chrX:73503085-73571005	0.0169711	0.0542599	1.67681	0.00456818	UP
56760	Clec1b	C-type lectin domain family 1, member b	chr6:129397296-129405413	0.308093	0.984237	1.67564	0.00271867	UP
207607	Ccdc40	coiled-coil domain containing 40	chr11:119228571-119265212	0.00628017	0.0199952	1.67078	0.0298218	UP
100861615	LOC100861615	alpha takusan-like	chr14:6259746-6287250	0.0458551	0.145941	1.67023	0.0350098	UP
546134	Gramd2	GRAM domain containing 2	chr9:59707763-59716424	0.0671521	0.213585	1.66931	0.0157516	UP
545527	Fam194a	family with sequence similarity 194, member A	chr3:58616299-58637207	0.0182337	0.0578591	1.66594	0.036772	UP
270097	Vat1l	vesicle amine transport protein 1 homolog-like (T. californica)	chr8:114205639-114374070	0.185764	0.588739	1.66416	0.0026083	UP
257635	Sdsl	serine dehydratase-like	chr5:120458201-120472763	0.0816455	0.258009	1.65998	0.00437589	UP
17229	Tpsb2	tryptase beta 2	chr17:25366332-25368092	0.193893	0.611725	1.65762	0.0263052	UP
100042591	Vmn2r31	vomeronasal 2, receptor 31	chr7:7383984-7399627	0.00831731	0.0261475	1.65248	0.012787	UP
217138	Prr15l	proline rich 15-like	chr11:96929323-96935647	0.0511118	0.160176	1.64793	0.0257487	UP
78593	Nrip3	nuclear receptor interacting protein 3	chr7:109758055-109781545	0.12183	0.381538	1.64696	0.00711898	UP
263764	Creg2	cellular repressor of E1A-stimulated genes 2	chr1:39618405-39651182	0.0249862	0.0780925	1.64405	0.00916052	UP
218038	Amph	amphiphysin	chr13:18948370-19150915	0.0326519	0.101768	1.64005	0.0393469	UP
13447	Doc2b	double C2, beta	chr11:75769089-75796057	0.0734027	0.228774	1.64002	0.0451801	UP
74438	Clvs1	clavesin 1	chr4:9269316-9669162	0.0100164	0.0309143	1.62591	0.0121896	UP
17480	Mpl	myeloproliferative leukemia virus oncogene	chr4:118442416-118457495	0.0271567	0.0837772	1.62525	0.0431656	UP
12350	Car3	carbonic anhydrase 3	chr3:14863537-14872373	35.3696	108.33	1.61485	5.54e-13	UP
58178	Sorcs1	VPS10 domain receptor protein SORCS 1	chr19:50143300-50678646	0.0318598	0.0973981	1.61216	0.0120699	UP
22227	Ucp1	uncoupling protein 1 (mitochondrial, proton carrier)	chr8:83290347-83298456	4.538	13.8683	1.61166	0.0192489	UP
100043034	Rex2	reduced expression 2	chr4:147021849-147060799	0.0181511	0.0553842	1.60942	0.010755	UP
21906	Otop1	otopetrin 1	chr5:38277403-38304217	0.449097	1.36852	1.60752	0.0268587	UP
170439	Elovl6	ELOVL family member 6, elongation of long chain fatty acids (yeast)	chr3:129532385-129638493	1.00383	3.05863	1.60737	0.0246444	UP
26464	Vnn3	vanin 3	chr10:23851461-23869843	0.148384	0.452067	1.6072	0.0315426	UP
16156	Il11	interleukin 11	chr7:4772377-4778141	0.033973	0.103425	1.60612	0.0443196	UP
71768	Vwce	von Willebrand factor C and EGF domains	chr19:10634232-10665210	0.0219696	0.0663054	1.59362	0.04374	UP
320772	Mdga2	MAM domain containing glycosylphosphatidylinositol anchor 2	chr12:66466058-67222549	0.032481	0.0979268	1.59211	0.00973619	UP
17968	Ncam2	neural cell adhesion molecule 2	chr16:81200696-81624287	0.0633243	0.190607	1.58977	0.0457665	UP
57340	Jph3	junctophilin 3	chr8:121730558-121791083	0.107193	0.321981	1.58676	0.00942296	UP
18164	Nptx1	neuronal pentraxin 1	chr11:119538718-119547820	0.0132924	0.0399258	1.58672	0.0275147	UP
56742	Psrc1	proline/serine-rich coiled-coil 1	chr3:108383803-108388231	0.149102	0.447336	1.58506	0.0203541	UP
13488	Drd1a	dopamine receptor D1A	chr13:54051182-54055658	0.0782941	0.234747	1.58413	0.00100078	UP
319317	Snhg11	small nucleolar RNA host gene 11	chr2:158375637-158386145	0.168598	0.504803	1.58213	0.0121787	UP
171282	Acot4	acyl-CoA thioesterase 4	chr12:84038378-84044723	0.0318271	0.0951758	1.58034	0.0160138	UP
243621	Iqsec3	IQ motif and Sec7 domain 3	chr6:121372932-121473678	0.010074	0.0299999	1.57432	0.0150183	UP
140557	Smc1b	structural maintenance of chromosomes 1B	chr15:85064688-85131957	0.0158072	0.0470476	1.57354	0.0270041	UP
319387	Lphn3	latrophilin 3	chr5:81021592-81795730	0.080904	0.240246	1.57023	0.0162538	UP
239405	Rspo2	R-spondin 2 homolog (Xenopus laevis)	chr15:43020794-43170818	0.0210827	0.0625101	1.56803	0.0409131	UP
13076	Cyp1a1	cytochrome P450, family 1, subfamily a, polypeptide 1	chr9:57687927-57703824	0.0522384	0.154508	1.5645	0.0279251	UP
72685	Dnajc6	DnaJ (Hsp40) homolog, subfamily C, member 6	chr4:101496647-101642799	0.0435125	0.128444	1.56164	0.0450677	UP
327992	Hsf5	heat shock transcription factor family member 5	chr11:87617163-87659542	0.0167566	0.0492179	1.55445	0.00868019	UP
20617	Snca	synuclein, alpha	chr6:60731572-60829855	0.417023	1.22378	1.55315	8.18177e-05	UP
14198	Fhit	fragile histidine triad gene	chr14:9550093-11162032	0.185625	0.54398	1.55116	0.0275946	UP
237754	Btnl9	butyrophilin-like 9	chr11:49168324-49187089	0.828945	2.42481	1.54852	0.00188837	UP
14811	Grin2a	glutamate receptor, ionotropic, NMDA2A (epsilon 1)	chr16:9577709-9992533	0.0121879	0.0356383	1.54798	0.00983946	UP
239447	Colec10	collectin sub-family member 10	chr15:54410773-54466358	0.0119125	0.0346518	1.54045	0.0458459	UP
238055	Apob	apolipoprotein B	chr12:7977676-8016839	0.00338767	0.00984363	1.5389	0.044774	UP
75552	Paqr9	progestin and adipoQ receptor family member IX	chr9:95559816-95562121	0.301695	0.876465	1.53861	0.0223077	UP
239463	Fam83a	family with sequence similarity 83, member A	chr15:57985902-58010702	0.0761346	0.220689	1.53539	0.038587	UP
19073	Srgn	serglycin	chr10:62494427-62507755	4.7679	13.8146	1.53477	0.0192489	UP
98741	Kcnb2	potassium voltage gated channel, Shab-related subfamily, member 2	chr1:15312451-15714214	0.0106429	0.0307676	1.53152	0.0426943	UP
320181	Fndc7	fibronectin type III domain containing 7	chr3:108853677-108890008	0.0211575	0.0608361	1.52376	0.0153374	UP
574403	Fam196b	family with sequence similarity 196, member B	chr11:34226863-34514545	0.0633877	0.182191	1.52318	0.0253123	UP
56868	Psg23	pregnancy-specific glycoprotein 23	chr7:18606342-18616501	0.0290629	0.0832914	1.51899	0.040254	UP
72962	Tymp	thymidine phosphorylase	chr15:89355718-89377037	0.0682893	0.195632	1.51841	0.0466923	UP
238323	Rps6kl1	ribosomal protein S6 kinase-like 1	chr12:85135595-85151264	0.0645485	0.184631	1.51619	0.0316569	UP
211134	Lzts1	leucine zipper, putative tumor suppressor 1	chr8:69135502-69140953	0.0796738	0.227287	1.51234	0.046122	UP
104001	Rtn1	reticulon 1	chr12:72211751-72408939	0.0698032	0.198324	1.50649	0.0436857	UP
26458	Slc27a2	solute carrier family 27 (fatty acid transporter), member 2	chr2:126553023-126588243	0.516463	1.4614	1.50061	0.02288	UP
234267	Gpm6a	glycoprotein m6a	chr8:54779433-55060878	0.437768	1.23813	1.49992	0.0476595	UP
75767	Rab11fip1	RAB11 family interacting protein 1 (class I)	chr8:27138772-27174646	0.0594898	0.168004	1.49778	0.00241015	UP
19739	Rgs9	regulator of G-protein signaling 9	chr11:109225354-109298181	0.0370508	0.104542	1.49651	0.0133464	UP
14064	F2rl2	coagulation factor II (thrombin) receptor-like 2	chr13:95627176-95891922	0.0446286	0.125917	1.49643	0.0292355	UP
18022	Nfe2	nuclear factor, erythroid derived 2	chr15:103248217-103255416	0.0593385	0.167184	1.4944	0.0293604	UP
71206	Katnal2	katanin p60 subunit A-like 2	chr18:76993199-77047296	0.0322996	0.0908533	1.49202	0.000619743	UP
320571	Atp8b5	ATPase, class I, type 8B, member 5	chr4:43267158-43373831	0.0171945	0.0483365	1.49117	0.0452276	UP
69480	Ttc9	tetratricopeptide repeat domain 9	chr12:81631368-81664941	0.131087	0.367906	1.48881	0.0179548	UP
237256	Zc3h12d	zinc finger CCCH type containing 12D	chr10:7832469-7870397	0.0179836	0.0503788	1.48613	0.00894354	UP
64095	Gpr35	G protein-coupled receptor 35	chr1:92973118-92986391	0.0155711	0.0435679	1.48439	0.0125812	UP
217826	Kcnk13	potassium channel, subfamily K, member 13	chr12:99964498-100062682	0.0816713	0.228461	1.48405	0.0251344	UP
77011	Ticrr	TOPBP1-interacting checkpoint and replication regulator	chr7:79660195-79714186	0.00989633	0.0275938	1.47938	0.00283241	UP
117590	Asb10	ankyrin repeat and SOCS box-containing 10	chr5:24532696-24540448	0.0454612	0.126726	1.479	0.0259041	UP
235281	Scn3b	sodium channel, voltage-gated, type III, beta	chr9:40269215-40291618	0.0857349	0.23863	1.47682	0.0422811	UP
27386	Npas3	neuronal PAS domain protein 3	chr12:53248676-54072175	0.0150314	0.0418245	1.47637	0.00347959	UP
245403	Dcaf12l2	DDB1 and CUL4 associated factor 12-like 2	chrX:44365456-44368337	0.0410909	0.11425	1.4753	0.0023783	UP
228432	Ano3	anoctamin 3	chr2:110658139-110950244	0.216473	0.599299	1.46909	0.0480671	UP
380669	Lin28b	lin-28 homolog B (C. elegans)	chr10:45376618-45470201	0.0139559	0.0385784	1.46692	0.0295117	UP
14566	Gdf9	growth differentiation factor 9	chr11:53433285-53437902	0.0636922	0.175869	1.46531	0.0493196	UP
74453	Ccdc11	coiled-coil domain containing 11	chr18:74283099-74359984	0.0279412	0.077133	1.46495	0.0099387	UP
320685	Dctd	dCMP deaminase	chr8:48099091-48141667	0.0747976	0.206224	1.46315	0.0175131	UP
14180	Fgf9	fibroblast growth factor 9	chr14:58072685-58112720	0.0214025	0.0589915	1.46273	0.0386805	UP
76282	Gpt	glutamic pyruvic transaminase, soluble	chr15:76696763-76699675	0.591751	1.63091	1.46262	0.0422309	UP
14409	Gabrr2	gamma-aminobutyric acid (GABA) C receptor, subunit rho 2	chr4:33063111-33095865	0.0472017	0.129751	1.45883	0.0256686	UP
50765	Tfr2	transferrin receptor 2	chr5:137569850-137587481	0.0449813	0.123197	1.45357	0.000487412	UP
77806	A930019D19Rik	RIKEN cDNA A930019D19 gene	chr2:146241298-146512004	0.111181	0.304397	1.45304	0.00148437	UP
94180	Acsbg1	acyl-CoA synthetase bubblegum family member 1	chr9:54604996-54661885	0.560675	1.53481	1.45282	0.0256376	UP
13612	Edil3	EGF-like repeats and discoidin I-like domains 3	chr13:88821471-89323225	0.0763739	0.20881	1.45104	0.00587839	UP
56710	Dbc1	deleted in bladder cancer 1 (human)	chr4:68761371-68954397	0.0241539	0.0660279	1.45082	0.0291788	UP
215085	Slc35f1	solute carrier family 35, member F1	chr10:52690500-53111622	0.117176	0.320035	1.44955	0.034528	UP
76829	Dok5	docking protein 5	chr2:170731806-170879775	0.0634492	0.172602	1.44378	0.00675817	UP
70031	Cmtm8	CKLF-like MARVEL transmembrane domain containing 8	chr9:114789344-114844152	0.105158	0.286034	1.44363	0.0263275	UP
19332	Rab20	RAB20, member RAS oncogene family	chr8:11453976-11478499	0.294832	0.801667	1.44311	0.01131	UP
103988	Gck	glucokinase	chr11:5900822-5949599	0.0462054	0.125397	1.44037	0.0361665	UP
74318	Hopx	HOP homeobox	chr5:77086985-77115123	0.2163	0.586072	1.43804	0.00960835	UP
207683	Igsf11	immunoglobulin superfamily, member 11	chr16:38902344-39027157	0.0363563	0.0980263	1.43096	0.0433193	UP
170786	Cd209a	CD209a antigen	chr8:3743394-3748984	0.148089	0.399089	1.43025	0.0194648	UP
101202	Hepacam2	HEPACAM family member 2	chr6:3457088-3494498	0.0352033	0.0947981	1.42915	0.0467643	UP
68393	Mogat1	monoacylglycerol O-acyltransferase 1	chr1:78511059-78538173	0.11355	0.305684	1.42871	0.0319256	UP
20519	Slc22a3	solute carrier family 22 (organic cation transporter), member 3	chr17:12419973-12507704	0.436518	1.17046	1.42296	0.0227058	UP
14744	Gpr65	G-protein coupled receptor 65	chr12:98268634-98276722	0.0509423	0.136469	1.42164	0.0280013	UP
116939	Pnpla3	patatin-like phospholipase domain containing 3	chr15:84167815-84189521	1.86218	4.98288	1.41999	0.0487337	UP
60594	Capn12	calpain 12	chr7:28881655-28962280	0.0748424	0.200248	1.41986	0.0469095	UP
12642	Ch25h	cholesterol 25-hydroxylase	chr19:34473783-34475135	0.149514	0.399897	1.41935	0.0290563	UP
15242	Hhex	hematopoietically expressed homeobox	chr19:37434840-37440731	0.127192	0.339167	1.41499	0.0171739	UP
268481	Krt222	keratin 222	chr11:99233097-99244067	0.0751865	0.200272	1.41342	0.0390152	UP
26358	Aldh1a7	aldehyde dehydrogenase family 1, subfamily A7	chr19:20692952-20727556	0.262989	0.699045	1.41038	0.0382007	UP
245450	Slitrk2	SLIT and NTRK-like family, member 2	chrX:66649317-66661402	0.0298351	0.079086	1.40641	0.0188952	UP
12274	C6	complement component 6	chr15:4727209-4804045	0.0305985	0.0811007	1.40625	0.00271465	UP
12661	Chl1	cell adhesion molecule with homology to L1CAM	chr6:103510875-103733035	0.246739	0.653814	1.40589	0.00298179	UP
103172	Chchd10	coiled-coil-helix-coiled-coil-helix domain containing 10	chr10:75935572-75937734	2.52536	6.68206	1.4038	0.0333355	UP
67983	Pdzd9	PDZ domain containing 9	chr7:120635188-120670343	0.210101	0.555724	1.40329	0.0258633	UP
22423	Wnt8b	wingless related MMTV integration site 8b	chr19:44493471-44514273	0.0432322	0.114309	1.40276	0.0106501	UP
77411	Esrp2	epithelial splicing regulatory protein 2	chr8:106131182-106138722	0.0494801	0.130746	1.40185	0.00963797	UP
394435	Ugt1a6b	UDP glucuronosyltransferase 1 family, polypeptide A6B	chr1:88055410-88220002	0.0868983	0.229283	1.39973	0.00360744	UP
69352	Necab1	N-terminal EF-hand calcium binding protein 1	chr4:14930640-15149131	0.0467522	0.123202	1.39792	0.0485811	UP
269109	Dpp10	dipeptidylpeptidase 10	chr1:123332137-124045559	0.0153848	0.0403216	1.39005	0.00156851	UP
69165	Cd209b	CD209b antigen	chr8:3917656-3926814	0.0667604	0.174822	1.38882	0.00434198	UP
14997	H2-M9	histocompatibility 2, M region locus 9	chr17:36640424-36642644	0.116936	0.306089	1.38823	0.0238916	UP
50769	Atp8a2	ATPase, aminophospholipid transporter-like, class I, type 8A, member 2	chr14:59647740-60086834	0.0622357	0.162871	1.38792	0.0302946	UP
64011	Nrgn	neurogranin	chr9:37544492-37552745	0.354944	0.927124	1.38517	0.0387249	UP
50778	Rgs1	regulator of G-protein signaling 1	chr1:144244668-144249104	0.242447	0.632353	1.38306	0.0498021	UP
232493	Gys2	glycogen synthase 2	chr6:142422612-142473109	0.193961	0.501944	1.37176	0.0440838	UP
78826	P2ry10	purinergic receptor P2Y, G-protein coupled 10	chrX:107089334-107104970	0.0307901	0.0796652	1.37148	0.0155302	UP
219148	Fam167a	family with sequence similarity 167, member A	chr14:63436393-63465502	0.0297005	0.0767287	1.36928	0.016536	UP
239857	Cadm2	cell adhesion molecule 2	chr16:66655420-67620908	0.0769911	0.198703	1.36785	0.0484926	UP
70891	Spdya	speedy homolog A (Xenopus laevis)	chr17:71552060-71598761	0.0588468	0.150873	1.3583	0.016024	UP
56839	Lgi1	leucine-rich repeat LGI family, member 1	chr19:38264781-38308939	0.0680633	0.174398	1.35743	0.00253987	UP
622402	Akr1c12	aldo-keto reductase family 1, member C12	chr13:4268171-4279399	0.121249	0.309898	1.35382	0.0265778	UP
242506	Frmd3	FERM domain containing 3	chr4:74013602-74202214	0.146253	0.373333	1.352	0.027494	UP
13380	Dkk1	dickkopf homolog 1 (Xenopus laevis)	chr19:30545884-30549496	0.042004	0.107169	1.35129	0.0174271	UP
12373	Casq2	calsequestrin 2	chr3:102086454-102146512	0.111792	0.284858	1.34943	0.0056178	UP
240595	Kcnv2	potassium channel, subfamily V, member 2	chr19:27322618-27337179	0.0227184	0.0578478	1.3484	0.0168217	UP
21386	Tbx3	T-box 3	chr5:119670668-119684601	0.103708	0.263634	1.34601	0.0157859	UP
258334	Olfr1396	olfactory receptor 1396	chr11:49050732-49135387	0.0805644	0.204524	1.34406	0.0215013	UP
14311	Cidec	cell death-inducing DFFA-like effector c	chr6:113424635-113435755	5.99486	15.2184	1.34402	0.0164815	UP
211612	Ptchd1	patched domain containing 1	chrX:155569735-155623327	0.123129	0.31242	1.34332	0.0143717	UP
59012	Moxd1	monooxygenase, DBH-like 1	chr10:24223516-24302783	0.0988515	0.250095	1.33914	0.0492738	UP
14412	Slc6a13	solute carrier family 6 (neurotransmitter transporter, GABA), member 13	chr6:121300295-121337718	0.106258	0.267555	1.33226	0.00442308	UP
11450	Adipoq	adiponectin, C1Q and collagen domain containing	chr16:23146535-23157968	9.57778	24.0946	1.33095	0.00328074	UP
243978	Mrgprx2	MAS-related GPR, member X2	chr7:48478618-48499270	0.0614583	0.154436	1.32933	0.0497054	UP
71690	Esm1	endothelial cell-specific molecule 1	chr13:113209658-113218104	0.644015	1.61568	1.32698	0.0334493	UP
11553	Adra2c	adrenergic receptor, alpha 2c	chr5:35278565-35281763	0.167487	0.419333	1.32405	0.0461855	UP
102278	Cpne7	copine VII	chr8:123117373-123135185	0.240053	0.600914	1.32381	0.0388037	UP
22229	Ucp3	uncoupling protein 3 (mitochondrial, proton carrier)	chr7:100472990-100486432	0.298181	0.745279	1.32159	0.0499133	UP
13106	Cyp2e1	cytochrome P450, family 2, subfamily e, polypeptide 1	chr7:140763831-140774977	6.74678	16.8358	1.31926	0.0141502	UP
12942	Pcdha11	protocadherin alpha 11	chr18:36930284-37841872	0.00547783	0.0136574	1.31801	0.00587047	UP
15129	Hbb-b1	hemoglobin, beta adult major chain	chr7:103812523-103813923	13.227	32.9465	1.31664	0.00103728	UP
69908	Rab3b	RAB3B, member RAS oncogene family	chr4:108879069-108972077	0.0544263	0.13554	1.31634	0.00486635	UP
192163	Pcdha3	protocadherin alpha 3	chr18:36930284-37841872	0.00543985	0.0135338	1.31493	0.0492344	UP
22092	Rsph1	radial spoke head 1 homolog (Chlamydomonas)	chr17:31255019-31277356	0.144175	0.358236	1.31309	0.0453357	UP
319186	Hist1h2bm	histone cluster 1, H2bm	chr13:21722097-21722478	0.497529	1.23474	1.31135	0.0224113	UP
57264	Retn	resistin	chr8:3655769-3659818	4.92705	12.2173	1.31013	0.031249	UP
228564	Frmd5	FERM domain containing 5	chr2:121545528-121807057	0.133077	0.329466	1.30787	0.00606572	UP
666680	Gm8234	spermine synthase pseudogene	chr3:58652041-58654041	0.0624133	0.154437	1.30709	0.0147074	UP
63986	Gmfg	glia maturation factor, gamma	chr7:28437446-28446895	0.163556	0.404137	1.30506	0.0195227	UP
631990	Cdr1	cerebellar degeneration related antigen 1	chrX:61183245-61185558	0.0117169	0.028949	1.30492	0.00856484	UP
260297	Prrt1	proline-rich transmembrane protein 1	chr17:34629685-34632260	0.112458	0.277691	1.30409	0.0190882	UP
22236	Ugt1a2	UDP glucuronosyltransferase 1 family, polypeptide A2	chr1:88055410-88220002	0.0124524	0.0307126	1.30241	0.0244911	UP
23900	Hcst	hematopoietic cell signal transducer	chr7:30417711-30419854	0.122003	0.300867	1.30221	0.0247638	UP
93881	Pcdhb10	protocadherin beta 10	chr18:36930284-37841872	0.0611641	0.150284	1.29693	0.0036552	UP
18974	Pole2	polymerase (DNA directed), epsilon 2 (p59 subunit)	chr12:69201778-69228190	0.251692	0.617735	1.29533	0.00299564	UP
104582	Rprml	reprimo-like	chr11:103649508-103650580	0.0376533	0.0922704	1.29309	0.0151761	UP
14859	Gsta3	glutathione S-transferase, alpha 3	chr1:21240588-21265559	0.515826	1.26349	1.29246	0.0260137	UP
12865	Cox7a1	cytochrome c oxidase subunit VIIa 1	chr7:30184170-30186030	5.58358	13.6703	1.29178	0.0409255	UP
14133	Fcna	ficolin A	chr2:25624666-25627974	0.270849	0.662887	1.29127	0.0487362	UP
18796	Plcb2	phospholipase C, beta 2	chr2:118707516-118728438	0.0332846	0.0813622	1.2895	0.012934	UP
20962	Sycp3	synaptonemal complex protein 3	chr10:88459586-88503970	0.490527	1.19718	1.28724	0.0399514	UP
64242	Ngb	neuroglobin	chr12:87097530-87102539	0.107924	0.263185	1.28606	0.00441655	UP
241612	Slc5a12	solute carrier family 5 (sodium/glucose cotransporter), member 12	chr2:110597298-110649345	0.0366489	0.0892621	1.28428	0.0255291	UP
19275	Ptprn	protein tyrosine phosphatase, receptor type, N	chr1:75247040-75264208	0.0799495	0.194608	1.28341	0.0355957	UP
246787	Slc5a2	solute carrier family 5 (sodium/glucose cotransporter), member 2	chr7:128265696-128298131	0.014661	0.0356574	1.28222	0.00532957	UP
18761	Prkcq	protein kinase C, theta	chr2:11172381-11301226	0.0791691	0.191964	1.27783	0.0428555	UP
17922	Myo7b	myosin VIIB	chr18:31959233-32036931	0.034207	0.0829275	1.27756	0.0260972	UP
14652	Glp1r	glucagon-like peptide 1 receptor	chr17:30901866-30936510	0.019714	0.0477917	1.27754	0.031926	UP
14104	Fasn	fatty acid synthase	chr11:120805957-120824547	20.5359	49.7568	1.27675	3.61e-05	UP
257871	Olfr1372-ps1	olfactory receptor 1372, pseudogene 1	chr11:52154875-52157907	0.12188	0.295164	1.27606	0.0247004	UP
67874	Rprm	reprimo, TP53 dependent G2 arrest mediator candidate	chr2:54084092-54085552	0.0226653	0.0548022	1.27375	0.0411614	UP
12869	Cox8b	cytochrome c oxidase subunit VIIIb	chr7:140898941-140900446	7.92124	19.0862	1.26873	0.00723362	UP
234542	Rtbdn	retbindin	chr8:84946990-84956603	0.0145046	0.0349008	1.26675	0.0259316	UP
73332	Ccdc30	coiled-coil domain containing 30	chr4:119322892-119415521	0.0539572	0.12971	1.2654	0.011402	UP
75600	Calml4	calmodulin-like 4	chr9:62838786-62875917	1.14315	2.74213	1.26228	0.0406707	UP
170765	Ripply3	ripply3 homolog (zebrafish)	chr16:94328421-94336935	0.0483009	0.115854	1.26219	0.0184264	UP
66811	Duoxa2	dual oxidase maturation factor 2	chr2:122298899-122302885	0.0376305	0.0901294	1.2601	0.0243674	UP
75590	Dusp9	dual specificity phosphatase 9	chrX:73639440-73643514	0.00919522	0.0220114	1.25929	0.0469549	UP
15504	Dnajb3	DnaJ (Hsp40) homolog, subfamily B, member 3	chr1:88055410-88220002	0.0633008	0.151498	1.259	0.00639655	UP
13655	Egr3	early growth response 3	chr14:70077444-70080157	0.492977	1.17961	1.25872	0.0127551	UP
319169	Hist1h2ak	histone cluster 1, H2ak	chr13:21753434-21753827	2.03791	4.86546	1.25549	0.0254736	UP
58238	Fam181b	family with sequence similarity 181, member B	chr7:93079878-93081721	0.103522	0.246959	1.25433	0.0229398	UP
21935	Tnfrsf17	tumor necrosis factor receptor superfamily, member 17	chr16:11313808-11320068	0.111631	0.266161	1.25356	0.0331637	UP
14836	Gsc	goosecoid homeobox	chr12:104471208-104473236	0.0894088	0.213164	1.25348	0.0210426	UP
12491	Cd36	CD36 antigen	chr5:17781689-17888959	14.9438	35.6244	1.25332	0.000368543	UP
11875	Art5	ADP-ribosyltransferase 5	chr7:102096878-102100229	0.0161042	0.0383765	1.25279	0.00577047	UP
111002	Marcksl1-ps4	MARCKS-like 1, pseudogene 4	chr13:4248734-4249777	0.0370058	0.0881675	1.2525	0.0219428	UP
16814	Lbx1	ladybird homeobox homolog 1 (Drosophila)	chr19:45233727-45235236	0.0378637	0.0901843	1.25206	0.0211383	UP
16564	Kif21a	kinesin family member 21A	chr15:90933275-91049948	0.258841	0.615219	1.24903	0.0452517	UP
384619	Ccdc155	coiled-coil domain containing 155	chr7:45183675-45204892	0.00919608	0.0218505	1.24858	0.0494506	UP
12299	Cacng1	calcium channel, voltage-dependent, gamma subunit 1	chr11:107703217-107716476	0.0221348	0.0524612	1.24493	0.0303965	UP
66991	Khdc3	KH domain containing 3, subcortical maternal complex member	chr9:73102397-73104443	0.0189175	0.0448018	1.24384	0.0470215	UP
67666	Hapln3	hyaluronan and proteoglycan link protein 3	chr7:79117026-79131018	0.104361	0.247154	1.24383	0.00777845	UP
72821	Scn2b	sodium channel, voltage-gated, type II, beta	chr9:45079182-45135606	0.154448	0.365618	1.24322	0.00721321	UP
83433	Trem2	triggering receptor expressed on myeloid cells 2	chr17:48346400-48352273	0.170651	0.403952	1.24314	0.0323721	UP
11827	Aqp2	aquaporin 2	chr15:99579055-99584545	0.0599216	0.141567	1.24034	0.0151913	UP
269116	Nfasc	neurofascin	chr1:132564689-132741797	0.178209	0.420599	1.23888	0.00567365	UP
18740	Pitx1	paired-like homeodomain transcription factor 1	chr13:55825053-55831425	0.0130032	0.0306815	1.2385	0.0239682	UP
80910	Gpr84	G protein-coupled receptor 84	chr15:103308234-103310438	0.0202699	0.0477972	1.23759	0.000765611	UP
93895	Msx1as	homeobox, msh-like 1 antisense	chr5:37820490-37824585	0.250194	0.58873	1.23456	0.0199747	UP
16918	Mycl1	v-myc myelocytomatosis viral oncogene homolog 1, lung carcinoma derived (avian)	chr4:122996098-123002480	0.0406477	0.0956277	1.23425	0.0476936	UP
13107	Cyp2f2	cytochrome P450, family 2, subfamily f, polypeptide 2	chr7:27119954-27133660	0.255678	0.601198	1.23351	0.010308	UP
231691	Sds	serine dehydratase	chr5:120476546-120503623	0.0553383	0.130054	1.23276	0.0352173	UP
77037	Mrap	melanocortin 2 receptor accessory protein	chr16:90738323-90749776	2.1183	4.97765	1.23256	0.0135815	UP
16691	Krt8	keratin 8	chr15:101996710-102004342	0.0208956	0.0490708	1.23167	0.0130159	UP
227485	Cdh19	cadherin 19, type 2	chr1:110889194-110977372	0.738429	1.73194	1.22986	0.0442136	UP
56739	Rec8	REC8 homolog (yeast)	chr14:55618165-55625395	0.0103057	0.0241676	1.22963	0.00847722	UP
21869	Nkx2-1	NK2 homeobox 1	chr12:56531934-56536908	0.0144827	0.0339469	1.22895	0.0169532	UP
14432	Gap43	growth associated protein 43	chr16:42248560-42340651	0.224314	0.525755	1.22887	0.0304026	UP
215456	Gpat2	glycerol-3-phosphate acyltransferase 2, mitochondrial	chr2:127425198-127436092	0.0293167	0.0685053	1.22449	0.0243611	UP
215384	Fcgbp	Fc fragment of IgG binding protein	chr7:28071235-28120864	0.0120776	0.0282145	1.2241	0.0418273	UP
22420	Wnt6	wingless-related MMTV integration site 6	chr1:74771891-74785319	0.0758686	0.177213	1.22391	0.0228301	UP
12517	Cd72	CD72 antigen	chr4:43442276-43454626	0.132706	0.309475	1.22159	0.0165549	UP
328833	Treml2	triggering receptor expressed on myeloid cells-like 2	chr17:48300037-48312534	0.0346282	0.0807532	1.22157	0.010684	UP
382018	Unc13a	unc-13 homolog A (C. elegans)	chr8:71626711-71671757	0.0581384	0.135525	1.221	0.0498651	UP
241230	St8sia6	ST8 alpha-N-acetyl-neuraminide alpha-2,8-sialyltransferase 6	chr2:13654935-13793520	0.129992	0.302691	1.21942	0.0319441	UP
319352	Pianp	PILR alpha associated neural protein	chr6:124996719-125003097	0.0847514	0.197143	1.21793	0.0225794	UP
207227	Stxbp5l	syntaxin binding protein 5-like	chr16:37107309-37384958	0.012141	0.0282352	1.21761	0.00214581	UP
13079	Cyp21a1	cytochrome P450, family 21, subfamily a, polypeptide 1	chr17:34801347-34804426	0.0537355	0.124893	1.21675	0.0282478	UP
17196	Mbp	myelin basic protein	chr18:82475122-82585637	1.037	2.40979	1.21649	0.00335674	UP
67792	Rgs8	regulator of G-protein signaling 8	chr1:153653036-153697665	0.00382627	0.00888866	1.21603	0.0438967	UP
72267	Lrrc8e	leucine rich repeat containing 8 family, member E	chr8:4226826-4237470	0.0110652	0.0257041	1.21597	0.0370415	UP
20497	Slc12a3	solute carrier family 12, member 3	chr8:94329207-94366221	0.00714952	0.0166077	1.21593	0.0435133	UP
57916	Tnfrsf13b	tumor necrosis factor receptor superfamily, member 13b	chr11:61140834-61147642	0.0406076	0.0943265	1.21591	0.0330194	UP
243910	Nfkbid	nuclear factor of kappa light polypeptide gene enhancer in B cells inhibitor, delta	chr7:30423303-30428746	0.0259955	0.060329	1.21459	0.0346346	UP
67800	Dgat2	diacylglycerol O-acyltransferase 2	chr7:99153662-99182713	7.21883	16.7522	1.21451	0.027457	UP
109660	Ctrl	chymotrypsin-like	chr8:105931993-105933862	0.0355763	0.082488	1.21327	0.0264839	UP
116811	Zim3	zinc finger, imprinted 3	chr7:6730740-6976662	0.00680014	0.0157471	1.21145	0.00653763	UP
240675	Vwa2	von Willebrand factor A domain containing 2	chr19:56874415-56912078	0.0207963	0.0481569	1.21142	0.0187509	UP
271697	Cdk15	cyclin-dependent kinase 15	chr1:59256906-59352369	0.0155712	0.0360507	1.21115	0.0386682	UP
110310	Krt7	keratin 7	chr15:101412402-101427806	0.0398698	0.0922641	1.21047	0.00974671	UP
270152	Amica1	adhesion molecule, interacts with CXADR antigen 1	chr9:45079182-45135606	0.0398522	0.0922058	1.2102	0.00555403	UP
11705	Amh	anti-Mullerian hormone	chr10:80805247-80807648	0.0409146	0.0946575	1.2101	0.0168625	UP
100504446	Prr22	proline rich 22	chr17:56770275-56772134	0.025137	0.0581268	1.20939	0.0328678	UP
14373	G0s2	G0/G1 switch gene 2	chr1:193272159-193273188	5.47793	12.6636	1.20898	0.0353377	UP
16187	Il3	interleukin 3	chr11:54265084-54267279	0.0299847	0.0693048	1.20873	0.0471151	UP
53871	Pkd2l2	polycystic kidney disease 2-like 2	chr18:34409422-34506823	0.105489	0.243771	1.20843	0.0175236	UP
12686	Elovl3	elongation of very long chain fatty acids (FEN1/Elo2, SUR4/Elo3, yeast)-like 3	chr19:46131898-46148325	0.0232391	0.0536875	1.20803	0.0190301	UP
18671	Abcb1a	ATP-binding cassette, sub-family B (MDR/TAP), member 1A	chr5:8660091-8748570	0.4434	1.02364	1.20703	0.00287666	UP
239845	Gpr156	G protein-coupled receptor 156	chr16:37916495-38007529	0.0182166	0.0420517	1.20691	0.0431571	UP
66705	Dnase1l2	deoxyribonuclease 1-like 2	chr17:24440767-24443101	0.588625	1.35703	1.20503	0.0207784	UP
14658	Glrb	glycine receptor, beta subunit	chr3:80843603-80913624	0.0954375	0.219912	1.2043	0.0382607	UP
14587	Gfra3	glial cell line derived neurotrophic factor family receptor alpha 3	chr18:34689902-34720387	0.329814	0.75995	1.20425	0.024545	UP
230678	Tmem125	transmembrane protein 125	chr4:118540940-118543726	0.0171043	0.0394057	1.20405	0.0191965	UP
100043160	Gm10012	cytochrome c oxidase, subunit VIIc pseudogene	chr17:25882113-25919714	0.843131	1.94196	1.20368	0.000151132	UP
108013	Celf4	CUGBP, Elav-like family member 4	chr18:25477619-25753983	0.088967	0.204879	1.20343	0.0191825	UP
497071	Rnase13	ribonuclease, RNase A family, 13 (non-active)	chr14:51922159-51922773	0.0558744	0.128655	1.20325	0.00724861	UP
110385	Pde4c	phosphodiesterase 4C, cAMP specific	chr8:70724063-70751176	0.0202859	0.0466989	1.20291	0.0464438	UP
67375	Qprt	quinolinate phosphoribosyltransferase	chr7:127107769-127122029	0.0439219	0.101072	1.20237	0.0390641	UP
76560	Prss8	protease, serine, 8 (prostasin)	chr7:127912516-127930113	0.0423212	0.0973483	1.20178	0.0480284	UP
18346	Olfr47	olfactory receptor 47	chr6:43235609-43236575	0.0693869	0.159278	1.19881	0.0164617	UP
17242	Mdk	midkine	chr2:91922188-91932282	1.0745	2.46555	1.19824	0.0155417	UP
93746	Gprc5d	G protein-coupled receptor, family C, group 5, member D	chr6:135105990-135118283	0.0239208	0.0548883	1.19823	0.0420044	UP
100504491	Dcdc2b	doublecortin domain containing 2b	chr4:129608330-129614257	0.140669	0.322717	1.19797	0.0459208	UP
18256	Oc90	otoconin 90	chr15:65876052-65912287	0.0234514	0.0538012	1.19796	0.000604912	UP
16485	Kcna1	potassium voltage-gated channel, shaker-related subfamily, member 1	chr6:126636462-126645801	0.722601	1.65566	1.19614	0.0375455	UP
109280	Slc22a13b-ps	solute carrier family 22 (organic cation transporter), member 13b, pseudogene	chr9:119220490-119231692	0.0569205	0.130346	1.19533	0.0089057	UP
332131	Krt78	keratin 78	chr15:101946003-101954287	0.00481596	0.0110267	1.19511	0.0409437	UP
71336	Rbks	ribokinase	chr5:31624438-31697610	0.217531	0.497598	1.19376	0.032567	UP
12482	Ms4a1	membrane-spanning 4-domains, subfamily A, member 1	chr19:11196816-11299884	0.0102978	0.0235518	1.1935	0.0120058	UP
70274	Ly6g6e	lymphocyte antigen 6 complex, locus G6E	chr17:35076941-35078804	0.0268744	0.0614421	1.19299	0.00837445	UP
59058	Bhlhe22	basic helix-loop-helix family, member e22	chr3:18054324-18057514	0.00856801	0.019586	1.19279	0.0171181	UP
243958	Siglecg	sialic acid binding Ig-like lectin G	chr7:43408279-43418349	0.0335907	0.0767794	1.19266	0.0479075	UP
382045	Gpr114	G protein-coupled receptor 114	chr8:94923693-94943290	0.00957407	0.0218751	1.19209	0.0456028	UP
258922	Olfr267	olfactory receptor 267	chr4:58784778-58785720	0.0837552	0.191228	1.19104	0.0330642	UP
209176	Ido2	indoleamine 2,3-dioxygenase 2	chr8:24531891-24576333	0.00848902	0.0193701	1.19016	0.0448007	UP
213417	Klhdc8a	kelch domain containing 8A	chr1:132298625-132307357	0.0053965	0.01231	1.18973	0.0400226	UP
97895	Nlrp4f	NLR family, pyrin domain containing 4F	chr13:65177110-65205716	0.00487858	0.0111278	1.18964	0.0331944	UP
219228	Pcdh17	protocadherin 17	chr14:84443562-84537060	0.0776546	0.177125	1.18962	0.0135901	UP
118446	Gjc3	gap junction protein, gamma 3	chr5:137953808-137962959	0.0720787	0.164391	1.18949	0.00499759	UP
19088	Prkar2b	protein kinase, cAMP dependent regulatory, type II beta	chr12:31958478-32061279	4.25058	9.6938	1.1894	0.0411833	UP
236781	Gpr119	G-protein coupled receptor 119	chrX:48667978-48674478	0.0110186	0.0251279	1.18935	0.0143109	UP
100503605	Beta-s	hemoglobin subunit beta-1-like	chr7:103826522-103827928	82.1132	187.19	1.18882	3.11e-15	UP
382571	Kcnf1	potassium voltage-gated channel, subfamily F, member 1	chr12:17172099-17176888	0.0918912	0.209457	1.18866	0.0456251	UP
22342	Lin7b	lin-7 homolog B (C. elegans)	chr7:45339125-45370564	0.094123	0.214299	1.18701	0.0432805	UP
22029	Traf1	TNF receptor-associated factor 1	chr2:34943257-34961772	0.11388	0.259242	1.18679	0.0315768	UP
235435	Lctl	lactase-like	chr9:64117146-64172931	0.287233	0.653799	1.18663	0.0427994	UP
20665	Sox10	SRY-box containing gene 10	chr15:79154912-79164490	0.198358	0.451428	1.18639	0.0289126	UP
207495	Baiap2l2	BAI1-associated protein 2-like 2	chr15:79258194-79285509	0.0286666	0.0652336	1.18624	0.0143918	UP
353504	Dio3os	deiodinase, iodothyronine type III, opposite strand	chr12:110275384-110278068	0.0225316	0.0512638	1.18599	0.0294186	UP
15130	Hbb-b2	hemoglobin, beta adult minor chain	chr7:103812523-103813923	6.82712	15.533	1.18599	0.0339226	UP
237636	Npc1l1	NPC1-like 1	chr11:6211010-6230245	0.0171424	0.0389973	1.18581	0.0328176	UP
270109	Pcnxl2	pecanex-like 2 (Drosophila)	chr8:125751507-125898293	0.00576702	0.013113	1.1851	0.0100258	UP
76400	Pbp2	phosphatidylethanolamine binding protein 2	chr6:135309128-135310384	0.0387689	0.0881502	1.18506	0.0332019	UP
67504	Rnf151	ring finger protein 151	chr17:24715839-24718057	0.0227288	0.0516771	1.185	0.030502	UP
74337	Palm3	paralemmin 3	chr8:84021473-84042575	0.0067274	0.0152944	1.18488	0.0301114	UP
109332	Cdcp1	CUB domain containing protein 1	chr9:123172284-123216038	0.0105527	0.0239863	1.1846	0.0109926	UP
69942	Rnf113a1	ring finger protein 113A1	chrX:37191342-37192465	0.333197	0.757282	1.18446	0.0262737	UP
73813	Fam83e	family with sequence similarity 83, member E	chr7:45721219-45729492	0.00791671	0.0179926	1.18443	0.0335428	UP
54003	Nell2	NEL-like 2	chr15:95219449-95528706	0.00622205	0.0141216	1.18244	0.0370554	UP
16665	Krt15	keratin 15	chr11:100131758-100135949	0.0122065	0.0276997	1.18222	0.0271851	UP
18606	Enpp2	ectonucleotide pyrophosphatase/phosphodiesterase 2	chr15:54838897-54920146	1.00709	2.28533	1.18221	0.0465267	UP
26415	Mapk13	mitogen-activated protein kinase 13	chr17:28769316-28778704	0.0362206	0.0821395	1.18127	0.0229002	UP
69387	Dnajb13	DnaJ (Hsp40) related, subfamily B, member 13	chr7:100503019-100514815	0.0191301	0.0433763	1.18106	0.000647407	UP
432628	Mfsd2b	major facilitator superfamily domain containing 2B	chr12:4862437-4874359	0.254371	0.576704	1.1809	0.0101187	UP
105349	Akr1c18	aldo-keto reductase family 1, member C18	chr13:4132626-4150631	0.0846758	0.191927	1.18054	0.0249025	UP
239410	A930017M01Rik	Smg-5 homolog, nonsense mediated mRNA decay factor pseudogene	chr15:44881393-44884743	0.00576905	0.013071	1.17996	0.0474988	UP
99681	Tchh	trichohyalin	chr3:93442329-93449077	0.0114343	0.0258982	1.17948	0.0305618	UP
58864	Tssk3	testis-specific serine kinase 3	chr4:129489007-129490770	0.0483929	0.109594	1.1793	0.0372037	UP
18999	Pou5f1	POU domain, class 5, transcription factor 1	chr17:35506031-35510777	0.0264373	0.059863	1.17909	0.039963	UP
170757	Eltd1	EGF, latrophilin seven transmembrane domain containing 1	chr3:151437881-151545081	1.50937	3.41683	1.17871	0.0265132	UP
76960	Bcas1	breast carcinoma amplified sequence 1	chr2:170346990-170427845	0.0154141	0.0348884	1.1785	0.0085812	UP
14317	Ftcd	formiminotransferase cyclodeaminase	chr10:76575647-76590338	0.0249397	0.0564038	1.17735	0.0279123	UP
12840	Col9a2	collagen, type IX, alpha 2	chr4:121039565-121055325	0.00807642	0.0182651	1.1773	0.0469986	UP
77022	2700099C18Rik	NDC80 homolog, kinetochore complex component pseudogene	chr17:94750099-94834799	0.0526671	0.119073	1.17687	0.0335351	UP
17384	Mmp10	matrix metallopeptidase 10	chr9:7502359-7510240	0.0127623	0.0288246	1.17541	0.0148983	UP
16819	Lcn2	lipocalin 2	chr2:32384636-32387739	0.0291247	0.0657589	1.17494	0.0241028	UP
246190	Otoa	otoancorin	chr7:121083437-121163089	0.00582674	0.013137	1.17288	0.0385809	UP
446101	Xrra1	X-ray radiation resistance associated 1	chr7:99859217-99917824	0.0301669	0.068002	1.17261	0.0315848	UP
11839	Areg	amphiregulin	chr5:91139614-91148432	0.0162926	0.0367002	1.17157	0.00604735	UP
20269	Scn3a	sodium channel, voltage-gated, type III, alpha	chr2:65457117-65567492	0.129296	0.291234	1.1715	0.0185727	UP
319415	Hs3st5	heparan sulfate (glucosamine) 3-O-sulfotransferase 5	chr10:36506806-36834394	0.0339997	0.0765792	1.17143	0.0290844	UP
74548	Gsdmc4	gasdermin C4	chr15:63891264-63912297	0.0201506	0.0453861	1.17143	0.0257224	UP
227929	Cytip	cytohesin 1 interacting protein	chr2:58129138-58160122	0.0406125	0.0914558	1.17115	0.000814356	UP
11567	Avil	advillin	chr10:127000708-127020994	0.137916	0.310566	1.17111	0.0199379	UP
381974	Mrgprg	MAS-related GPR, member G	chr7:143763709-143766993	0.0459655	0.103444	1.17023	0.0411838	UP
66930	Fank1	fibronectin type 3 and ankyrin repeat domains 1	chr7:133776890-133881532	0.0213355	0.0479628	1.16866	0.0409336	UP
73382	Prss52	protease, serine, 52	chr14:64104322-64113751	0.021052	0.047313	1.16828	0.0397267	UP
77018	Col25a1	collagen, type XXV, alpha 1	chr3:130180844-130599883	0.00919169	0.0206563	1.16818	0.0148696	UP
219257	Pcdh20	protocadherin 20	chr14:88464746-88471396	0.0667408	0.149944	1.16778	0.0309966	UP
71096	Sntg1	syntrophin, gamma 1	chr1:8362660-9299730	0.033987	0.0763477	1.1676	0.00818632	UP
277468	Slc39a12	solute carrier family 39 (zinc transporter), member 12	chr2:14388397-14494977	0.0139659	0.0313605	1.16704	0.0333347	UP
16532	Kcnu1	potassium channel, subfamily U, member 1	chr8:25849622-25937934	0.00533231	0.0119713	1.16675	0.041989	UP
18772	Pkp1	plakophilin 1	chr1:135871394-135919024	0.00442288	0.0099264	1.16628	0.0212148	UP
67747	Ribc2	RIB43A domain with coiled-coils 2	chr15:85132098-85144569	0.0108309	0.0243037	1.16602	0.015347	UP
381534	Ube2u	ubiquitin-conjugating enzyme E2U (putative)	chr4:100478866-100550145	0.022144	0.0496848	1.16589	0.0492127	UP
17203	Mc5r	melanocortin 5 receptor	chr18:68337602-68339711	0.0519371	0.116504	1.16554	0.0046292	UP
105243	Slc9a3	solute carrier family 9 (sodium/hydrogen exchanger), member 3	chr13:74121514-74166064	0.00868297	0.0194767	1.16549	0.019161	UP
73167	Arhgap8	Rho GTPase activating protein 8	chr15:84714628-84772207	0.0437199	0.0980513	1.16525	0.0246668	UP
14347	Fut7	fucosyltransferase 7	chr2:25423693-25426373	0.0176466	0.0395689	1.16498	0.0495837	UP
258280	Olfr1366	olfactory receptor 1366	chr13:21536973-21538027	0.0333437	0.0747639	1.16493	0.0418508	UP
12683	Cidea	cell death-inducing DNA fragmentation factor, alpha subunit-like effector A	chr18:67321208-67367794	9.8405	22.0641	1.1649	0.0077726	UP
12354	Car7	carbonic anhydrase 7	chr8:104540806-104550343	0.0947044	0.212301	1.16461	0.0395128	UP
93961	B3galt5	UDP-Gal:betaGlcNAc beta 1,3-galactosyltransferase, polypeptide 5	chr16:96235800-96319858	0.00446256	0.00999408	1.1632	0.0289635	UP
17329	Cxcl9	chemokine (C-X-C motif) ligand 9	chr5:92321330-92328079	0.157709	0.35311	1.16285	0.0464641	UP
21907	Nr2e1	nuclear receptor subfamily 2, group E, member 1	chr10:42561970-42583588	0.00733322	0.0164166	1.16264	0.0163286	UP
13490	Drd3	dopamine receptor D3	chr16:43762241-43822839	0.0176637	0.0395199	1.16179	0.0304697	UP
12479	Cd1d1	CD1d1 antigen	chr3:86995835-86999340	1.22739	2.74506	1.16124	0.0151783	UP
72258	Kcnk10	potassium channel, subfamily K, member 10	chr12:98433993-98577940	0.00759464	0.0169849	1.1612	0.0349586	UP
12904	Crabp2	cellular retinoic acid binding protein II	chr3:87948692-87953372	0.0234695	0.052466	1.1606	0.0369919	UP
225152	Gjd4	gap junction protein, delta 4	chr18:9278606-9282809	0.0166871	0.0372935	1.16019	0.0033599	UP
64099	Parvg	parvin, gamma	chr15:84324719-84342978	0.0259561	0.0579977	1.15992	0.0108135	UP
239017	Ogdhl	oxoglutarate dehydrogenase-like	chr14:32322018-32347820	0.0259257	0.0579263	1.15984	0.0245241	UP
252864	Dusp15	dual specificity phosphatase-like 15	chr2:152940994-152951582	0.0427719	0.0955374	1.1594	0.0387849	UP
67122	Nrarp	Notch-regulated ankyrin repeat protein	chr2:25180757-25183332	0.703192	1.57051	1.15924	0.0351396	UP
217143	Gpr179	G protein-coupled receptor 179	chr11:97332108-97352073	0.00189323	0.00422775	1.15904	0.0431603	UP
14067	F5	coagulation factor V	chr1:164115263-164220274	0.085278	0.190288	1.15794	0.0402757	UP
26365	Ceacam1	carcinoembryonic antigen-related cell adhesion molecule 1	chr7:25376818-25566417	0.39051	0.871063	1.15742	0.0465767	UP
541610	Trcg1	taste receptor cell gene 1	chr9:57236555-57249864	0.0269958	0.0602114	1.1573	0.0382048	UP
210027	Slc35f3	solute carrier family 35, member F3	chr8:126298578-126395977	0.00853324	0.0190264	1.15684	0.0205017	UP
68612	Ube2c	ubiquitin-conjugating enzyme E2C	chr2:164769928-164772902	0.058781	0.131043	1.15662	0.0378921	UP
16325	Inhbc	inhibin beta-C	chr10:127356325-127370544	0.0126597	0.0282122	1.15608	0.033419	UP
68172	Rpl39l	ribosomal protein L39-like	chr16:10170227-10174911	0.0387525	0.0863539	1.15597	0.00619265	UP
629147	Ctxn3	cortexin 3	chr18:57468485-57478134	0.0147825	0.0329267	1.15537	0.00620602	UP
20394	Scg5	secretogranin V	chr2:113776312-113829091	0.142273	0.316896	1.15535	0.0330022	UP
73712	Dmkn	dermokine	chr7:30763755-30781066	0.0102226	0.0227686	1.15528	0.0119912	UP
20715	Serpina3g	serine (or cysteine) peptidase inhibitor, clade A, member 3G	chr12:104214543-104241934	0.0385938	0.0859519	1.15516	0.0036385	UP
50928	Klrg1	killer cell lectin-like receptor subfamily G, member 1	chr6:122270596-122282833	0.0185304	0.0412656	1.15505	0.00468339	UP
12545	Cdc7	cell division cycle 7 (S. cerevisiae)	chr5:106964321-106984439	0.157306	0.350234	1.15475	0.0311105	UP
258380	Olfr461	olfactory receptor 461	chr6:40544035-40544977	0.0698635	0.155523	1.15452	0.0315939	UP
83672	Sytl3	synaptotagmin-like 3	chr17:6673609-6738044	0.122834	0.273351	1.15404	0.0287098	UP
244958	Mrap2	melanocortin 2 receptor accessory protein 2	chr9:87144305-87184045	0.0113659	0.0252785	1.1532	0.00371617	UP
19214	Ptgdr	prostaglandin D receptor	chr14:44851234-44859375	0.00648138	0.0144134	1.15304	0.00997985	UP
74015	Fcho1	FCH domain only 1	chr8:71708386-71725681	0.015697	0.0348752	1.15171	0.0181215	UP
66727	Hrasls5	HRAS-like suppressor family, member 5	chr19:7612568-7639238	0.0188448	0.0418621	1.15148	0.0189876	UP
211232	Cpne9	copine family member IX	chr6:113282306-113305571	0.013986	0.0310673	1.15141	0.0226027	UP
108071	Grm5	glutamate receptor, metabotropic 5	chr7:87584167-88135063	0.00247271	0.00549061	1.15087	0.0311713	UP
16768	Lag3	lymphocyte-activation gene 3	chr6:124904358-124911705	0.149178	0.331236	1.15082	0.00872465	UP
12839	Col9a1	collagen, type IX, alpha 1	chr1:24177609-24252738	0.0252261	0.0559972	1.15044	0.048218	UP
170571	Cntnap4	contactin associated protein-like 4	chr8:112570042-112882707	0.0240058	0.0532774	1.15014	0.0192434	UP
16193	Il6	interleukin 6	chr5:30013160-30019968	0.0189659	0.0420858	1.14993	0.00457737	UP
13661	Ehf	ets homologous factor	chr2:103263432-103303196	0.00802342	0.0178039	1.1499	0.0145284	UP
68515	Myadml2	myeloid-associated differentiation marker-like 2	chr11:120646030-120648337	0.0916266	0.203312	1.14986	0.0191428	UP
114714	Rad51c	RAD51 homolog C	chr11:87377606-87404495	0.144444	0.320358	1.14917	0.0190806	UP
18155	Pnoc	prepronociceptin	chr14:65400672-65425472	0.0115138	0.0255249	1.14854	0.0266707	UP
80976	Syt13	synaptotagmin XIII	chr2:92915100-92956051	0.0119983	0.0265967	1.14842	0.0248659	UP
107587	Osr2	odd-skipped related 2	chr15:35296111-35303305	0.016443	0.036444	1.14821	0.0274807	UP
381375	Dfnb59	deafness, autosomal recessive 59 (human)	chr2:76650272-76658556	0.0181674	0.040247	1.14753	0.00668629	UP
241525	Ypel4	yippee-like 4 (Drosophila)	chr2:84734203-84737877	0.242803	0.537724	1.14708	0.00637677	UP
21943	Tnfsf11	tumor necrosis factor (ligand) superfamily, member 11	chr14:78277445-78308043	0.0205029	0.0453914	1.14659	0.0152209	UP
320111	Prr18	proline rich region 18	chr17:8340405-8344113	0.0247395	0.0547645	1.14642	0.0157782	UP
14573	Gdnf	glial cell line derived neurotrophic factor	chr15:7811010-7837575	0.0114252	0.0252909	1.1464	0.0291619	UP
104943	Fam110c	family with sequence similarity 110, member C	chr12:31073967-31079940	0.0155034	0.0342838	1.14494	0.0186511	UP
64378	Gpr88	G-protein coupled receptor 88	chr3:116249653-116253484	0.0158963	0.0351427	1.14453	0.0251828	UP
68870	Ak8	adenylate kinase 8	chr2:28700160-28813165	0.0284219	0.0628255	1.14435	0.0310972	UP
83674	Cnnm1	cyclin M1	chr19:43440435-43497213	0.00463029	0.0102335	1.14413	0.0257416	UP
235415	Cplx3	complexin 3	chr9:57599991-57606281	0.00784579	0.0173374	1.1439	0.0409129	UP
258245	Olfr1036	olfactory receptor 1036	chr2:86074703-86075718	0.0329766	0.0728117	1.14273	0.0392934	UP
21924	Tnnc1	troponin C, cardiac/slow skeletal	chr14:31208311-31211711	0.185623	0.409462	1.14135	0.0469806	UP
100384868	Pcdha4-g	protocadherin alpha 4-gamma	chr18:36930284-37841872	0.0173593	0.0382875	1.14116	0.0158514	UP
27053	Asns	asparagine synthetase	chr6:7675170-7693182	0.492387	1.08562	1.14065	0.0209117	UP
14939	Gzmb	granzyme B	chr14:56258857-56262260	0.0139476	0.0307493	1.14054	0.0193903	UP
93675	Clec2i	C-type lectin domain family 2, member i	chr6:128848043-128896848	0.0703923	0.155156	1.14023	0.000215723	UP
23832	Xcr1	chemokine (C motif) receptor 1	chr9:123852314-123862029	0.00886315	0.0195298	1.13979	0.0115814	UP
20849	Stat4	signal transducer and activator of transcription 4	chr1:52008243-52107184	0.0296377	0.0652773	1.13915	0.0310896	UP
328795	Ubash3a	ubiquitin associated and SH3 domain containing, A	chr17:31208065-31242403	0.00625639	0.0137797	1.13914	0.0263491	UP
56546	Sec1	secretory blood group 1	chr7:45677685-45694554	0.0111643	0.0245799	1.13859	0.0213908	UP
223262	Timm8a2	translocase of inner mitochondrial membrane 8A2	chr14:122034673-122038422	0.0295452	0.0650036	1.1376	0.0239692	UP
58212	Srrm3	serine/arginine repetitive matrix 3	chr5:135818105-135874772	0.0111701	0.0245727	1.13741	0.0381299	UP
246788	Trpv3	transient receptor potential cation channel, subfamily V, member 3	chr11:73267619-73297200	0.00918462	0.020198	1.13692	0.0335323	UP
54524	Syt6	synaptotagmin VI	chr3:103575280-103635179	0.00454509	0.00999385	1.13673	0.0399376	UP
665180	Clec2l	C-type lectin domain family 2, member L	chr6:38663068-38680865	0.0572292	0.125757	1.13582	0.0179773	UP
212531	Sh3bgrl2	SH3 domain binding glutamic acid-rich protein like 2	chr9:83548337-83600291	0.320081	0.703129	1.13535	0.0106129	UP
110637	Grik4	glutamate receptor, ionotropic, kainate 4	chr9:42520411-42944371	0.00682884	0.0149944	1.13471	0.00145467	UP
14725	Lrp2	low density lipoprotein receptor-related protein 2	chr2:69424334-69586067	0.0012969	0.00284649	1.13412	0.0294812	UP
242443	Grin3a	glutamate receptor ionotropic, NMDA3A	chr4:49665225-49845081	0.0878933	0.192878	1.13386	0.0314505	UP
16840	Lect1	leukocyte cell derived chemotaxin 1	chr14:79637689-79662170	0.0141862	0.0311244	1.13356	0.0109219	UP
258581	Olfr1030	olfactory receptor 1030	chr2:85979311-85984798	0.0353795	0.0776033	1.1332	0.0189774	UP
57279	Slc25a20	solute carrier family 25 (mitochondrial carnitine/acylcarnitine translocase), member 20	chr9:108662097-108684641	3.51222	7.7007	1.13261	0.0461849	UP
20265	Scn1a	sodium channel, voltage-gated, type I, alpha	chr2:66270781-66440837	0.00922532	0.0202162	1.13184	0.0119186	UP
14313	Fst	follistatin	chr13:114452261-114458730	1.07267	2.34941	1.13109	0.0328598	UP
74488	Lrrc15	leucine rich repeat containing 15	chr16:30269301-30283254	0.0349289	0.0764807	1.13067	0.0337974	UP
621603	Aldh3b2	aldehyde dehydrogenase 3 family, member B2	chr19:3972327-3981665	0.0902453	0.197535	1.13018	0.0457086	UP
381122	Capn13	calpain 13	chr17:73306463-73399296	0.118463	0.259182	1.12953	0.0439459	UP
233186	Siglec5	sialic acid binding Ig-like lectin 5	chr7:43351340-43359470	0.00875867	0.0191524	1.12874	0.0351105	UP
242505	Rasef	RAS and EF hand domain containing	chr4:73714578-73790602	0.00732159	0.016003	1.12811	0.0478133	UP
20273	Scn8a	sodium channel, voltage-gated, type VIII, alpha	chr15:100870682-101045929	0.00875991	0.0191366	1.12735	0.0347448	UP
70762	Dclk2	doublecortin-like kinase 2	chr3:86786149-86920884	0.236277	0.515941	1.12673	0.0189862	UP
100502876	Kcnmb3	potassium large conductance calcium-activated channel, subfamily M, beta member 3	chr3:32472320-32491969	0.0391091	0.0853296	1.12554	0.0129764	UP
16174	Il18rap	interleukin 18 receptor accessory protein	chr1:40515361-40549297	0.0358945	0.0783132	1.12549	0.0162876	UP
70884	Ccdc81	coiled-coil domain containing 81	chr7:89866147-89903629	0.0222908	0.048615	1.12495	0.0375247	UP
58801	Pmaip1	phorbol-12-myristate-13-acetate-induced protein 1	chr18:66458603-66465558	0.03186	0.0694763	1.12477	0.0235536	UP
24087	Tll2	tolloid-like 2	chr19:41083980-41206774	0.0172872	0.0376889	1.12444	0.0469447	UP
103844	Inca1	inhibitor of CDK, cyclin A1 interacting protein 1	chr11:70688360-70700155	0.4729	1.03057	1.12384	0.028761	UP
100043688	Amy2a2	amylase 2a2	chr3:113279836-113291449	0.0132175	0.0287917	1.1232	0.0286459	UP
56014	Olfr70	olfactory receptor 70	chr4:43694999-43700807	0.00982647	0.0214016	1.12297	0.0286046	UP
71183	Clec12b	C-type lectin domain family 12, member B	chr6:129375512-129385874	0.013263	0.0288807	1.1227	0.0225254	UP
242838	Lrrd1	leucine rich repeats and death domain containing 1	chr5:3845172-3866596	0.0109732	0.0238858	1.12217	0.0300582	UP
18979	Pon1	paraoxonase 1	chr6:5168089-5193946	1.03217	2.24652	1.12201	0.0271234	UP
66109	Tspan13	tetraspanin 13	chr12:36014554-36042478	1.0281	2.23707	1.12163	0.0286069	UP
70948	Wdr20b	WD repeat domain 20b	chr12:65225516-65228454	0.018742	0.040742	1.12024	0.0236812	UP
232813	Shisa7	shisa homolog 7 (Xenopus laevis)	chr7:4825551-4844696	0.00440252	0.00956631	1.11963	0.0475069	UP
72413	Kcnmb2	potassium large conductance calcium-activated channel, subfamily M, beta member 2	chr3:31902702-32200180	0.00745102	0.0161831	1.11898	0.047711	UP
14165	Fgf10	fibroblast growth factor 10	chr13:118714698-118792573	0.0608469	0.13205	1.11783	0.017265	UP
170639	Olfr78	olfactory receptor 78	chr7:102740720-102759471	0.259063	0.561948	1.11713	0.0109754	UP
72391	Cdkn3	cyclin-dependent kinase inhibitor 3	chr14:46760540-46771525	0.0338448	0.0733756	1.11637	0.0100666	UP
100048885	Gm2083	major urinary protein LOC100048885	chr4:60658465-60662395	0.038964	0.0844578	1.11609	0.00618534	UP
14555	Gpd1	glycerol-3-phosphate dehydrogenase 1 (soluble)	chr15:99717592-99725007	8.74971	18.9636	1.11593	0.0219469	UP
353211	Prune2	prune homolog 2 (Drosophila)	chr19:16956117-17223932	0.643849	1.39537	1.11585	0.0372644	UP
116872	Serpinb7	serine (or cysteine) peptidase inhibitor, clade B, member 7	chr1:107422688-107452689	0.0109681	0.0237676	1.11568	0.00159263	UP
70789	Kynu	kynureninase (L-kynurenine hydrolase)	chr2:43555328-43682715	0.00793434	0.0171906	1.11544	0.0202076	UP
100042415	Gm3833	meiotic nuclear divisions 1 homolog pseudogene	chr14:9550093-11162032	0.012457	0.0269681	1.1143	0.0108121	UP
17474	Clec4d	C-type lectin domain family 4, member d	chr6:123262106-123275268	0.0163203	0.035318	1.11374	0.00866948	UP
19743	Rhag	Rhesus blood group-associated A glycoprotein	chr17:40811148-40840754	0.0199663	0.0431675	1.11238	0.0096523	UP
83430	Il23a	interleukin 23, alpha subunit p19	chr10:128296139-128298084	0.0150511	0.0325363	1.11218	0.0478709	UP
232408	Klrb1f	killer cell lectin-like receptor subfamily B member 1F	chr6:129045900-129057471	0.0135095	0.0291964	1.11182	0.000942613	UP
319185	Hist1h2bl	histone cluster 1, H2bl	chr13:21715762-21716143	0.176081	0.380456	1.11149	0.0319076	UP
226143	Cyp2c44	cytochrome P450, family 2, subfamily c, polypeptide 44	chr19:44005021-44029247	0.0124413	0.0268768	1.11122	0.0407283	UP
56629	Dnase2b	deoxyribonuclease II beta	chr3:146581372-146631483	0.00852163	0.0184005	1.11054	0.0292507	UP
63859	Impg1	interphotoreceptor matrix proteoglycan 1	chr9:80313329-80465438	0.00459276	0.00991583	1.11037	0.0152424	UP
15450	Lipc	lipase, hepatic	chr9:70798127-70934808	0.0115337	0.0248973	1.11013	0.0480259	UP
100039706	Gm2381	zinc finger protein 936 pseudogene	chr7:42816826-42867234	0.0313824	0.0676214	1.10752	0.0367869	UP
16842	Lef1	lymphoid enhancer binding factor 1	chr3:131110470-131223331	0.00892568	0.0192109	1.10589	0.0362122	UP
271305	Phf21b	PHD finger protein 21B	chr15:84785375-84856129	0.0586374	0.126141	1.10514	0.0436997	UP
77836	Mlana	melan-A	chr19:29697940-29708306	0.208852	0.449245	1.10502	0.0354259	UP
20216	Acsm3	acyl-CoA synthetase medium-chain family member 3	chr7:119760922-119794058	1.06918	2.29955	1.10485	0.000487388	UP
54418	Fmn2	formin 2	chr1:174501824-174822729	0.0157156	0.0337446	1.10246	0.0483777	UP
241877	Slc10a5	solute carrier family 10 (sodium/bile acid cotransporter family), member 5	chr3:10331733-10335656	0.0161857	0.0347215	1.10111	0.00869704	UP
16175	Il1a	interleukin 1 alpha	chr2:129297369-129309972	0.0187848	0.0402469	1.09931	0.00162395	UP
108073	Grm7	glutamate receptor, metabotropic 7	chr6:110645597-111567230	0.0186508	0.0399593	1.09929	0.0207405	UP
14860	Gsta4	glutathione S-transferase, alpha 4	chr9:78191965-78209349	0.618972	1.3258	1.09892	0.0215902	UP
76976	Arxes2	adipocyte-related X-chromosome expressed sequence 2	chrX:135993819-135995359	1.21797	2.60857	1.09878	0.0353749	UP
53857	Tuba8	tubulin, alpha 8	chr6:121210769-121226097	0.16801	0.359735	1.09839	0.00525365	UP
57253	Tas2r108	taste receptor, type 2, member 108	chr6:40493591-40494485	0.0347544	0.0743969	1.09805	0.00405913	UP
240816	Rgsl1	regulator of G-protein signaling like 1	chr1:153779386-153844141	0.0240851	0.0515422	1.09761	0.0307081	UP
12669	Chrm1	cholinergic receptor, muscarinic 1, CNS	chr19:8664004-8683602	0.00966952	0.0206852	1.09708	0.0206545	UP
258783	Olfr920	olfactory receptor 920	chr9:38752795-38756863	0.108795	0.23256	1.09599	0.0472676	UP
11832	Aqp7	aquaporin 7	chr4:41033073-41048136	1.42708	3.05032	1.09589	0.0185655	UP
66601	Tmigd1	transmembrane and immunoglobulin domain containing 1	chr11:76904544-76916586	0.0687772	0.147006	1.09587	0.0368726	UP
226105	Cyp2c70	cytochrome P450, family 2, subfamily c, polypeptide 70	chr19:40153360-40187286	0.0109262	0.0233296	1.09437	0.0432814	UP
625785	Gm6623	akirin 1 pseudogene	chr17:36178776-36181364	0.00991647	0.021158	1.0933	0.0256338	UP
319800	Slc22a30	solute carrier family 22, member 30	chr19:8335622-8405105	0.0119355	0.0254606	1.09301	0.0310603	UP
319586	Celf5	CUGBP, Elav-like family member 5	chr10:81459227-81482709	0.0227526	0.0485309	1.09287	0.00175132	UP
234129	Tpte	transmembrane phosphatase with tensin homology	chr8:22283440-22371418	0.00791436	0.0168763	1.09245	0.0136063	UP
12981	Csf2	colony stimulating factor 2 (granulocyte-macrophage)	chr11:54247269-54249899	0.021552	0.0459538	1.09236	0.0496641	UP
100037278	Fam129c	family with sequence similarity 129, member C	chr8:71597645-71608149	0.133122	0.283769	1.09197	0.0124914	UP
12557	Cdh17	cadherin 17	chr4:11758156-11817905	0.020788	0.0442609	1.09028	0.00571403	UP
231148	Ablim2	actin-binding LIM protein 2	chr5:35757879-35884979	0.195709	0.416646	1.09011	0.0238592	UP
81489	Dnajb1	DnaJ (Hsp40) homolog, subfamily B, member 1	chr8:83608174-83611903	8.72382	18.5573	1.08895	0.0219469	UP
330096	Shisa3	shisa homolog 3 (Xenopus laevis)	chr5:67607882-67613987	2.05663	4.37454	1.08885	0.0270855	UP
329872	Frem1	Fras1 related extracellular matrix protein 1	chr4:82897919-83052167	0.0292635	0.0622405	1.08875	0.0108528	UP
71920	Epgn	epithelial mitogen	chr5:91027516-91035212	0.0131229	0.0279002	1.08819	0.011131	UP
72690	Grrp1	glycine/arginine rich protein 1	chr4:134251109-134254106	0.60259	1.2803	1.08723	0.0348176	UP
71037	Prss55	protease, serine, 55	chr14:64075442-64085389	0.0259663	0.0551668	1.08716	0.0114455	UP
99439	Duox1	dual oxidase 1	chr2:122315671-122347972	0.0576324	0.122419	1.08688	0.009879	UP
22095	Tshr	thyroid stimulating hormone receptor	chr12:91400992-91540509	0.261098	0.554569	1.08678	0.00851229	UP
21940	Cd27	CD27 antigen	chr6:125224211-125239934	0.0754455	0.16021	1.08646	0.0246272	UP
12351	Car4	carbonic anhydrase 4	chr11:84957753-84966054	0.410279	0.871016	1.08609	0.0068411	UP
26388	Ifi202b	interferon activated gene 202B	chr1:173962568-173982844	0.00964184	0.0204625	1.0856	0.00842481	UP
238803	Zfp366	zinc finger protein 366	chr13:99184822-99247032	0.273974	0.580834	1.08409	0.0187998	UP
56643	Slc15a1	solute carrier family 15 (oligopeptide transporter), member 1	chr14:121459620-121505254	0.00644271	0.0136576	1.08396	0.0406936	UP
76654	Upp2	uridine phosphorylase 2	chr2:58755184-58790668	0.0122211	0.0259032	1.08376	0.0440161	UP
50913	Olig2	oligodendrocyte transcription factor 2	chr16:91225549-91228677	0.0237553	0.0503441	1.08357	0.0486667	UP
270906	Prr11	proline rich 11	chr11:87089155-87108714	0.0628165	0.133087	1.08315	0.0336057	UP
100039795	Ildr2	immunoglobulin-like domain containing receptor 2	chr1:166254138-166316832	0.74135	1.57067	1.08315	0.0178101	UP
14167	Fgf12	fibroblast growth factor 12	chr16:28160097-28753202	0.0181701	0.0384944	1.08308	0.0476408	UP
11639	Ak4	adenylate kinase 4	chr4:101419288-101467771	0.465824	0.986688	1.08281	0.00723569	UP
14048	Eya1	eyes absent 1 homolog (Drosophila)	chr1:14168957-14310199	0.0460404	0.0975119	1.08268	0.0383233	UP
215493	A3galt2	alpha 1,3-galactosyltransferase 2 (isoglobotriaosylceramide synthase)	chr4:128759257-128769298	0.100735	0.213267	1.0821	0.0464611	UP
75607	Wnk2	WNK lysine deficient protein kinase 2	chr13:49036301-49148014	0.161905	0.342631	1.08151	0.0199123	UP
67020	Tmem88	transmembrane protein 88	chr11:69395790-69398234	0.278788	0.589956	1.08144	0.0263002	UP
18788	Serpinb2	serine (or cysteine) peptidase inhibitor, clade B, member 2	chr1:107511422-107525600	0.00932407	0.0197285	1.08125	0.0107879	UP
18811	Prl2c2	prolactin family 2, subfamily c, member 2	chr13:12996123-13005330	0.173643	0.367321	1.08092	0.0189245	UP
171469	Gpr37l1	G protein-coupled receptor 37-like 1	chr1:135160249-135167681	0.131382	0.277823	1.0804	0.024823	UP
20425	Shmt1	serine hydroxymethyltransferase 1 (soluble)	chr11:60788896-60811265	0.179726	0.379781	1.07937	0.0315764	UP
319832	Tmem229a	transmembrane protein 229A	chr6:24951140-24956125	0.00480566	0.0101538	1.07921	0.0427092	UP
80979	Slc26a5	solute carrier family 26, member 5	chr5:21810654-21865604	0.00726792	0.0153346	1.07718	0.0103847	UP
384806	Adam20	a disintegrin and metallopeptidase domain 20	chr8:40793272-40797303	0.00764911	0.0161348	1.07681	0.0467143	UP
268451	Rab11fip4	RAB11 family interacting protein 4 (class II)	chr11:79591211-79694012	0.0668892	0.141081	1.07668	0.0250906	UP
15431	Hoxd11	homeobox D11	chr2:74679557-74687016	0.0062402	0.0131463	1.07499	0.0098386	UP
381270	41337	membrane-associated ring finger (C3HC4) 4	chr1:72427111-72536564	0.00474776	0.0100005	1.07475	0.036483	UP
53314	Batf	basic leucine zipper transcription factor, ATF-like	chr12:85686719-85709087	0.0836177	0.175905	1.07292	0.0435352	UP
319159	Hist1h4j	histone cluster 1, H4j	chr13:21735095-21735407	1.10637	2.32471	1.07122	0.00774736	UP
14561	Gdf11	growth differentiation factor 11	chr10:128884545-128891718	0.381287	0.799959	1.06905	0.0158504	UP
110862	Kcnq3	potassium voltage-gated channel, subfamily Q, member 3	chr15:65994914-66286224	0.399969	0.838802	1.06844	0.0168534	UP
17842	Mup3	major urinary protein 3	chr4:62083475-62087312	0.0241207	0.0505522	1.0675	0.0177121	UP
272009	Srsf12	serine/arginine-rich splicing factor 12	chr4:33208990-33233340	0.00639074	0.0133928	1.0674	0.025748	UP
52670	Cpsf4l	cleavage and polyadenylation specific factor 4-like	chr11:113698170-113710017	0.10254	0.214607	1.06551	0.0235217	UP
12745	Clgn	calmegin	chr8:83389890-83426829	0.0147634	0.0308924	1.06523	0.0382135	UP
16956	Lpl	lipoprotein lipase	chr8:68880554-68906932	11.4363	23.927	1.06502	0.0120471	UP
21835	Thrsp	thyroid hormone responsive	chr7:97412956-97417510	11.8635	24.8196	1.06495	0.00803962	UP
67981	Hormad1	HORMA domain containing 1	chr3:95559676-95587671	0.00999938	0.0208655	1.06121	0.0301617	UP
67512	Agpat2	1-acylglycerol-3-phosphate O-acyltransferase 2 (lysophosphatidic acid acyltransferase, beta)	chr2:26593586-26604210	3.38926	7.06957	1.06065	0.0243498	UP
239849	Cd200r4	CD200 receptor 4	chr16:44820727-44839150	0.01241	0.0258708	1.05982	0.0245399	UP
433224	Gm5512	required for meiotic nuclear division 1 pseudogene	chr10:4403168-4432352	1.10453	2.30226	1.05962	0.0259029	UP
208869	Dock3	dedicator of cyto-kinesis 3	chr9:106892824-107231909	0.0404071	0.0842041	1.05928	0.0203589	UP
330921	Pate2	prostate and testis expressed 2	chr9:35669638-35672889	0.00909151	0.018939	1.05877	0.0159049	UP
16633	Klra2	killer cell lectin-like receptor, subfamily A, member 2	chr6:131219234-131247362	0.0348184	0.0724991	1.05811	0.0368258	UP
17919	Myo5b	myosin VB	chr18:74442618-74771477	0.0435962	0.0907577	1.05782	0.0389651	UP
18169	Npy6r	neuropeptide Y receptor Y6	chr18:44270126-44277700	0.00770269	0.0160157	1.05605	0.0277869	UP
386454	Rnf39	ring finger protein 39	chr17:36943050-36947986	0.163924	0.340271	1.05366	0.015926	UP
225825	Cd226	CD226 antigen	chr18:89197426-89270327	0.311166	0.645449	1.05262	0.0439124	UP
70809	Clec2g	C-type lectin domain family 2, member g	chr6:128934380-128984707	0.00863529	0.0179003	1.05167	0.0319869	UP
211323	Nrg1	neuregulin 1	chr8:31818027-31918203	0.0206757	0.0428519	1.05142	0.0342878	UP
60455	Tmem8	transmembrane protein 8 (five membrane-spanning domains)	chr17:26113315-26123253	0.0860383	0.178133	1.0499	0.0110165	UP
213272	Txndc2	thioredoxin domain containing 2 (spermatozoa)	chr17:65637504-65642204	0.00801833	0.0166003	1.04984	0.00638292	UP
266645	Acmsd	amino carboxymuconate semialdehyde decarboxylase	chr1:127729412-127774054	0.0270438	0.0559704	1.04937	0.022673	UP
258154	Olfr1029	olfactory receptor 1029	chr2:85975212-85976273	0.183334	0.37918	1.04841	0.0226592	UP
434246	Trim72	tripartite motif-containing 72	chr7:128004377-128011393	0.0994115	0.205545	1.04797	0.0314944	UP
209590	Il23r	interleukin 23 receptor	chr6:67422931-67491855	0.0144019	0.0297775	1.04796	0.0324691	UP
195046	Nlrp1a	NLR family, pyrin domain containing 1A	chr11:71091196-71144704	0.0590154	0.121989	1.04759	0.0349087	UP
100503872	Hotair	HOX transcript antisense RNA (non-protein coding)	chr15:102944061-102947946	0.017183	0.0354664	1.04547	0.0289835	UP
16364	Irf4	interferon regulatory factor 4	chr13:30749257-30766927	0.44171	0.910639	1.04378	0.0105237	UP
22626	Slc23a3	solute carrier family 23 (nucleobase transporters), member 3	chr1:75125541-75133890	0.0961127	0.198079	1.04328	0.0167046	UP
381493	S100a7a	S100 calcium binding protein A7A	chr3:90654301-90658130	1.10784	2.27927	1.04082	0.0368185	UP
268902	Robo2	roundabout homolog 2 (Drosophila)	chr16:73892305-74410912	0.00826028	0.0169815	1.0397	0.0152764	UP
23836	Cdh20	cadherin 20	chr1:104768818-104995481	0.0047036	0.00965935	1.03816	0.00960644	UP
12931	Crlf1	cytokine receptor-like factor 1	chr8:70493155-70504081	1.04178	2.13884	1.03778	0.0494401	UP
241624	Exd1	exonuclease 3'-5' domain containing 1	chr2:119519403-119547627	0.106524	0.218566	1.03689	0.00583764	UP
102371	Myzap	myocardial zonula adherens protein	chr9:71504346-71592360	0.746923	1.53224	1.03661	0.0186234	UP
234964	Ccdc67	coiled-coil domain containing 67	chr9:15559863-15641220	0.00507702	0.010397	1.03411	0.0457339	UP
26381	Esrrg	estrogen-related receptor gamma	chr1:187609005-188214884	0.0692797	0.141782	1.03317	0.0109508	UP
77318	Ankrd55	ankyrin repeat domain 55	chr13:112288450-112384002	0.0141367	0.0288891	1.03108	0.0438564	UP
100418235	C130030K03Rik	proteasome (prosome, macropain) subunit, alpha type 6 pseudogene	chr10:49093680-49095843	0.018404	0.0375668	1.02944	0.000695898	UP
433278	Khdc1c	KH domain containing 1C	chr1:21368330-21369743	0.0283928	0.0579383	1.02899	0.0275839	UP
210719	Mkx	mohawk homeobox	chr18:6934965-7004779	0.34806	0.710105	1.0287	0.0128105	UP
218476	Gcnt4	glucosaminyl (N-acetyl) transferase 4, core 2 (beta-1,6-N-acetylglucosaminyltransferase)	chr13:96924688-96950914	0.24708	0.504082	1.02868	0.0331963	UP
78789	Vsig1	V-set and immunoglobulin domain containing 1	chrX:140907607-140939472	0.0137511	0.0280451	1.0282	0.049527	UP
75750	Slc10a6	solute carrier family 10 (sodium/bile acid cotransporter family), member 6	chr5:103605710-103629403	0.336377	0.685598	1.02728	0.0218076	UP
14758	Gpm6b	glycoprotein m6b	chrX:166238942-166389033	1.48658	3.02954	1.0271	0.0380671	UP
16525	Kcnk1	potassium channel, subfamily K, member 1	chr8:125995101-126030688	0.113776	0.231768	1.02649	0.00384758	UP
72634	Tdrkh	tudor and KH domain containing protein	chr3:94413317-94431499	0.0941917	0.191864	1.02641	0.0212581	UP
57816	Tesc	tescalcin	chr5:118027823-118061870	0.650559	1.32502	1.02626	0.0373045	UP
230157	Tmeff1	transmembrane protein with EGF-like and two follistatin-like domains 1	chr4:48585192-48663131	0.363854	0.74064	1.02541	0.0445551	UP
71803	Slc25a18	solute carrier family 25 (mitochondrial carrier), member 18	chr6:120773767-120793982	0.176242	0.358707	1.02525	0.023527	UP
20306	Ccl7	chemokine (C-C motif) ligand 7	chr11:82045711-82047523	0.327436	0.664943	1.02202	0.0322251	UP
268747	Lrrc16b	leucine rich repeat containing 16B	chr14:55491092-55508264	0.111251	0.225516	1.01941	0.0427201	UP
17152	Mak	male germ cell-associated kinase	chr13:41025119-41079706	0.0116949	0.0237002	1.01902	0.00527629	UP
235674	Acaa1b	acetyl-Coenzyme A acyltransferase 1B	chr9:119148042-119157093	0.327137	0.662955	1.01902	0.0416104	UP
14402	Gabrb3	gamma-aminobutyric acid (GABA) A receptor, subunit beta 3	chr7:57590533-57828801	0.0138539	0.0280662	1.01854	0.0253471	UP
214084	Slc18a2	solute carrier family 18 (vesicular monoamine), member 2	chr19:59260877-59296012	1.26157	2.55549	1.01838	0.0492688	UP
26874	Abcd2	ATP-binding cassette, sub-family D (ALD), member 2	chr15:91145870-91191807	0.700794	1.41834	1.01714	0.0426807	UP
14421	B4galnt1	beta-1,4-N-acetyl-galactosaminyl transferase 1	chr10:127165155-127172340	0.324139	0.655906	1.01688	0.0241329	UP
237887	Slfn10-ps	schlafen 10, pseudogene	chr11:83028125-83040533	0.0532228	0.107601	1.01558	0.0415513	UP
16545	Kera	keratocan	chr10:97607204-97613688	0.00969387	0.0195905	1.01501	0.0173568	UP
12902	Cr2	complement receptor 2	chr1:195136810-195176715	0.0977037	0.197395	1.0146	0.0371877	UP
71607	Snx20	sorting nexin 20	chr8:88626827-88636128	0.338333	0.682887	1.0132	0.0451537	UP
18725	Pira2	paired-Ig-like receptor A2	chr7:3836809-3915501	0.0240672	0.0485034	1.01102	0.0237608	UP
14702	Gng2	guanine nucleotide binding protein (G protein), gamma 2	chr14:19872558-19977249	0.382021	0.769592	1.01044	0.0447531	UP
235135	Tmem45b	transmembrane protein 45b	chr9:31426195-31464238	2.36271	4.75881	1.01016	0.00153505	UP
12767	Cxcr4	chemokine (C-X-C motif) receptor 4	chr1:128588198-128592299	0.174184	0.350747	1.00982	0.0301628	UP
12962	Crybb3	crystallin, beta B3	chr5:113075838-113081584	0.317005	0.637717	1.00841	0.00365861	UP
56533	Rgs17	regulator of G-protein signaling 17	chr10:5825663-5922400	0.998515	2.00527	1.00594	0.0301438	UP
12032	Bcan	brevican	chr3:87987530-88000356	0.0580151	0.1161	1.00087	0.0247863	UP
666348	Apol7e	apolipoprotein L 7e	chr15:77698888-77719288	0.426445	0.213197	-1.00017	0.0348082	DOWN
109620	Dsp	desmoplakin	chr13:38151293-38198577	21.4594	10.7274	-1.00031	0.0327437	DOWN
215929	AI317395	expressed sequence AI317395	chr10:40001572-40025268	0.294794	0.147319	-1.00076	0.0213364	DOWN
544922	Zkscan4	zinc finger with KRAB and SCAN domains 4	chr13:21478848-21485505	0.52996	0.26473	-1.00136	0.0285098	DOWN
24084	Tekt2	tektin 2	chr4:126322120-126325199	0.309411	0.154218	-1.00455	0.016413	DOWN
258436	Olfr458	olfactory receptor 458	chr6:42460075-42461017	1.50264	0.748497	-1.00543	0.0336147	DOWN
80978	Mrgprh	MAS-related GPR, member H	chr17:12876033-12877842	0.337481	0.168103	-1.00546	0.0309151	DOWN
17991	Ndufa2	NADH dehydrogenase (ubiquinone) 1 alpha subcomplex, 2	chr18:36735069-36744548	29.251	14.552	-1.00727	0.0132349	DOWN
212123	Dcaf15	DDB1 and CUL4 associated factor 15	chr8:84097071-84104762	1.49139	0.741096	-1.00893	0.00852649	DOWN
276891	Timd4	T cell immunoglobulin and mucin domain containing 4	chr11:46810798-46844333	0.281541	0.13988	-1.00916	0.0277254	DOWN
103733	Tubg1	tubulin, gamma 1	chr11:101120130-101126419	1.52467	0.757051	-1.01003	0.0283289	DOWN
242702	Myom3	myomesin family, member 3	chr4:135759714-135815564	0.210048	0.104212	-1.0112	0.0369643	DOWN
19204	Ptafr	platelet-activating factor receptor	chr4:132564066-132580866	0.760945	0.37752	-1.01124	0.0390706	DOWN
100504663	Atg14	autophagy related 14	chr14:47540892-47568434	1.63075	0.807554	-1.0139	0.00759152	DOWN
218461	Pde8b	phosphodiesterase 8B	chr13:95024104-95250304	0.318633	0.157658	-1.0151	0.0199507	DOWN
98365	Slamf9	SLAM family member 9	chr1:172475359-172478409	5.0767	2.50901	-1.01677	0.0339794	DOWN
60530	Fignl1	fidgetin-like 1	chr11:11800287-11808962	0.164543	0.0812893	-1.01733	0.00884951	DOWN
73314	Lrrc69	leucine rich repeat containing 69	chr4:14665753-14796052	0.164699	0.0813639	-1.01737	0.0171298	DOWN
277692	Rps19-ps3	ribosomal protein S19, pseudogene 3	chr4:147821776-147822202	1.87594	0.926397	-1.01791	0.0429511	DOWN
12411	Cbs	cystathionine beta-synthase	chr17:31612622-31637205	0.452878	0.223522	-1.01871	0.0163045	DOWN
12825	Col3a1	collagen, type III, alpha 1	chr1:45311537-45349706	479.663	236.486	-1.02027	8.9e-12	DOWN
66094	Lsm7	LSM7 homolog, U6 small nuclear RNA associated (S. cerevisiae)	chr10:80852824-80855209	19.1166	9.42378	-1.02045	0.0117481	DOWN
15464	Hrc	histidine rich calcium binding protein	chr7:45335268-45338972	1.26588	0.623621	-1.0214	0.0419946	DOWN
83560	Tex14	testis expressed gene 14	chr11:87405064-87555823	0.0308212	0.0151738	-1.02234	0.0320491	DOWN
383348	Kctd16	potassium channel tetramerisation domain containing 16	chr18:40258360-40531184	5.4746	2.69465	-1.02266	0.0163514	DOWN
109594	Lmo1	LIM domain only 1	chr7:109138571-109170308	0.5769	0.283071	-1.02716	0.00530888	DOWN
67126	Atp5e	ATP synthase, H+ transporting, mitochondrial F1 complex, epsilon subunit	chr2:174461074-174464101	49.1762	24.1094	-1.02836	0.036595	DOWN
20335	Sec61g	SEC61, gamma subunit	chr11:16501637-16508484	28.7738	14.0787	-1.03124	0.0392169	DOWN
14794	Spsb2	splA/ryanodine receptor domain and SOCS box containing 2	chr6:124808940-124814296	3.22824	1.5748	-1.03558	0.0437662	DOWN
68507	Ppfia4	protein tyrosine phosphatase, receptor type, f polypeptide (PTPRF), interacting protein (liprin), alpha 4	chr1:134296782-134332928	0.51046	0.24899	-1.03571	0.0450191	DOWN
66591	Mad2l1bp	MAD2L1 binding protein	chr17:46147384-46153551	1.27117	0.619979	-1.03587	0.0476597	DOWN
17986	Ndp	Norrie disease (pseudoglioma) (human)	chrX:16885521-16911764	0.523578	0.255356	-1.03589	0.0187157	DOWN
242122	Vtcn1	V-set domain containing T cell activation inhibitor 1	chr3:100825458-100896922	1.21255	0.590106	-1.039	0.0115605	DOWN
232413	Clec12a	C-type lectin domain family 12, member a	chr6:129350243-129365303	0.381583	0.185433	-1.0411	0.0257237	DOWN
54371	Chst2	carbohydrate sulfotransferase 2	chr9:95400925-95407270	1.31227	0.637163	-1.04233	0.0162491	DOWN
108812	Als2cr12	amyotrophic lateral sclerosis 2 (juvenile) chromosome region, candidate 12 (human)	chr1:58658119-58695989	0.083281	0.0404336	-1.04243	0.00120748	DOWN
20646	Snrpn	small nuclear ribonucleoprotein N	chr7:59982500-60140219	2.77025	1.34467	-1.04276	0.0233855	DOWN
17341	Bhlha15	basic helix-loop-helix family, member a15	chr5:144190285-144194441	0.101283	0.0490375	-1.04643	0.0390256	DOWN
14622	Gjb5	gap junction protein, beta 5	chr4:127354808-127358164	0.0767382	0.0371174	-1.04785	0.0140318	DOWN
22349	Vil1	villin 1	chr1:74409383-74588028	0.120819	0.0583792	-1.04932	0.023365	DOWN
210762	Ppp1r36	protein phosphatase 1, regulatory subunit 36	chr12:76417598-76439491	0.760006	0.366896	-1.05064	0.0390427	DOWN
67088	Cand2	cullin-associated and neddylation-dissociated 2 (putative)	chr6:115774556-115808743	1.10144	0.531528	-1.05117	0.0150751	DOWN
73390	Msl3l2	male-specific lethal 3-like 2 (Drosophila)	chr10:56014293-56228689	1.78586	0.861227	-1.05215	0.0176744	DOWN
271127	Adamts16	a disintegrin-like and metallopeptidase (reprolysin type) with thrombospondin type 1 motif, 16	chr13:70727807-70841810	0.0561089	0.0270563	-1.05227	0.0130362	DOWN
74190	Exoc3l4	exocyst complex component 3-like 4	chr12:111417429-111431183	0.507636	0.244764	-1.0524	0.0388041	DOWN
11468	Actg2	actin, gamma 2, smooth muscle, enteric	chr6:83512908-83536251	50.035	24.0716	-1.05561	0.0284142	DOWN
210510	Tdrd6	tudor domain containing 6	chr17:43615334-43630299	0.0382548	0.0183915	-1.0566	0.0210193	DOWN
216871	Gltpd2	glycolipid transfer protein domain containing 2	chr11:70519208-70520736	0.175291	0.0841472	-1.05876	0.01301	DOWN
71956	Rnf135	ring finger protein 135	chr11:80183871-80199753	0.87775	0.420921	-1.06026	0.015679	DOWN
380773	Slirp	SRA stem-loop interacting RNA binding protein	chr12:87428077-87472299	33.9872	16.2706	-1.06272	0.0233182	DOWN
66431	Oxld1	oxidoreductase like domain containing 1	chr11:120456603-120458063	1.64094	0.785433	-1.06296	0.0124991	DOWN
626578	Gbp10	guanylate-binding protein 10	chr5:105215698-105239533	0.540162	0.25829	-1.0644	0.00661398	DOWN
14344	Fut2	fucosyltransferase 2	chr7:45648594-45666308	0.229698	0.109732	-1.06575	0.0382722	DOWN
74107	Cep55	centrosomal protein 55	chr19:38055024-38074425	0.0674776	0.03222	-1.06645	0.0484351	DOWN
57746	Piwil2	piwi-like RNA-mediated gene silencing 2	chr14:70372479-70429094	0.240247	0.114508	-1.06907	0.0437093	DOWN
67103	Ptgr1	prostaglandin reductase 1	chr4:58965589-58987078	1.44943	0.690606	-1.06955	0.0423561	DOWN
75033	Mei4	meiosis-specific, MEI4 homolog (S. cerevisiae)	chr9:81863743-82027491	0.178978	0.0852209	-1.0705	0.0213669	DOWN
217219	Fam171a2	family with sequence similarity 171, member A2	chr11:102436980-102447663	0.869526	0.413649	-1.07182	0.00066779	DOWN
24053	Sgcg	sarcoglycan, gamma (dystrophin-associated glycoprotein)	chr14:61138456-61258490	18.3123	8.71124	-1.07186	0.016753	DOWN
69769	Tnfaip8l2	tumor necrosis factor, alpha-induced protein 8-like 2	chr3:95134087-95142360	0.842348	0.400023	-1.07433	0.0111442	DOWN
17690	Msi1	musashi RNA-binding protein 1	chr5:115429684-115454202	0.229418	0.108937	-1.07448	0.0239641	DOWN
20355	Sema4f	sema domain, immunoglobulin domain (Ig), TM domain, and short cytoplasmic domain	chr6:82911884-82939750	0.0303045	0.0143779	-1.07568	0.0111267	DOWN
26559	Hunk	hormonally upregulated Neu-associated kinase	chr16:90386396-90499553	0.133998	0.0635466	-1.07632	0.00270253	DOWN
319642	Rab9b	RAB9B, member RAS oncogene family	chrX:136858150-136868540	0.695901	0.329721	-1.07764	0.0122137	DOWN
230718	Nt5c1a	5'-nucleotidase, cytosolic IA	chr4:123201552-123216207	0.371961	0.176039	-1.07926	0.0077277	DOWN
76429	Lhpp	phospholysine phosphohistidine inorganic pyrophosphate phosphatase	chr7:132610642-132706419	4.12792	1.95226	-1.08027	0.0140757	DOWN
319166	Hist1h2ae	histone cluster 1, H2ae	chr13:23570516-23571220	0.801446	0.378661	-1.0817	0.0413095	DOWN
231727	B3gnt4	UDP-GlcNAc:betaGal beta-1,3-N-acetylglucosaminyltransferase 4	chr5:123510459-123524164	0.199782	0.0940105	-1.08753	0.0269269	DOWN
68709	Cilp2	cartilage intermediate layer protein 2	chr8:69880365-69887392	0.516349	0.242875	-1.08813	0.0381484	DOWN
56437	Rrad	Ras-related associated with diabetes	chr8:104628065-104631321	59.4727	27.8899	-1.09248	0.00997838	DOWN
21390	Tbxa2r	thromboxane A2 receptor	chr10:81328730-81335172	4.36148	2.04508	-1.09266	0.0108509	DOWN
404710	Iqgap3	IQ motif containing GTPase activating protein 3	chr3:88082050-88121048	0.185637	0.087017	-1.09312	0.00976415	DOWN
214663	Slc25a29	solute carrier family 25 (mitochondrial carrier, palmitoylcarnitine transporter), member 29	chr12:108825877-108835876	1.40783	0.659697	-1.0936	0.00260712	DOWN
242939	Cpz	carboxypeptidase Z	chr5:35502217-35525626	1.21377	0.568159	-1.09513	0.0471111	DOWN
27756	Lsm2	LSM2 homolog, U6 small nuclear RNA associated (S. cerevisiae)	chr17:34981853-34985893	0.777137	0.363765	-1.09516	0.0151132	DOWN
74490	Mamstr	MEF2 activating motif and SAP domain containing transcriptional regulator	chr7:45639976-45645768	0.764725	0.357602	-1.09659	0.00639332	DOWN
80893	Tmprss5	transmembrane protease, serine 5 (spinesin)	chr9:49102778-49117587	0.289014	0.135115	-1.09695	0.0346197	DOWN
22153	Tubb4a	tubulin, beta 4A class IVA	chr17:57080065-57087782	2.53783	1.18511	-1.09857	0.014946	DOWN
100900	Hscb	HscB iron-sulfur cluster co-chaperone homolog (E. coli)	chr5:110829069-110839777	1.80868	0.843102	-1.10116	0.0492858	DOWN
242316	Gdf6	growth differentiation factor 6	chr4:9844371-9862345	0.130324	0.0607443	-1.10128	0.0217098	DOWN
66169	Tomm7	translocase of outer mitochondrial membrane 7 homolog (yeast)	chr5:23838943-23844145	11.5894	5.39955	-1.10189	0.0283032	DOWN
320709	Tmem117	transmembrane protein 117	chr15:94629184-95096097	1.6748	0.778937	-1.10441	0.00981155	DOWN
319172	Hist1h2ab	histone cluster 1, H2ab	chr13:23751087-23751593	2.89691	1.34665	-1.10514	0.000210312	DOWN
14297	Fxn	frataxin	chr19:24261452-24280586	1.13093	0.5249	-1.1074	0.0427291	DOWN
17863	Myb	myeloblastosis oncogene	chr10:21124929-21160984	0.0779212	0.036163	-1.1075	0.0173374	DOWN
12038	Bche	butyrylcholinesterase	chr3:73635808-73708415	9.04011	4.19206	-1.10868	0.0175626	DOWN
245026	Col6a6	collagen, type VI, alpha 6	chr9:105689416-105828085	3.23705	1.49992	-1.10979	0.0330241	DOWN
100502723	Tsga8	testis specific gene A8	chrX:82948869-85205050	0.140863	0.0651274	-1.11296	0.0476317	DOWN
13835	Epha1	Eph receptor A1	chr6:42358486-42380558	1.45158	0.670971	-1.1133	0.00606244	DOWN
16716	Ky	kyphoscoliosis peptidase	chr9:102506137-102546239	1.32156	0.610705	-1.11369	0.0382495	DOWN
50779	Rgs6	regulator of G-protein signaling 6	chr12:82617037-83158812	0.586022	0.270717	-1.11417	0.0239673	DOWN
258198	Olfr224	olfactory receptor 224	chr11:58566398-58567343	2.83581	1.30734	-1.11713	0.0381811	DOWN
20981	Syt3	synaptotagmin III	chr7:44384125-44400030	0.336116	0.154898	-1.11764	0.0408938	DOWN
269693	Ccdc60	coiled-coil domain containing 60	chr5:116125580-116288985	0.500929	0.230613	-1.11913	0.0300295	DOWN
16427	Itih4	inter alpha-trypsin inhibitor, heavy chain 4	chr14:30886491-30901983	30.9567	14.2436	-1.11994	0.0455589	DOWN
320429	Trank1	tetratricopeptide repeat and ankyrin repeat containing 1	chr9:111311738-111395775	0.00913095	0.00419381	-1.1225	0.0307378	DOWN
50530	Mfap5	microfibrillar associated protein 5	chr6:122513675-122529287	60.1908	27.6425	-1.12265	0.00762027	DOWN
233549	Mogat2	monoacylglycerol O-acyltransferase 2	chr7:99219083-99238611	0.0650393	0.0298691	-1.12266	0.00841568	DOWN
240641	Kif20b	kinesin family member 20B	chr19:34922357-34975731	0.19372	0.0888183	-1.12504	0.033954	DOWN
16499	Kcnab3	potassium voltage-gated channel, shaker-related subfamily, beta member 3	chr11:69326257-69333041	0.0473455	0.021694	-1.12593	0.0496828	DOWN
20811	Srms	src-related kinase lacking C-terminal regulatory tyrosine and N-terminal myristylation sites	chr2:181205562-181213171	0.0488736	0.0223824	-1.12669	0.0141056	DOWN
69379	C8g	complement component 8, gamma polypeptide	chr2:25498655-25500506	0.141798	0.0648455	-1.12876	0.0146163	DOWN
19337	Rab33a	RAB33A, member of RAS oncogene family	chrX:48519469-48530232	0.125369	0.0572679	-1.13038	0.0267362	DOWN
75686	Nudt16	nudix (nucleoside diphosphate linked moiety X)-type motif 16	chr9:105129337-105131805	2.05024	0.936477	-1.13048	0.00344328	DOWN
12335	Capn3	calpain 3	chr2:120355308-120504919	0.712896	0.325353	-1.13169	0.0395918	DOWN
245038	Dclk3	doublecortin-like kinase 3	chr9:111439080-111489611	0.0250309	0.0114204	-1.1321	0.00346174	DOWN
54630	Prickle3	prickle homolog 3 (Drosophila)	chrX:7658532-7671278	1.4806	0.674887	-1.13346	0.0217875	DOWN
76872	Ccdc116	coiled-coil domain containing 116	chr16:17139063-17144423	0.0272179	0.0124029	-1.13388	0.0194008	DOWN
71878	Fam83d	family with sequence similarity 83, member D	chr2:158768098-158786637	0.0550235	0.0250238	-1.13675	0.0495086	DOWN
67212	Mrpl55	mitochondrial ribosomal protein L55	chr11:59202516-59206002	3.55623	1.61646	-1.13751	0.032217	DOWN
76464	Casc5	cancer susceptibility candidate 5	chr2:119047118-119104121	0.113621	0.0514253	-1.14368	0.0277515	DOWN
406218	Panx2	pannexin 2	chr15:89059725-89070907	0.0397629	0.0179911	-1.14414	0.00938067	DOWN
16467	Atcay	ataxia, cerebellar, Cayman type homolog (human)	chr10:81194690-81230779	0.419715	0.189751	-1.1453	0.00364758	DOWN
76459	Car12	carbonic anyhydrase 12	chr9:66713685-66766845	0.0264637	0.0119263	-1.14987	0.0149858	DOWN
66329	Susd3	sushi domain containing 3	chr13:49230830-49248706	0.240642	0.108433	-1.15008	0.0151565	DOWN
68039	Nmb	neuromedin B	chr7:80902226-80905071	0.217664	0.0980367	-1.15071	0.0344168	DOWN
238057	Gdf7	growth differentiation factor 7	chr12:8297917-8301954	0.354063	0.159428	-1.1511	0.0357322	DOWN
83558	Tex11	testis expressed gene 11	chrX:100838647-101059639	0.0270771	0.0121879	-1.15162	0.0299563	DOWN
13360	Dhcr7	7-dehydrocholesterol reductase	chr7:143823166-143848410	0.704443	0.316729	-1.15323	0.0442323	DOWN
68616	Gdpd3	glycerophosphodiester phosphodiesterase domain containing 3	chr7:126766413-126775645	0.137854	0.0619439	-1.15411	0.035778	DOWN
73720	Cst6	cystatin E/M	chr19:5344704-5349574	0.0257595	0.0115664	-1.15516	0.030173	DOWN
317750	Slc24a5	solute carrier family 24, member 5	chr2:125068126-125123660	0.0601202	0.0269675	-1.15663	0.0465965	DOWN
101544	Zfp575	zinc finger protein 575	chr7:24583837-24608926	0.277118	0.124151	-1.1584	0.0125142	DOWN
12316	Aspm	asp (abnormal spindle)-like, microcephaly associated (Drosophila)	chr1:139454772-139494088	0.13125	0.0587548	-1.15954	0.0327373	DOWN
12493	Cd37	CD37 antigen	chr7:45233631-45238839	0.292978	0.131055	-1.16062	0.0156493	DOWN
27421	Abcc6	ATP-binding cassette, sub-family C (CFTR/MRP), member 6	chr7:45976379-46030286	0.0864433	0.038609	-1.16282	0.048824	DOWN
13404	Dmc1	DMC1 dosage suppressor of mck1 homolog, meiosis-specific homologous recombination	chr15:79561499-79605084	0.554041	0.247071	-1.16507	0.00587932	DOWN
66176	Nat9	N-acetyltransferase 9 (GCN5-related, putative)	chr11:115182831-115187316	1.5161	0.675407	-1.16654	0.0202946	DOWN
435684	Shf	Src homology 2 domain containing F	chr2:122348891-122368918	0.463879	0.206548	-1.16727	0.00490437	DOWN
26888	Clec4a2	C-type lectin domain family 4, member a2	chr6:123122689-123143999	0.114129	0.0507713	-1.16858	0.0156035	DOWN
636808	Cntnap5a	contactin associated protein-like 5A	chr1:115685136-116580674	0.0225362	0.0100212	-1.16919	0.0328082	DOWN
319154	Hist2h3b	histone cluster 2, H3b	chr3:96268693-96269104	10.0959	4.48244	-1.17141	0.0195102	DOWN
104383	Rcor2	REST corepressor 2	chr19:7269763-7275225	0.402093	0.178482	-1.17175	0.0272195	DOWN
16948	Lox	lysyl oxidase	chr18:52517237-52529708	65.8688	29.233	-1.172	0.00540546	DOWN
21955	Tnnt1	troponin T1, skeletal, slow	chr7:4504662-4515975	0.86837	0.384268	-1.1762	0.00191344	DOWN
107522	Ece2	endothelin converting enzyme 2	chr16:20611600-20645915	1.86701	0.825902	-1.17669	0.00407241	DOWN
668158	Ccdc85c	coiled-coil domain containing 85C	chr12:108206344-108275417	0.751828	0.332499	-1.17705	0.0135017	DOWN
66747	4933400A11Rik	capping protein (actin filament) muscle Z-line, alpha 1 pseudogene	chrX:169685246-169990797	0.201552	0.0889721	-1.17973	0.0294364	DOWN
270151	Nlrx1	NLR family member X1	chr9:44252712-44268599	1.76808	0.780022	-1.1806	0.032653	DOWN
69534	Avpi1	arginine vasopressin-induced 1	chr19:42123274-42128993	4.59703	2.02757	-1.18095	0.034099	DOWN
102124	Enkd1	enkurin domain containing 1	chr8:105703651-105708168	0.34494	0.152008	-1.1822	0.00709867	DOWN
76217	Jakmip2	janus kinase and microtubule interacting protein 2	chr18:43531407-43687773	0.019327	0.00846795	-1.19053	0.0307805	DOWN
228775	Trib3	tribbles homolog 3 (Drosophila)	chr2:152337424-152344060	0.452683	0.198319	-1.19068	0.0467895	DOWN
328801	Zfp414	zinc finger protein 414	chr17:33629091-33631714	2.88621	1.26433	-1.1908	0.00673461	DOWN
17873	Gadd45b	growth arrest and DNA-damage-inducible 45 beta	chr10:80930090-80932204	4.23412	1.85438	-1.19113	0.0136721	DOWN
11550	Adra1d	adrenergic receptor, alpha 1d	chr2:131545356-131562285	11.2466	4.91673	-1.19372	0.0146234	DOWN
17858	Mx2	myxovirus (influenza virus) resistance 2	chr16:97536080-97560901	0.661294	0.289081	-1.19382	0.0068278	DOWN
20300	Ccl25	chemokine (C-C motif) ligand 25	chr8:4325209-4360020	0.194003	0.084699	-1.19566	0.0260641	DOWN
71213	Cage1	cancer antigen 1	chr13:38006051-38036937	0.191951	0.0837637	-1.19634	0.012482	DOWN
18551	Pcsk4	proprotein convertase subtilisin/kexin type 4	chr10:80321282-80329473	0.103457	0.0451421	-1.19649	0.0295425	DOWN
217845	Ifi27l2b	interferon, alpha-inducible protein 27 like 2B	chr12:103450897-103457223	0.233389	0.101821	-1.1967	0.0171232	DOWN
23833	Cd52	CD52 antigen	chr4:134093537-134095073	1.17339	0.511067	-1.1991	0.0234672	DOWN
14281	Fos	FBJ osteosarcoma oncogene	chr12:85473900-85477270	26.2739	11.4083	-1.20355	0.0493007	DOWN
328162	Trmt61a	tRNA methyltransferase 61A	chr12:111678104-111683902	1.89316	0.820253	-1.20666	0.0342691	DOWN
102657	Cd276	CD276 antigen	chr9:58524299-58540940	1.51586	0.656667	-1.2069	0.00655507	DOWN
20724	Serpinb5	serine (or cysteine) peptidase inhibitor, clade B, member 5	chr1:106861179-106883348	0.0343562	0.014838	-1.21127	0.0496505	DOWN
21393	Tcap	titin-cap	chr11:98383810-98384953	25.2034	10.8816	-1.21173	0.0496036	DOWN
17381	Mmp12	matrix metallopeptidase 12	chr9:7347373-7360461	0.0273015	0.0117817	-1.21243	0.0458204	DOWN
66985	Rassf7	Ras association (RalGDS/AF-6) domain family (N-terminal) member 7	chr7:141215859-141218658	0.410643	0.176841	-1.21543	0.0315272	DOWN
12228	Btg3	B cell translocation gene 3	chr16:78359859-78376785	8.34972	3.59199	-1.21694	0.00537532	DOWN
20692	Sparc	secreted acidic cysteine rich glycoprotein	chr11:55394500-55420080	464.398	199.733	-1.21729	3.15e-16	DOWN
12905	Cradd	CASP2 and RIPK1 domain containing adaptor with death domain	chr10:95174745-95324097	1.07148	0.460292	-1.21898	0.0163933	DOWN
74362	Spag17	sperm associated antigen 17	chr3:99885416-100162403	0.0263503	0.0113106	-1.22014	0.0256111	DOWN
269582	Clspn	claspin	chr4:126556979-126593903	0.0634473	0.0271244	-1.22597	0.032147	DOWN
12842	Col1a1	collagen, type I, alpha 1	chr11:94936269-94951856	232.146	99.1284	-1.22766	7.98e-09	DOWN
16162	Il12rb2	interleukin 12 receptor, beta 2	chr6:67292017-67376137	0.278528	0.118885	-1.22826	0.0309088	DOWN
320118	Fbxl13	F-box and leucine-rich repeat protein 13	chr5:21483846-21645605	0.40375	0.171983	-1.2312	0.00132303	DOWN
105193	Nhlrc1	NHL repeat containing 1	chr13:47012556-47014850	1.39067	0.591596	-1.2331	0.0490832	DOWN
319152	Hist1h3h	histone cluster 1, H3h	chr13:21717627-21718115	3.051	1.29399	-1.23746	0.00748361	DOWN
242341	Atp6v0d2	ATPase, H+ transporting, lysosomal V0 subunit D2	chr4:19876837-19922566	0.0359724	0.0152337	-1.23962	0.0388228	DOWN
78354	2210407C18Rik	RIKEN cDNA 2210407C18 gene	chr11:58608205-58613492	5.25288	2.22097	-1.24192	0.0274429	DOWN
23961	Oas1b	2'-5' oligoadenylate synthetase 1B	chr5:120812634-120824160	0.201949	0.0853347	-1.24279	0.0152145	DOWN
170677	Cdhr1	cadherin-related family member 1	chr14:37077848-37098311	0.108909	0.0460046	-1.24327	0.0477471	DOWN
70454	Cenpl	centromere protein L	chr1:161070891-161086343	0.339621	0.142918	-1.24874	0.00363485	DOWN
74097	Pop7	processing of precursor 7, ribonuclease P family, (S. cerevisiae)	chr5:137501438-137502429	1.43185	0.600534	-1.25356	0.0494785	DOWN
331532	Tceal5	transcription elongation factor A (SII)-like 5	chrX:136200950-136203851	0.155098	0.0650242	-1.25413	0.00633965	DOWN
574417	Tas2r137	taste receptor, type 2, member 137	chr6:40491237-40492239	0.135059	0.0565272	-1.25657	0.0316788	DOWN
83395	Sp6	trans-acting transcription factor 6	chr11:97013568-97024738	0.164861	0.0687839	-1.26111	0.030699	DOWN
21335	Tacc3	transforming, acidic coiled-coil containing protein 3	chr5:33658146-33672197	0.476734	0.198652	-1.26294	0.0120857	DOWN
20491	Sla	src-like adaptor	chr15:66670769-66850720	0.311733	0.129676	-1.2654	0.000656765	DOWN
30056	Timm9	translocase of inner mitochondrial membrane 9	chr12:71111427-71136675	2.25512	0.93509	-1.27003	0.0410398	DOWN
69065	Chac1	ChaC, cation transport regulator 1	chr2:119351241-119354327	0.390374	0.161162	-1.27635	0.0378859	DOWN
360198	Hist1h3a	histone cluster 1, H3a	chr13:23761852-23762386	4.26392	1.7582	-1.27808	0.00542577	DOWN
171429	Slc26a6	solute carrier family 26, member 6	chr9:108854042-108862143	1.29939	0.535427	-1.27907	0.0352264	DOWN
78925	Srd5a1	steroid 5 alpha-reductase 1	chr13:69573448-69611463	0.577695	0.237948	-1.27966	0.0370486	DOWN
269053	Gpr152	G protein-coupled receptor 152	chr19:4139798-4145740	0.0630343	0.0258952	-1.28345	0.00777405	DOWN
26367	Ceacam2	carcinoembryonic antigen-related cell adhesion molecule 2	chr7:25376818-25566417	0.0983478	0.0403318	-1.28597	0.0219866	DOWN
170720	Card14	caspase recruitment domain family, member 14	chr11:119314786-119355510	0.0563887	0.0230952	-1.28781	0.0111494	DOWN
215387	Ncaph	non-SMC condensin I complex, subunit H	chr2:127103809-127133954	0.179563	0.0734762	-1.28914	0.0298653	DOWN
107995	Cdc20	cell division cycle 20	chr4:118428092-118437343	0.298751	0.121834	-1.29403	0.036661	DOWN
100038882	Isg15	ISG15 ubiquitin-like modifier	chr4:156199423-156200818	1.72745	0.703917	-1.29517	0.0238181	DOWN
16514	Kcnj11	potassium inwardly rectifying channel, subfamily J, member 11	chr7:46097122-46100764	0.629607	0.255941	-1.29864	0.013285	DOWN
26909	Exo1	exonuclease 1	chr1:175880777-175911396	0.0356152	0.0143952	-1.30691	0.0286748	DOWN
194231	Cnksr1	connector enhancer of kinase suppressor of Ras 1	chr4:134228041-134238399	0.163228	0.0658767	-1.30905	0.0322434	DOWN
217140	Scrn2	secernin 2	chr11:97029951-97033960	1.38448	0.556275	-1.31547	0.0203438	DOWN
14202	Fhl4	four and a half LIM domains 4	chr10:85097018-85102495	0.175915	0.070618	-1.31677	0.00245121	DOWN
83555	Tex13	testis expressed gene 13	chrX:140808306-140813433	0.151095	0.0606387	-1.31715	0.0246796	DOWN
13587	Ear2	eosinophil-associated, ribonuclease A family, member 2	chr14:44102653-44103531	0.480227	0.192065	-1.32212	0.0246527	DOWN
333182	Cox6b2	cytochrome c oxidase subunit VIb polypeptide 2	chr7:4751793-4753094	0.427287	0.170561	-1.32492	0.00172764	DOWN
330406	B4galnt3	beta-1,4-N-acetyl-galactosaminyl transferase 3	chr6:120203809-120294559	0.862319	0.344043	-1.32563	0.0209145	DOWN
72661	Serp2	stress-associated endoplasmic reticulum protein family member 2	chr14:76532811-76556889	0.368747	0.147106	-1.32578	0.0195106	DOWN
319160	Hist1h4k	histone cluster 1, H4k	chr13:21750193-21750505	6.80697	2.70855	-1.32949	0.00160669	DOWN
319164	Hist1h2ac	histone cluster 1, H2ac	chr13:23681466-23683959	0.440548	0.174808	-1.33353	0.00342584	DOWN
266614	Ly6g5b	lymphocyte antigen 6 complex, locus G5B	chr17:35113945-35115400	0.198483	0.0787483	-1.33369	0.00920414	DOWN
68760	Synpo2l	synaptopodin 2-like	chr14:20659417-20668306	0.784896	0.311187	-1.33472	0.0224985	DOWN
80986	Ckap2	cytoskeleton associated protein 2	chr8:22168151-22185819	0.239225	0.0945959	-1.33852	0.0494277	DOWN
15957	Ifit1	interferon-induced protein with tetratricopeptide repeats 1	chr19:34640888-34650009	1.57356	0.620138	-1.34337	0.0462003	DOWN
18095	Nkx3-1	NK-3 transcription factor, locus 1 (Drosophila)	chr14:69190691-69194658	4.6453	1.82553	-1.34746	0.0387468	DOWN
59005	Trappc2l	trafficking protein particle complex 2-like	chr8:122611625-122615591	7.34413	2.88165	-1.3497	0.022807	DOWN
74511	Lrrc17	leucine rich repeat containing 17	chr5:21483846-21645605	22.505	8.82571	-1.35046	0.051496	DOWN
665433	Hist1h2ao	histone cluster 1, H2ao	chr13:21810366-21810880	2.34124	0.917695	-1.35119	0.00453328	DOWN
214425	Cilp	cartilage intermediate layer protein, nucleotide pyrophosphohydrolase	chr9:65265179-65280605	0.864041	0.3377	-1.35536	0.0190294	DOWN
208188	Ghsr	growth hormone secretagogue receptor	chr3:27371350-27378010	0.0574667	0.0224018	-1.35911	0.00458127	DOWN
234396	Ankle1	ankyrin repeat and LEM domain containing 1	chr8:71406011-71409904	0.376663	0.14623	-1.36504	0.0194452	DOWN
65969	Cubn	cubilin (intrinsic factor-cobalamin receptor)	chr2:13276337-13491876	0.046847	0.0181283	-1.36971	0.0259778	DOWN
77015	Mpped2	metallophosphoesterase domain containing 2	chr2:106693458-106868360	0.87564	0.338614	-1.3707	0.00518626	DOWN
24110	Usp18	ubiquitin specific peptidase 18	chr6:121245905-121270917	1.10975	0.429054	-1.371	0.0324495	DOWN
268807	Klhl38	kelch-like 38	chr15:58314572-58324169	2.76393	1.06753	-1.37244	0.0325708	DOWN
627828	Gm6793	heterogeneous nuclear ribonucleoprotein A3 pseudogene	chr2:75659258-75669407	6.16555	2.37867	-1.37407	0.0259694	DOWN
78252	Nxpe2	neurexophilin and PC-esterase domain family, member 2	chr9:48318003-48340898	0.291138	0.111982	-1.37844	0.0200082	DOWN
320825	Samd5	sterile alpha motif domain containing 5	chr10:9627258-9675208	0.890981	0.34231	-1.38009	0.0155565	DOWN
319207	Pgbd1	piggyBac transposable element derived 1	chr13:21421274-21441053	0.178872	0.068704	-1.38046	0.0174533	DOWN
331461	Il1rapl1	interleukin 1 receptor accessory protein-like 1	chrX:86747241-88115623	0.0390068	0.0149648	-1.38215	0.0424786	DOWN
69847	Wnk4	WNK lysine deficient protein kinase 4	chr11:101260566-101277409	0.209699	0.0804489	-1.38218	0.04004	DOWN
53627	Porcn	porcupine homolog (Drosophila)	chrX:8193849-8206525	1.14941	0.440736	-1.38291	0.0157312	DOWN
23960	Oas1g	2'-5' oligoadenylate synthetase 1G	chr5:120876141-120887598	0.210597	0.0805807	-1.38598	0.022054	DOWN
17150	Mfap2	microfibrillar-associated protein 2	chr4:141010423-141015984	0.768784	0.29408	-1.38637	0.0493557	DOWN
107970	Hist1h1t	histone cluster 1, H1t	chr13:23695810-23696722	0.160514	0.0613891	-1.38664	0.0460918	DOWN
106795	Tcf19	transcription factor 19	chr17:35512734-35516824	1.39215	0.531989	-1.38785	0.0307111	DOWN
230145	Galnt12	UDP-N-acetyl-alpha-D-galactosamine:polypeptide N-acetylgalactosaminyltransferase 12	chr4:47091952-47123042	0.272349	0.103747	-1.39239	0.0219473	DOWN
12504	Cd4	CD4 antigen	chr6:124864692-124888209	0.0609884	0.023131	-1.39871	0.019305	DOWN
67149	Nkain1	Na+/K+ transporting ATPase interacting 1	chr4:130530130-130574036	0.162003	0.0612876	-1.40235	0.014563	DOWN
12506	Cd48	CD48 antigen	chr1:171682054-171705257	0.635546	0.240264	-1.40338	0.0106593	DOWN
320865	Cdh18	cadherin 18	chr15:23036462-23474418	2.06142	0.778016	-1.40577	0.0294879	DOWN
15959	Ifit3	interferon-induced protein with tetratricopeptide repeats 3	chr19:34583528-34588982	4.82881	1.81716	-1.40998	0.0112089	DOWN
110033	Kif22	kinesin family member 22	chr7:127027730-127042420	0.0580809	0.0218202	-1.4124	0.0445716	DOWN
268958	Capn11	calpain 11	chr17:45630203-45659309	0.049674	0.0186595	-1.41258	0.00514118	DOWN
73677	Psma8	proteasome (prosome, macropain) subunit, alpha type, 8	chr18:14706150-14762299	0.0716311	0.0268605	-1.4151	0.00271206	DOWN
13446	Doc2a	double C2, alpha	chr7:126847552-126861463	0.371513	0.138731	-1.42112	0.00590019	DOWN
20562	Slit1	slit homolog 1 (Drosophila)	chr19:41600256-41743856	0.0263582	0.0098254	-1.42366	0.0132282	DOWN
17857	Mx1	myxovirus (influenza virus) resistance 1	chr16:97447034-97462906	0.233762	0.0871315	-1.42377	0.0469652	DOWN
70894	Efcab3	EF-hand calcium binding domain 3	chr11:105092218-105117537	0.064449	0.0240018	-1.42502	0.00880227	DOWN
50528	Tmprss2	transmembrane protease, serine 2	chr16:97564681-97611195	0.040931	0.0152336	-1.42594	0.0106743	DOWN
16199	Il9r	interleukin 9 receptor	chr11:32188996-32200279	0.0427908	0.0159078	-1.42757	0.03763	DOWN
319259	Bricd5	BRICHOS domain containing 5	chr17:24473549-24479078	0.174222	0.064501	-1.43353	0.0303435	DOWN
69097	Trim15	tripartite motif-containing 15	chr17:36860690-36867210	0.194323	0.0719249	-1.43389	0.0329071	DOWN
271813	Agbl2	ATP/GTP binding protein-like 2	chr2:90782743-90816231	0.124441	0.0458226	-1.44133	0.018083	DOWN
140781	Myh7	myosin, heavy polypeptide 7, cardiac muscle, beta	chr14:54968786-54994549	0.0515577	0.0189774	-1.44191	0.0181913	DOWN
19217	Ptger2	prostaglandin E receptor 2 (subtype EP2)	chr14:44988110-45003820	0.0776113	0.028531	-1.44374	0.0392773	DOWN
545812	Pilrb2	paired immunoglobin-like type 2 receptor beta 2	chr5:137865828-137871758	0.0608562	0.0222954	-1.44866	0.0364125	DOWN
14128	Fcer2a	Fc receptor, IgE, low affinity II, alpha polypeptide	chr8:3681736-3694174	0.12191	0.0445473	-1.45241	0.011978	DOWN
71816	Rnf180	ring finger protein 180	chr13:105147493-105293014	0.242205	0.0883921	-1.45424	0.0313381	DOWN
240444	Kcng2	potassium voltage-gated channel, subfamily G, member 2	chr18:80294543-80364254	0.157139	0.0569639	-1.46392	0.0264707	DOWN
13487	Slc26a3	solute carrier family 26, member 3	chr12:31438300-31473719	0.0488751	0.0176948	-1.46577	0.0198912	DOWN
78372	Snrnp25	small nuclear ribonucleoprotein 25 (U11/U12)	chr11:32205414-32208995	1.42478	0.514653	-1.46907	0.000412632	DOWN
65255	Asb4	ankyrin repeat and SOCS box-containing 4	chr6:5383385-5433021	0.235202	0.0849104	-1.46989	0.013211	DOWN
17179	Matk	megakaryocyte-associated tyrosine kinase	chr10:81257544-81262981	0.302977	0.109058	-1.47411	0.0221382	DOWN
74665	Lrrc48	leucine rich repeat containing 48	chr11:60353379-60394333	0.277848	0.0996497	-1.47936	0.0359282	DOWN
258879	Olfr330	olfactory receptor 330	chr11:58528928-58534825	0.605805	0.2168	-1.48249	0.0108691	DOWN
14345	Fut4	fucosyltransferase 4	chr9:14748458-14752122	0.12952	0.0463251	-1.48331	0.044719	DOWN
320581	Idi2	isopentenyl-diphosphate delta isomerase 2	chr13:8952862-8960935	0.0452578	0.0161799	-1.48396	0.0172605	DOWN
17079	Cd180	CD180 antigen	chr13:102693557-102706631	0.151479	0.0540585	-1.48652	0.0491449	DOWN
230163	Aldob	aldolase B, fructose-bisphosphate	chr4:49535994-49549483	0.0628656	0.0224298	-1.48685	0.00138734	DOWN
54204	41518	septin 1	chr7:127214441-127218445	0.187563	0.0669077	-1.48713	0.0479558	DOWN
76294	Asb5	ankyrin repeat and SOCs box-containing 5	chr8:54550330-54587836	1.23449	0.436215	-1.5008	0.0189933	DOWN
70026	Tspo2	translocator protein 2	chr17:48448434-48451501	0.271085	0.0956683	-1.50263	0.0303711	DOWN
21388	Tbx5	T-box 5	chr5:119834662-119885218	0.0304466	0.0107417	-1.50306	0.0386652	DOWN
13590	Lefty1	left right determination factor 1	chr1:180935038-180938401	0.990358	0.349238	-1.50374	0.0473865	DOWN
66338	Cdrt4	CMT1A duplicated region transcript 4	chr11:62951192-62993095	0.206343	0.0727212	-1.5046	0.00569704	DOWN
16506	Kcnd1	potassium voltage-gated channel, Shal-related family, member 1	chrX:7823842-7836503	0.284244	0.0999284	-1.50816	0.036661	DOWN
14172	Fgf18	fibroblast growth factor 18	chr11:33117430-33147400	0.413698	0.145324	-1.50931	0.0432491	DOWN
319150	Hist1h3b	histone cluster 1, H3b	chr13:23752379-23752790	6.78585	2.37903	-1.51216	0.0196027	DOWN
233529	Kctd14	potassium channel tetramerisation domain containing 14	chr7:97451333-97459557	0.069176	0.0242005	-1.51523	0.0461053	DOWN
245532	Awat2	acyl-CoA wax alcohol acyltransferase 2	chrX:100402221-100412562	0.210833	0.0732256	-1.52568	0.0193085	DOWN
232431	Gprc5a	G protein-coupled receptor, family C, group 5, member A	chr6:135065661-135084708	0.343374	0.119182	-1.52661	0.0456862	DOWN
13516	Epyc	epiphycan	chr10:97644067-97967090	0.0642496	0.0222512	-1.5298	0.0259317	DOWN
67893	Tmem86a	transmembrane protein 86A	chr7:47050639-47054776	1.76465	0.610798	-1.53061	0.00458124	DOWN
381058	Unc93a	unc-93 homolog A (C. elegans)	chr17:13108616-13131791	0.00928008	0.00320915	-1.53195	0.0386778	DOWN
232156	Slc4a5	solute carrier family 4, sodium bicarbonate cotransporter, member 5	chr6:83237374-83304945	0.0567562	0.0195799	-1.5354	0.0109355	DOWN
211187	Lrtm2	leucine-rich repeats and transmembrane domains 2	chr6:119236525-119352407	0.409617	0.14053	-1.5434	0.0166333	DOWN
320207	Pik3r5	phosphoinositide-3-kinase, regulatory subunit 5, p101	chr11:68432124-68497846	0.215381	0.0732186	-1.55661	0.035735	DOWN
27078	B9d1	B9 protein domain 1	chr11:61505171-61512927	2.58744	0.870655	-1.57135	0.0229773	DOWN
20605	Sstr1	somatostatin receptor 1	chr12:58211803-58216036	0.0506948	0.0170433	-1.57263	0.0205125	DOWN
241850	Abhd16b	abhydrolase domain containing 16B	chr2:181493205-181494980	0.111955	0.03759	-1.5745	0.0388903	DOWN
668940	Myh7b	myosin, heavy chain 7B, cardiac muscle, beta	chr2:155611211-155692384	0.0212642	0.00712556	-1.57735	0.00484771	DOWN
403088	Fam115e	family with sequence similarity 115, member E	chr6:42587212-42597372	0.0892826	0.0299062	-1.57793	0.0104597	DOWN
20558	Slfn4	schlafen 4	chr11:83175185-83190216	0.100497	0.0335648	-1.58213	0.0134006	DOWN
54123	Irf7	interferon regulatory factor 7	chr7:141263182-141266424	1.20783	0.40277	-1.58439	0.0134086	DOWN
213311	Fbxl21	F-box and leucine-rich repeat protein 21	chr13:56522507-56537786	0.537502	0.179041	-1.58598	0.00424654	DOWN
11890	Asgr2	asialoglycoprotein receptor 2	chr11:70092643-70106186	0.220337	0.0732875	-1.58807	0.0259184	DOWN
328643	Vwa5b2	von Willebrand factor A domain containing 5B2	chr16:20589581-20605377	0.0398761	0.0132268	-1.59206	0.0409148	DOWN
233199	Mybpc2	myosin binding protein C, fast-type	chr7:44501698-44524669	1.18989	0.392422	-1.60035	0.0305752	DOWN
319478	Cxxc4	CXXC finger 4	chr3:134236494-134262089	0.64796	0.213688	-1.6004	0.0224037	DOWN
21973	Top2a	topoisomerase (DNA) II alpha	chr11:98992946-99024189	0.482879	0.158182	-1.61008	0.0347666	DOWN
258495	Olfr328	olfactory receptor 328	chr11:58551304-58552237	0.313705	0.102693	-1.61107	0.0404229	DOWN
69434	Snhg10	small nucleolar RNA host gene (non-protein coding) 10	chr12:105030616-105032279	0.665648	0.217884	-1.6112	0.028572	DOWN
384198	Fam47e	family with sequence similarity 47, member E	chr5:92571536-92591284	0.124861	0.0408435	-1.61214	0.0422531	DOWN
216781	Trim58	tripartite motif-containing 58	chr11:58640464-58652404	0.904788	0.295894	-1.6125	0.000676834	DOWN
19200	Pstpip1	proline-serine-threonine phosphatase-interacting protein 1	chr9:56089975-56128890	0.729968	0.238647	-1.61296	0.0276129	DOWN
75404	Arhgap36	Rho GTPase activating protein 36	chrX:49470449-49500250	0.0967546	0.0314656	-1.62055	0.00359946	DOWN
384214	Ephx4	epoxide hydrolase 4	chr5:107403512-107430031	0.164173	0.0531994	-1.62573	0.0441213	DOWN
223970	Rmi2	RMI2, RecQ mediated genome instability 2, homolog (S. cerevisiae)	chr16:10835058-10843235	0.0900407	0.0291668	-1.62625	0.0107627	DOWN
69747	Zswim7	zinc finger SWIM-type containing 7	chr11:62267223-62281395	1.16118	0.376092	-1.62643	0.0132111	DOWN
14867	Gstm6	glutathione S-transferase, mu 6	chr3:107938847-107943749	0.278305	0.0901231	-1.6267	0.0263693	DOWN
382913	Neil2	nei like 2 (E. coli)	chr14:63182444-63193525	0.0796009	0.0257137	-1.63025	0.0373886	DOWN
211949	Spsb4	splA/ryanodine receptor domain and SOCS box containing 4	chr9:96943481-97018355	0.814788	0.261523	-1.63949	0.0274419	DOWN
78284	Creb3l4	cAMP responsive element binding protein 3-like 4	chr3:90237499-90243512	0.189844	0.0608449	-1.64161	0.0225943	DOWN
140494	Atp6v0a4	ATPase, H+ transporting, lysosomal V0 subunit A4	chr6:38048482-38254009	0.0878572	0.0281361	-1.64274	0.0209868	DOWN
319149	Hist1h3d	histone cluster 1, H3d	chr13:23575801-23576212	2.01412	0.640796	-1.65221	0.0408631	DOWN
19348	Kif20a	kinesin family member 20A	chr18:34598614-34651736	0.163083	0.051804	-1.65447	0.024351	DOWN
64381	Ms4a8a	membrane-spanning 4-domains, subfamily A, member 8A	chr19:11067470-11081103	0.196296	0.0622991	-1.65575	0.00865629	DOWN
72709	C1qtnf6	C1q and tumor necrosis factor related protein 6	chr15:78523345-78529651	3.41666	1.08376	-1.65654	0.0128102	DOWN
69716	Trip13	thyroid hormone receptor interactor 13	chr13:73912461-73937767	0.0618457	0.0196051	-1.65744	0.0410895	DOWN
66506	Psmg3	proteasome (prosome, macropain) assembly chaperone 3	chr5:139823593-139826843	1.67953	0.53238	-1.65753	0.0238642	DOWN
13924	Ptprv	protein tyrosine phosphatase, receptor type, V	chr1:135108497-135132575	0.0518023	0.0164193	-1.65762	0.0211983	DOWN
278097	Armcx6	armadillo repeat containing, X-linked 6	chrX:134748454-134751419	0.48763	0.154131	-1.66163	0.0166238	DOWN
12447	Ccne1	cyclin E1	chr7:38097983-38107490	0.0775395	0.0244143	-1.66721	0.0306542	DOWN
234695	Rltpr	RGD motif, leucine rich repeats, tropomodulin domain and proline-rich containing	chr8:105690905-105701095	0.0648612	0.0203784	-1.67031	0.00500027	DOWN
170741	Pilrb1	paired immunoglobin-like type 2 receptor beta 1	chr5:137852146-137858049	0.14594	0.0458429	-1.67061	0.025995	DOWN
52614	Emr4	EGF-like module containing, mucin-like, hormone receptor-like sequence 4	chr17:55749983-55853662	0.12805	0.0402078	-1.67116	0.0134429	DOWN
246256	Fcgr4	Fc receptor, IgG, low affinity IV	chr1:171018925-171029761	0.129072	0.0404009	-1.67572	0.0184091	DOWN
23962	Oasl2	2'-5' oligoadenylate synthetase-like 2	chr5:114896933-114912245	1.18486	0.37033	-1.67783	0.00749096	DOWN
12643	Chad	chondroadherin	chr11:94557101-94601786	0.470765	0.147058	-1.67862	0.0153695	DOWN
12817	Col13a1	collagen, type XIII, alpha 1	chr10:61838497-61979108	0.160913	0.0502087	-1.68027	0.0165842	DOWN
14841	Gsg2	germ cell-specific gene 2	chr11:73090594-73147449	0.0475688	0.0148377	-1.68075	0.0376499	DOWN
320237	Ncrna00086	non-protein coding RNA 86	chrX:56374585-56378470	0.161556	0.050371	-1.68137	0.0205998	DOWN
107328	Trpt1	tRNA phosphotransferase 1	chr19:6996130-7019469	1.84057	0.572625	-1.68449	0.0438463	DOWN
329207	Rbm44	RNA binding motif protein 44	chr1:91145102-91170795	0.0315002	0.00973703	-1.69381	0.0352014	DOWN
595136	Ndufs5	NADH dehydrogenase (ubiquinone) Fe-S protein 5	chr4:123712709-123718186	33.6352	10.3814	-1.69597	0.00421303	DOWN
414084	Tnip3	TNFAIP3 interacting protein 3	chr6:65590397-65634040	0.0340708	0.0103381	-1.72056	0.0126638	DOWN
110058	Syt17	synaptotagmin XVII	chr7:118381855-118443552	0.208822	0.0628015	-1.7334	0.0114685	DOWN
432839	Gprin2	G protein regulated inducer of neurite outgrowth 2	chr14:34194440-34201633	0.709801	0.212024	-1.74319	0.0368953	DOWN
244954	Prss35	protease, serine, 35	chr9:86743632-86757506	0.479047	0.142663	-1.74756	0.0371619	DOWN
58203	Zbp1	Z-DNA binding protein 1	chr2:173206611-173218922	0.635354	0.188249	-1.75492	0.0251232	DOWN
80838	Hist1h1a	histone cluster 1, H1a	chr13:23763667-23764414	2.96477	0.874588	-1.76124	0.0243907	DOWN
76757	Trdn	triadin	chr10:33083482-33476709	0.0196938	0.00580403	-1.76261	0.0410513	DOWN
619289	Rfx8	regulatory factor X 8	chr1:39665300-39720989	0.0855899	0.0251919	-1.76448	0.00451335	DOWN
217356	Tmc8	transmembrane channel-like gene family 8	chr11:117782296-117793137	0.088993	0.0260285	-1.7736	0.0350445	DOWN
54634	Magix	MAGI family member, X-linked	chrX:7673165-7681251	0.185784	0.0542059	-1.7771	0.0286812	DOWN
245865	Spag4	sperm associated antigen 4	chr2:156065212-156069499	0.281281	0.0813734	-1.78938	0.0435628	DOWN
13717	Eln	elastin	chr5:134702595-134747254	569.13	164.263	-1.79275	7.62e-39	DOWN
16668	Krt18	keratin 18	chr15:102028215-102032026	2.02067	0.58319	-1.7928	0.0313407	DOWN
73893	Tmem202	transmembrane protein 202	chr9:59518684-59525501	0.15784	0.0451908	-1.80436	0.0210159	DOWN
12235	Bub1	budding uninhibited by benzimidazoles 1 homolog (S. cerevisiae)	chr2:127800199-127831859	0.0634905	0.0180079	-1.81791	0.0494728	DOWN
100503460	Gm19705	predicted gene, 19705	chr1:136683395-136690805	4.31426	1.22267	-1.81908	0.0295536	DOWN
319734	Cacna2d4	calcium channel, voltage-dependent, alpha 2/delta subunit 4	chr6:119236525-119352407	0.0506562	0.0142972	-1.82501	0.0213371	DOWN
71898	Apol9b	apolipoprotein L 9b	chr15:77729071-77736382	0.840513	0.236562	-1.82905	0.00608599	DOWN
12442	Ccnb2	cyclin B2	chr9:70407688-70421554	0.216797	0.060917	-1.83143	7.07125e-05	DOWN
70552	Lrrc56	leucine rich repeat containing 56	chr7:141194129-141214080	0.589364	0.165474	-1.83255	0.0151699	DOWN
329502	Pla2g4e	phospholipase A2, group IVE	chr2:120166411-120245335	0.139415	0.0389296	-1.84045	0.0310046	DOWN
81897	Tlr9	toll-like receptor 9	chr9:106222597-106226876	0.194996	0.0542285	-1.84632	0.00805992	DOWN
69129	Pex11c	peroxisomal biogenesis factor 11 gamma	chr8:3458816-3467648	0.963989	0.267021	-1.85206	0.0380247	DOWN
223672	Apol9a	apolipoprotein L 9a	chr15:77403788-77411080	0.68923	0.189826	-1.86031	0.0370582	DOWN
20357	Sema5b	sema domain, seven thrombospondin repeats (type 1 and type 1-like), transmembrane domain (TM) and short cytoplasmic domain, (semaphorin) 5B	chr16:35541361-35664258	0.240704	0.0661772	-1.86285	0.0208681	DOWN
23956	Neu2	neuraminidase 2	chr1:87574026-87597840	0.381741	0.103937	-1.87688	0.0396952	DOWN
14282	Fosb	FBJ osteosarcoma oncogene B	chr7:19302695-19310045	4.42333	1.20366	-1.8777	0.0234256	DOWN
26570	Slc7a11	solute carrier family 7 (cationic amino acid transporter, y+ system), member 11	chr3:50364935-50443613	0.0178647	0.00482776	-1.88769	0.0362906	DOWN
235472	Prtg	protogenin homolog (Gallus gallus)	chr9:72807273-72917307	0.214074	0.0572143	-1.90366	0.0243605	DOWN
69700	Col22a1	collagen, type XXII, alpha 1	chr15:71798475-72034227	0.0829704	0.022021	-1.91372	0.0258738	DOWN
238384	Slc24a4	solute carrier family 24 (sodium/potassium/calcium exchanger), member 4	chr12:102129418-102266749	1.44285	0.374397	-1.94628	0.0019046	DOWN
319167	Hist1h2ag	histone cluster 1, H2ag	chr13:22042476-22042949	0.746334	0.192741	-1.95316	0.0154549	DOWN
66650	Nepn	nephrocan	chr10:52391607-52404604	0.0903679	0.0232389	-1.95927	0.00450877	DOWN
78772	Hhipl2	hedgehog interacting protein-like 2	chr1:183418502-183437053	0.0762619	0.019568	-1.96247	0.0122852	DOWN
72891	Xlr4c	X-linked lymphocyte-regulated 4C	chrX:73234075-73243130	0.03983	0.0101505	-1.9723	0.039727	DOWN
213436	Zcchc5	zinc finger, CCHC domain containing 5	chrX:106837081-106840643	0.113138	0.0277754	-2.0262	0.0154955	DOWN
66953	Cdca7	cell division cycle associated 7	chr2:72476218-72486890	0.165009	0.0401369	-2.03954	0.0472986	DOWN
100042437	Vmn1r79	vomeronasal 1 receptor 79	chr7:12176192-12177113	0.0837774	0.0201099	-2.05866	0.0471854	DOWN
75345	Slamf7	SLAM family member 7	chr1:171632402-171653037	0.041725	0.0100004	-2.06085	0.0358345	DOWN
71932	Ephx3	epoxide hydrolase 3	chr17:32183769-32189463	0.0831798	0.0192591	-2.11069	0.0340833	DOWN
57442	Kcne3	potassium voltage-gated channel, Isk-related subfamily, gene 3	chr7:100176669-100184869	0.311754	0.0720554	-2.11323	0.0414381	DOWN
66442	Spc25	SPC25, NDC80 kinetochore complex component, homolog (S. cerevisiae)	chr2:69193894-69206190	0.147578	0.0340568	-2.11546	0.00645305	DOWN
664903	Rps15a-ps4	ribosomal protein S15A, pseudogene 4	chr4:132219892-132220589	0.365034	0.0840917	-2.118	0.00287271	DOWN
230868	Igsf21	immunoglobulin superfamily, member 21	chr4:140026851-140246811	0.143875	0.033082	-2.1207	0.0285463	DOWN
246727	Oas3	2'-5' oligoadenylate synthetase 3	chr5:120753097-120777659	0.0493045	0.0113232	-2.12244	0.0378762	DOWN
66901	Proz	protein Z, vitamin K-dependent plasma glycoprotein	chr8:13060907-13075006	0.330659	0.0756056	-2.12878	0.0320676	DOWN
16571	Kif4	kinesin family member 4	chrX:100626064-100727271	0.0992675	0.0225384	-2.13894	0.00795696	DOWN
17898	Myl7	myosin, light polypeptide 7, regulatory	chr11:5896636-5898782	0.48682	0.110433	-2.14022	0.0407842	DOWN
207839	Galnt6	UDP-N-acetyl-alpha-D-galactosamine:polypeptide N-acetylgalactosaminyltransferase 6	chr15:100689914-100729376	0.825151	0.185478	-2.15341	0.0130905	DOWN
21899	Tlr6	toll-like receptor 6	chr5:64953094-64960034	0.446857	0.100285	-2.15571	0.0112694	DOWN
14238	Foxf2	forkhead box F2	chr13:31625815-31631406	0.141596	0.031709	-2.15882	0.0210314	DOWN
436440	Gpr31b	G protein-coupled receptor 31, D17Leh66b region	chr17:13051320-13052280	0.361921	0.0803139	-2.17195	0.032526	DOWN
69543	Capns2	calpain, small subunit 2	chr8:92855349-92919279	0.285926	0.0633997	-2.17309	0.0315362	DOWN
72155	Cenpn	centromere protein N	chr8:116921739-116941503	0.119912	0.0265627	-2.1745	0.0487871	DOWN
384061	Fndc5	fibronectin type III domain containing 5	chr4:129137059-129144593	0.163132	0.0360857	-2.17654	0.0344289	DOWN
20555	Slfn1	schlafen 1	chr11:83116844-83122659	0.101471	0.0223689	-2.1815	0.00826948	DOWN
75668	Rasl10a	RAS-like, family 10, member A	chr11:5054130-5065327	0.351974	0.0759517	-2.21231	0.0350051	DOWN
21461	Tcp10a	t-complex protein 10a	chr17:7324659-7345860	0.0161496	0.00348061	-2.21409	0.0431504	DOWN
53603	Tslp	thymic stromal lymphopoietin	chr18:32663641-32866420	0.222473	0.0478126	-2.21817	0.00146799	DOWN
69852	Tcf23	transcription factor 23	chr5:30968676-30977018	0.107407	0.0225916	-2.24923	0.0273625	DOWN
18991	Pou3f1	POU domain, class 3, transcription factor 1	chr4:124657645-124660655	0.136449	0.0280169	-2.28399	0.0234826	DOWN
21954	Tnni3	troponin I, cardiac 3	chr7:4518307-4522443	0.576302	0.11774	-2.29122	0.0099708	DOWN
22036	Traip	TRAF-interacting protein	chr9:107950962-107972268	0.0779411	0.0158668	-2.29637	0.0280526	DOWN
68867	Rnf122	ring finger protein 122	chr8:31111845-31131473	0.218319	0.0444271	-2.29693	0.0191929	DOWN
140474	Muc4	mucin 4	chr16:32735885-32797435	0.0670195	0.0135492	-2.30637	0.049981	DOWN
268465	Eme1	essential meiotic endonuclease 1 homolog 1 (S. pombe)	chr11:94629823-94653754	0.0911755	0.0184209	-2.3073	0.0190338	DOWN
74071	Ifltd1	intermediate filament tail domain containing 1	chr6:145397234-145434925	0.504864	0.100626	-2.32689	0.00867541	DOWN
231507	Plac8	placenta-specific 8	chr5:100553732-100572205	0.531922	0.105982	-2.3274	0.0309606	DOWN
327766	Tmem26	transmembrane protein 26	chr10:68723745-68782654	0.52462	0.104317	-2.3303	0.010241	DOWN
66336	Cenpp	centromere protein P	chr13:49464058-49652731	0.195779	0.0383717	-2.35111	0.0204661	DOWN
380674	Rdh18-ps	retinol dehydrogenase 18, pseudogene	chr10:127824215-127846565	0.0121185	0.00237367	-2.35202	0.0300699	DOWN
56702	Hist1h1b	histone cluster 1, H1b	chr13:21779882-21780554	1.26571	0.245382	-2.36685	0.0394757	DOWN
30045	Dnajc12	DnaJ (Hsp40) homolog, subfamily C, member 12	chr10:63382442-63408840	0.399409	0.0756498	-2.40046	0.0490935	DOWN
328234	Rnf182	ring finger protein 182	chr13:43615796-43670944	0.2524	0.0467323	-2.43322	0.0232251	DOWN
18817	Plk1	polo-like kinase 1	chr7:122159436-122169875	0.133085	0.0246373	-2.43343	0.00231565	DOWN
22018	Tpo	thyroid peroxidase	chr12:30054660-30132609	0.076956	0.0140314	-2.45537	0.0174109	DOWN
20419	Shcbp1	Shc SH2-domain binding protein 1	chr8:4735979-4779534	0.106117	0.0192176	-2.46516	0.00395555	DOWN
280635	Emilin3	elastin microfibril interfacer 3	chr2:160906437-160912328	0.147369	0.0261182	-2.49631	0.0239827	DOWN
68737	Angel1	angel homolog 1 (Drosophila)	chr12:86700501-86726460	0.262249	0.0463671	-2.49976	0.0204047	DOWN
18113	Nnmt	nicotinamide N-methyltransferase	chr9:48591889-48605077	6.76718	1.19071	-2.50673	0.0199618	DOWN
14686	Gnat2	guanine nucleotide binding protein, alpha transducing 2	chr3:108093067-108101285	0.149666	0.025343	-2.56209	0.0375469	DOWN
328274	Zfp459	zinc finger protein 459	chr13:67405712-67421418	0.0778913	0.0131693	-2.56428	0.0356305	DOWN
68992	Zfp580	zinc finger protein 580	chr7:5051531-5053723	0.610338	0.0963701	-2.66295	0.0323913	DOWN
15495	Hsd3b4	hydroxy-delta-5-steroid dehydrogenase, 3 beta- and steroid delta-isomerase 4	chr3:98445683-98457031	0.0359991	0.00546714	-2.7191	0.0468392	DOWN
76843	Dtl	denticleless homolog (Drosophila)	chr1:191537364-191575534	0.0729872	0.0110548	-2.72297	0.0226623	DOWN
11937	Atp2a1	ATPase, Ca++ transporting, cardiac muscle, fast twitch 1	chr7:126428766-126463073	0.104511	0.0158137	-2.72441	0.0119392	DOWN
218977	Dlgap5	discs, large (Drosophila) homolog-associated protein 5	chr14:47387778-47418407	0.0789675	0.0118678	-2.73421	0.0391418	DOWN
193034	Trpv1	transient receptor potential cation channel, subfamily V, member 1	chr11:73238258-73260507	0.131091	0.018542	-2.8217	0.00515803	DOWN
69666	Psmg4	proteasome (prosome, macropain) assembly chaperone 4	chr13:34162976-34178172	4.74117	0.627347	-2.91791	0.0207457	DOWN
241391	Galnt5	UDP-N-acetyl-alpha-D-galactosamine:polypeptide N-acetylgalactosaminyltransferase 5	chr2:57998154-58039171	0.087182	0.0105722	-3.04375	0.0138968	DOWN
67432	Hoga1	4-hydroxy-2-oxoglutarate aldolase 1	chr19:42045850-42070939	0.300682	0.0352127	-3.09407	0.0370947	DOWN
81907	Tmem108	transmembrane protein 108	chr9:103482935-103761837	0.109855	0.0128363	-3.0973	0.0293968	DOWN
381293	Kif14	kinesin family member 14	chr1:136467957-136531511	0.0466643	0.0047386	-3.29979	0.0149861	DOWN
70392	Asb12	ankyrin repeat and SOCS box-containing 12	chrX:95470198-95478129	0.554358	0.0472392	-3.55276	0.0177814	DOWN
245282	Apol10a	apolipoprotein L 10A	chr15:77477046-77491069	0.0121883	0.0010059	-3.59894	0.0434585	DOWN
12556	Cdh16	cadherin 16	chr8:104601914-104624396	0.200696	0.016165	-3.63407	0.0119241	DOWN
666661	Gm8221	apolipoprotein L 7c pseudogene	chr15:77618967-77627398	0.0107295	0.000852346	-3.654	0.0336278	DOWN
18703	Pigr	polymeric immunoglobulin receptor	chr1:130826683-130852249	0.0223589	0.00134902	-4.05087	0.0357049	DOWN
246746	Cd300lf	CD300 antigen like family member F	chr11:115091430-115162240	0.0381709	0.00171422	-4.47685	0.0135339	DOWN
100125586	Vmn2r2	vomeronasal 2, receptor 2	chr3:64116431-64137480	0.0240251	0.00080317	-4.90269	0.0130439	DOWN
319187	Hist1h2bn	histone cluster 1, H2bn	chr13:21754122-21754503	0.896153	0.0155982	-5.84429	0.0157248	DOWN
393082	Mettl7a2	methyltransferase like 7A2	chr15:100353199-100384435	0.0257589	0.000212467	-6.92169	0.0220563	DOWN
76279	Cyp2d26	cytochrome P450, family 2, subfamily d, polypeptide 26	chr15:82790106-82794245	0.0228667	9.79e-05	-7.86772	0.0355486	DOWN
21345	Tagln	transgelin	chr9:45863690-45936058	1013.97	1.49865	-9.40214	4.41e-264	DOWN
71832	Csl	citrate synthase like	chr10:99757704-99759658	0.0569502	3.1e-05	-10.8432	0.0197723	DOWN
11898	Ass1	argininosuccinate synthetase 1	chr2:31470269-31520670	0.0459024	2.32e-05	-10.9502	0.0431703	DOWN
100568458	Raver1-fdx1l	Raver1-Fdx1l readthrough	chr9:21067513-21092008	0.774337	0.000225751	-11.744	0.00134213	DOWN
18724	Pira11	paired-Ig-like receptor A11	chr7:3836809-3915501	0.0900196	1.02e-05	-13.1075	0.0163542	DOWN
15019	H2-Q8	histocompatibility 2, Q region locus 8	chr17:35424846-35428361	0.990253	3.71e-05	-14.7041	0.0356084	DOWN
100503583	Fsbp	fibrinogen silencer binding protein	chr4:11558919-11615808	0.130474	3.06e-06	-15.3799	0.0493804	DOWN
