# Supplementary material for: SM22α Deletion Contributes to Neurocognitive Impairment in Mice through Modulating Vascular Smooth Muscle Cell Phenotypes
Source: Int J Mol Sci. 2023 Apr 12;24(8):7117. doi: 10.3390/ijms24087117 (PMC10138350; doi:10.3390/ijms24087117)
Supplement: Supplementary file 1 [file ijms-24-07117-s001.zip › Supplementary Data-S2-DEG in modulated VSMCs.xls]

## Sheet: CCA_vs_NCCA_Diffgenes
gene	p_val	avg_log2FC	pct.1	pct.2	p_val_adj	CCA	NCCA	Query	gene_ID	gene_biotype	version	chr	strand	start	end	length	Gene	Entrez Gene ID	Description	Pathway - KEGG PATHWAY	Pathway - Reactome	Pathway - BioCyc	Pathway - PANTHER	Disease - OMIM	Disease - KEGG DISEASE	Disease - NHGRI GWAS Catalog	GO - Biological Process	GO - Molecular Function	GO - Cellular Component
Spp1	0	4.62217	0.627	0.007	0	24.3177	0.0280471	ENSMUSG00000029304	ENSMUSG00000029304	protein_coding	mm10	chr5	+	104435118	104441050	5933	mmu:20750:Spp1, 2AR, Apl-1, BNSP, BSPI, Bsp, ETA-1, Eta, OP, Opn, Opnl, Ric, Spp-1	20750	secreted phosphoprotein 1 [Source:MGI Symbol;Acc:MGI:98389]	mmu04512:ECM-receptor interaction;mmu04151:PI3K-Akt signaling pathway;mmu04620:Toll-like receptor signaling pathway;mmu04510:Focal adhesion	R-MMU-1474244:Extracellular matrix organization;R-MMU-186797:Signaling by PDGF;R-MMU-162582:Signal Transduction;R-MMU-216083:Integrin cell surface interactions;R-MMU-1474228:Degradation of the extracellular matrix	-	-	-	-	-	GO:0001503:ossification;GO:0001649:osteoblast differentiation;GO:0001894:tissue homeostasis;GO:0002376:immune system process;GO:0006915:apoptotic process;GO:0006928:movement of cell or subcellular component;GO:0006935:chemotaxis;GO:0006950:response to stress;GO:0007155:cell adhesion;GO:0007275:multicellular organism development;GO:0007584:response to nutrient;GO:0008219:cell death;GO:0009605:resp…	GO:0005102:receptor binding;GO:0005125:cytokine activity;GO:0005488:binding;GO:0005515:protein binding;GO:0050840:extracellular matrix binding	GO:0005576:extracellular region;GO:0005615:extracellular space;GO:0005622:intracellular;GO:0005623:cell;GO:0005737:cytoplasm;GO:0031982:vesicle;GO:0031988:membrane-bounded vesicle;GO:0042995:cell projection;GO:0043226:organelle;GO:0043227:membrane-bounded organelle;GO:0043230:extracellular organelle;GO:0044421:extracellular region part;GO:0044424:intracellular part;GO:0044444:cytoplasmic part;GO:…
S100a9	0	3.54137	0.12	0	0	10.7675	0.0107148	ENSMUSG00000056071	ENSMUSG00000056071	protein_coding	mm10	chr3	-	90692632	90695721	3090	mmu:20202:S100a9, 60B8Ag, AW546964, BEE22, Cagb, GAGB, L1Ag, MRP14, p14	20202	S100 calcium binding protein A9 (calgranulin B) [Source:MGI Symbol;Acc:MGI:1338947]	-	R-MMU-168256:Immune System;R-MMU-168898:Toll-Like Receptors Cascades;R-MMU-5686938:Regulation of TLR by endogenous ligand;R-MMU-168249:Innate Immune System	-	-	-	-	-	GO:0002376:immune system process;GO:0002523:leukocyte migration involved in inflammatory response;GO:0002790:peptide secretion;GO:0002791:regulation of peptide secretion;GO:0002793:positive regulation of peptide secretion;GO:0006412:translation;GO:0006417:regulation of translation;GO:0006464:cellular protein modification process;GO:0006508:proteolysis;GO:0006518:peptide metabolic process;GO:00068…	GO:0005102:receptor binding;GO:0005488:binding;GO:0005504:fatty acid binding;GO:0005509:calcium ion binding;GO:0005515:protein binding;GO:0008017:microtubule binding;GO:0008092:cytoskeletal protein binding;GO:0008270:zinc ion binding;GO:0008289:lipid binding;GO:0015631:tubulin binding;GO:0016209:antioxidant activity;GO:0031406:carboxylic acid binding;GO:0033293:monocarboxylic acid binding;GO:0035…	GO:0005576:extracellular region;GO:0005615:extracellular space;GO:0005622:intracellular;GO:0005623:cell;GO:0005634:nucleus;GO:0005737:cytoplasm;GO:0005856:cytoskeleton;GO:0005886:plasma membrane;GO:0016020:membrane;GO:0031012:extracellular matrix;GO:0031982:vesicle;GO:0031988:membrane-bounded vesicle;GO:0043226:organelle;GO:0043227:membrane-bounded organelle;GO:0043228:non-membrane-bounded organe…
Cxcl2	0	3.5322	0.503	0.06	0	21.0019	0.901782	ENSMUSG00000058427	ENSMUSG00000058427	protein_coding	mm10	chr5	+	90903871	90905938	2068	mmu:20310:Cxcl2, CINC-2a, GROb, Gro2, MIP-2, MIP-2a, Mgsa-b, Mip2, Scyb, Scyb2	20310	chemokine (C-X-C motif) ligand 2 [Source:MGI Symbol;Acc:MGI:1340094]	mmu04668:TNF signaling pathway;mmu04621:NOD-like receptor signaling pathway;mmu04060:Cytokine-cytokine receptor interaction;mmu05134:Legionellosis;mmu04062:Chemokine signaling pathway;mmu05132:Salmonella infection;mmu04064:NF-kappa B signaling pathway	R-MMU-373076:Class A/1 (Rhodopsin-like receptors);R-MMU-372790:Signaling by GPCR;R-MMU-375276:Peptide ligand-binding receptors;R-MMU-388396:GPCR downstream signaling;R-MMU-162582:Signal Transduction;R-MMU-418594:G alpha (i) signalling events;R-MMU-500792:GPCR ligand binding;R-MMU-380108:Chemokine receptors bind chemokines	-	-	-	-	-	GO:0002237:response to molecule of bacterial origin;GO:0002376:immune system process;GO:0002682:regulation of immune system process;GO:0002684:positive regulation of immune system process;GO:0002685:regulation of leukocyte migration;GO:0002687:positive regulation of leukocyte migration;GO:0002688:regulation of leukocyte chemotaxis;GO:0002690:positive regulation of leukocyte chemotaxis;GO:0006873:…	GO:0001664:G-protein coupled receptor binding;GO:0005102:receptor binding;GO:0005125:cytokine activity;GO:0005126:cytokine receptor binding;GO:0005488:binding;GO:0005515:protein binding;GO:0008009:chemokine activity;GO:0042379:chemokine receptor binding;GO:0045236:CXCR chemokine receptor binding	GO:0005576:extracellular region;GO:0005615:extracellular space;GO:0044421:extracellular region part
Lyz2	0	3.38593	0.554	0.035	0	20.0095	1.00979	ENSMUSG00000069516	ENSMUSG00000069516	protein_coding	mm10	chr10	-	117277331	117282321	4991	mmu:17105:Lyz2, AI326280, Lys, Lysm, Lyzf2, Lyzs, Lzm, Lzm-s1, Lzp	17105	lysozyme 2 [Source:MGI Symbol;Acc:MGI:96897]	mmu04970:Salivary secretion	-	-	-	-	-	-	GO:0006950:response to stress;GO:0006952:defense response;GO:0008152:metabolic process;GO:0009056:catabolic process;GO:0009605:response to external stimulus;GO:0009607:response to biotic stimulus;GO:0009617:response to bacterium;GO:0009987:cellular process;GO:0016998:cell wall macromolecule catabolic process;GO:0019835:cytolysis;GO:0042742:defense response to bacterium;GO:0043170:macromolecule me…	GO:0003796:lysozyme activity;GO:0003824:catalytic activity;GO:0004553:hydrolase activity, hydrolyzing O-glycosyl compounds;GO:0005488:binding;GO:0005515:protein binding;GO:0016787:hydrolase activity;GO:0016798:hydrolase activity, acting on glycosyl bonds;GO:0042802:identical protein binding	GO:0000137:Golgi cis cisterna;GO:0005576:extracellular region;GO:0005615:extracellular space;GO:0005622:intracellular;GO:0005623:cell;GO:0005737:cytoplasm;GO:0005783:endoplasmic reticulum;GO:0005788:endoplasmic reticulum lumen;GO:0005791:rough endoplasmic reticulum;GO:0005794:Golgi apparatus;GO:0005795:Golgi stack;GO:0005798:Golgi-associated vesicle;GO:0005902:microvillus;GO:0012505:endomembrane …
S100a8	5.85315e-302	2.99182	0.108	0.001	1.32943e-297	7.01885	0.00805923	ENSMUSG00000056054	ENSMUSG00000056054	protein_coding	mm10	chr3	+	90668978	90670035	1058	mmu:20201:S100a8, 60B8Ag, AI323541, B8Ag, CFAg, CP-10, Caga, MRP8, p8	20201	S100 calcium binding protein A8 (calgranulin A) [Source:MGI Symbol;Acc:MGI:88244]	-	R-MMU-168256:Immune System;R-MMU-168898:Toll-Like Receptors Cascades;R-MMU-5686938:Regulation of TLR by endogenous ligand;R-MMU-168249:Innate Immune System	-	-	-	-	-	GO:0002376:immune system process;GO:0002523:leukocyte migration involved in inflammatory response;GO:0002790:peptide secretion;GO:0002791:regulation of peptide secretion;GO:0002793:positive regulation of peptide secretion;GO:0006464:cellular protein modification process;GO:0006508:proteolysis;GO:0006810:transport;GO:0006914:autophagy;GO:0006915:apoptotic process;GO:0006919:activation of cysteine-…	GO:0005102:receptor binding;GO:0005488:binding;GO:0005504:fatty acid binding;GO:0005509:calcium ion binding;GO:0005515:protein binding;GO:0008017:microtubule binding;GO:0008092:cytoskeletal protein binding;GO:0008270:zinc ion binding;GO:0008289:lipid binding;GO:0015631:tubulin binding;GO:0016209:antioxidant activity;GO:0031406:carboxylic acid binding;GO:0033293:monocarboxylic acid binding;GO:0035…	GO:0005576:extracellular region;GO:0005615:extracellular space;GO:0005622:intracellular;GO:0005623:cell;GO:0005634:nucleus;GO:0005737:cytoplasm;GO:0005856:cytoskeleton;GO:0005886:plasma membrane;GO:0016020:membrane;GO:0031982:vesicle;GO:0031988:membrane-bounded vesicle;GO:0043226:organelle;GO:0043227:membrane-bounded organelle;GO:0043228:non-membrane-bounded organelle;GO:0043229:intracellular org…
Ccl4	0	2.78995	0.298	0.012	0	8.23349	0.335082	ENSMUSG00000018930	ENSMUSG00000018930	protein_coding	mm10	chr11	+	83662584	83664683	2100	mmu:20303:Ccl4, AT744.1, Act-2, MIP-1B, Mip1b, Scya4	20303	chemokine (C-C motif) ligand 4 [Source:MGI Symbol;Acc:MGI:98261]	mmu04060:Cytokine-cytokine receptor interaction;mmu04620:Toll-like receptor signaling pathway;mmu04623:Cytosolic DNA-sensing pathway;mmu04062:Chemokine signaling pathway;mmu05132:Salmonella infection;mmu04064:NF-kappa B signaling pathway	R-MMU-373076:Class A/1 (Rhodopsin-like receptors);R-MMU-372790:Signaling by GPCR;R-MMU-375276:Peptide ligand-binding receptors;R-MMU-162582:Signal Transduction;R-MMU-500792:GPCR ligand binding;R-MMU-380108:Chemokine receptors bind chemokines	-	P00031:Inflammation mediated by chemokine and cytokine signaling pathway	-	-	-	GO:0000165:MAPK cascade;GO:0001816:cytokine production;GO:0001817:regulation of cytokine production;GO:0001819:positive regulation of cytokine production;GO:0001932:regulation of protein phosphorylation;GO:0001934:positive regulation of protein phosphorylation;GO:0002376:immune system process;GO:0002548:monocyte chemotaxis;GO:0002682:regulation of immune system process;GO:0002684:positive regulat…	GO:0001664:G-protein coupled receptor binding;GO:0005102:receptor binding;GO:0005125:cytokine activity;GO:0005126:cytokine receptor binding;GO:0005488:binding;GO:0005515:protein binding;GO:0008009:chemokine activity;GO:0031726:CCR1 chemokine receptor binding;GO:0031730:CCR5 chemokine receptor binding;GO:0042379:chemokine receptor binding;GO:0042802:identical protein binding;GO:0048020:CCR chemoki…	GO:0005576:extracellular region;GO:0005615:extracellular space;GO:0044421:extracellular region part
Fcer1g	0	2.67521	0.358	0.021	0	7.00773	0.253689	ENSMUSG00000058715	ENSMUSG00000058715	protein_coding	mm10	chr1	-	171229572	171234365	4794	mmu:14127:Fcer1g, AI573376, CD23, FcR-gamma, FcR[g], FcRgamma, Fce1g, FcepsilonRI, Ly-50	14127	Fc receptor, IgE, high affinity I, gamma polypeptide [Source:MGI Symbol;Acc:MGI:95496]	mmu04611:Platelet activation;mmu04650:Natural killer cell mediated cytotoxicity;mmu04072:Phospholipase D signaling pathway;mmu05152:Tuberculosis;mmu04071:Sphingolipid signaling pathway;mmu04664:Fc epsilon RI signaling pathway;mmu05310:Asthma	R-MMU-75892:Platelet Adhesion to exposed collagen;R-MMU-114604:GPVI-mediated activation cascade;R-MMU-2871837:FCERI mediated NF-kB activation;R-MMU-2871809:FCERI mediated Ca+2 mobilization;R-MMU-168256:Immune System;R-MMU-2871796:FCERI mediated MAPK activation;R-MMU-5621481:C-type lectin receptors (CLRs);R-MMU-109582:Hemostasis;R-MMU-2454202:Fc epsilon receptor (FCERI) signaling;R-MMU-2730905:Rol…	-	-	-	-	-	GO:0001775:cell activation;GO:0001776:leukocyte homeostasis;GO:0001794:type IIa hypersensitivity;GO:0001796:regulation of type IIa hypersensitivity;GO:0001798:positive regulation of type IIa hypersensitivity;GO:0001802:type III hypersensitivity;GO:0001803:regulation of type III hypersensitivity;GO:0001805:positive regulation of type III hypersensitivity;GO:0001810:regulation of type I hypersensit…	GO:0004871:signal transducer activity;GO:0004872:receptor activity;GO:0004888:transmembrane signaling receptor activity;GO:0005488:binding;GO:0005515:protein binding;GO:0019763:immunoglobulin receptor activity;GO:0019767:IgE receptor activity;GO:0019863:IgE binding;GO:0019864:IgG binding;GO:0019865:immunoglobulin binding;GO:0032403:protein complex binding;GO:0038023:signaling receptor activity;GO…	GO:0005623:cell;GO:0005886:plasma membrane;GO:0005887:integral component of plasma membrane;GO:0009897:external side of plasma membrane;GO:0009986:cell surface;GO:0016020:membrane;GO:0016021:integral component of membrane;GO:0031224:intrinsic component of membrane;GO:0031226:intrinsic component of plasma membrane;GO:0032991:macromolecular complex;GO:0032997:Fc receptor complex;GO:0032998:Fc-epsil…
Cd74	0	2.60325	0.489	0.139	0	22.8112	2.91855	ENSMUSG00000024610	ENSMUSG00000024610	protein_coding	mm10	chr18	+	60803848	60812652	8805	mmu:16149:Cd74, CLIP, DHLAG, HLADG, Ia-GAMMA, Ii	16149	CD74 antigen (invariant polypeptide of major histocompatibility complex, class II antigen-associated) [Source:MGI Symbol;Acc:MGI:96534]	mmu05152:Tuberculosis;mmu05168:Herpes simplex infection;mmu04612:Antigen processing and presentation	R-MMU-168256:Immune System;R-MMU-1280218:Adaptive Immune System;R-MMU-2132295:MHC class II antigen presentation;R-MMU-109582:Hemostasis;R-MMU-202733:Cell surface interactions at the vascular wall	-	P00053:T cell activation	-	-	-	GO:0000165:MAPK cascade;GO:0000187:activation of MAPK activity;GO:0001516:prostaglandin biosynthetic process;GO:0001775:cell activation;GO:0001776:leukocyte homeostasis;GO:0001782:B cell homeostasis;GO:0001783:B cell apoptotic process;GO:0001816:cytokine production;GO:0001817:regulation of cytokine production;GO:0001819:positive regulation of cytokine production;GO:0001932:regulation of protein p…	GO:0001540:beta-amyloid binding;GO:0003823:antigen binding;GO:0004871:signal transducer activity;GO:0004872:receptor activity;GO:0004888:transmembrane signaling receptor activity;GO:0004896:cytokine receptor activity;GO:0005102:receptor binding;GO:0005488:binding;GO:0005515:protein binding;GO:0019899:enzyme binding;GO:0019955:cytokine binding;GO:0023023:MHC protein complex binding;GO:0023026:MHC …	GO:0000323:lytic vacuole;GO:0005576:extracellular region;GO:0005622:intracellular;GO:0005623:cell;GO:0005737:cytoplasm;GO:0005764:lysosome;GO:0005768:endosome;GO:0005770:late endosome;GO:0005771:multivesicular body;GO:0005773:vacuole;GO:0005783:endoplasmic reticulum;GO:0005794:Golgi apparatus;GO:0005886:plasma membrane;GO:0005887:integral component of plasma membrane;GO:0009897:external side of p…
C1qb	0	2.5239	0.329	0.022	0	7.54632	0.485965	ENSMUSG00000036905	ENSMUSG00000036905	protein_coding	mm10	chr4	-	136880129	136886187	6059	mmu:12260:C1qb	12260	complement component 1, q subcomponent, beta polypeptide [Source:MGI Symbol;Acc:MGI:88224]	mmu04610:Complement and coagulation cascades;mmu05020:Prion diseases;mmu05133:Pertussis;mmu05150:Staphylococcus aureus infection;mmu05322:Systemic lupus erythematosus;mmu05142:Chagas disease (American trypanosomiasis)	R-MMU-173623:Classical antibody-mediated complement activation;R-MMU-168256:Immune System;R-MMU-166786:Creation of C4 and C2 activators;R-MMU-166658:Complement cascade;R-MMU-166663:Initial triggering of complement;R-MMU-168249:Innate Immune System	-	-	-	-	-	GO:0002250:adaptive immune response;GO:0002252:immune effector process;GO:0002253:activation of immune response;GO:0002376:immune system process;GO:0002443:leukocyte mediated immunity;GO:0002449:lymphocyte mediated immunity;GO:0002455:humoral immune response mediated by circulating immunoglobulin;GO:0002460:adaptive immune response based on somatic recombination of immune receptors built from imm…	GO:0005488:binding;GO:0005515:protein binding;GO:0042802:identical protein binding;GO:0042803:protein homodimerization activity;GO:0046983:protein dimerization activity	GO:0005576:extracellular region;GO:0005581:collagen trimer;GO:0005602:complement component C1 complex;GO:0005615:extracellular space;GO:0031982:vesicle;GO:0031988:membrane-bounded vesicle;GO:0032991:macromolecular complex;GO:0043226:organelle;GO:0043227:membrane-bounded organelle;GO:0043230:extracellular organelle;GO:0043234:protein complex;GO:0044421:extracellular region part;GO:0070062:extracel…
C1qa	0	2.50315	0.319	0.022	0	7.44718	0.490006	ENSMUSG00000036887	ENSMUSG00000036887	protein_coding	mm10	chr4	-	136895917	136898803	2887	mmu:12259:C1qa, AI255395, C1q	12259	complement component 1, q subcomponent, alpha polypeptide [Source:MGI Symbol;Acc:MGI:88223]	mmu04610:Complement and coagulation cascades;mmu05020:Prion diseases;mmu05133:Pertussis;mmu05150:Staphylococcus aureus infection;mmu05322:Systemic lupus erythematosus;mmu05142:Chagas disease (American trypanosomiasis)	R-MMU-173623:Classical antibody-mediated complement activation;R-MMU-168256:Immune System;R-MMU-166786:Creation of C4 and C2 activators;R-MMU-166658:Complement cascade;R-MMU-166663:Initial triggering of complement;R-MMU-168249:Innate Immune System	-	-	-	-	-	GO:0002250:adaptive immune response;GO:0002252:immune effector process;GO:0002253:activation of immune response;GO:0002376:immune system process;GO:0002443:leukocyte mediated immunity;GO:0002449:lymphocyte mediated immunity;GO:0002455:humoral immune response mediated by circulating immunoglobulin;GO:0002460:adaptive immune response based on somatic recombination of immune receptors built from imm…	GO:0005488:binding;GO:0005515:protein binding	GO:0005576:extracellular region;GO:0005581:collagen trimer;GO:0031982:vesicle;GO:0031988:membrane-bounded vesicle;GO:0032991:macromolecular complex;GO:0043226:organelle;GO:0043227:membrane-bounded organelle;GO:0043230:extracellular organelle;GO:0043234:protein complex;GO:0044421:extracellular region part;GO:0070062:extracellular exosome;GO:1903561:extracellular vesicle
Tyrobp	0	2.42934	0.325	0.019	0	5.49864	0.206477	ENSMUSG00000030579	ENSMUSG00000030579	protein_coding	mm10	chr7	+	30413760	30417585	3826	mmu:22177:Tyrobp, DAP12, KARAP, Ly83	22177	TYRO protein tyrosine kinase binding protein [Source:MGI Symbol;Acc:MGI:1277211]	mmu04650:Natural killer cell mediated cytotoxicity;mmu04380:Osteoclast differentiation	R-MMU-373755:Semaphorin interactions;R-MMU-1266738:Developmental Biology;R-MMU-168256:Immune System;R-MMU-422475:Axon guidance;R-MMU-2172127:DAP12 interactions;R-MMU-416700:Other semaphorin interactions;R-MMU-2424491:DAP12 signaling;R-MMU-1500931:Cell-Cell communication;R-MMU-391160:Signal regulatory protein (SIRP) family interactions;R-MMU-168249:Innate Immune System	-	-	-	-	-	GO:0001501:skeletal system development;GO:0001775:cell activation;GO:0002252:immune effector process;GO:0002263:cell activation involved in immune response;GO:0002274:myeloid leukocyte activation;GO:0002275:myeloid cell activation involved in immune response;GO:0002281:macrophage activation involved in immune response;GO:0002283:neutrophil activation involved in immune response;GO:0002366:leukocy…	GO:0005102:receptor binding;GO:0005488:binding;GO:0005515:protein binding;GO:0042802:identical protein binding	GO:0005623:cell;GO:0009986:cell surface;GO:0016020:membrane;GO:0016021:integral component of membrane;GO:0031224:intrinsic component of membrane;GO:0044425:membrane part;GO:0044464:cell part
Ctss	0	2.38395	0.317	0.019	0	4.93567	0.137178	ENSMUSG00000038642	ENSMUSG00000038642	protein_coding	mm10	chr3	+	95526786	95556403	29618	mmu:13040:Ctss, Cats	13040	cathepsin S [Source:MGI Symbol;Acc:MGI:107341]	mmu05152:Tuberculosis;mmu04612:Antigen processing and presentation;mmu04145:Phagosome;mmu04142:Lysosome;mmu04210:Apoptosis	R-MMU-168256:Immune System;R-MMU-1474244:Extracellular matrix organization;R-MMU-1280218:Adaptive Immune System;R-MMU-168898:Toll-Like Receptors Cascades;R-MMU-2132295:MHC class II antigen presentation;R-MMU-2022090:Assembly of collagen fibrils and other multimeric structures;R-MMU-1474290:Collagen formation;R-MMU-1679131:Trafficking and processing of endosomal TLR;R-MMU-168249:Innate Immune Syst…	-	-	-	-	-	GO:0001894:tissue homeostasis;GO:0002376:immune system process;GO:0003008:system process;GO:0006508:proteolysis;GO:0006810:transport;GO:0006811:ion transport;GO:0006812:cation transport;GO:0006950:response to stress;GO:0006952:defense response;GO:0006954:inflammatory response;GO:0006955:immune response;GO:0007600:sensory perception;GO:0008152:metabolic process;GO:0009056:catabolic process;GO:0009…	GO:0001948:glycoprotein binding;GO:0001968:fibronectin binding;GO:0003824:catalytic activity;GO:0004175:endopeptidase activity;GO:0004197:cysteine-type endopeptidase activity;GO:0005488:binding;GO:0005515:protein binding;GO:0005518:collagen binding;GO:0008233:peptidase activity;GO:0008234:cysteine-type peptidase activity;GO:0016787:hydrolase activity;GO:0032403:protein complex binding;GO:0043236:…	GO:0000323:lytic vacuole;GO:0005576:extracellular region;GO:0005615:extracellular space;GO:0005622:intracellular;GO:0005623:cell;GO:0005737:cytoplasm;GO:0005764:lysosome;GO:0005773:vacuole;GO:0009986:cell surface;GO:0016020:membrane;GO:0043226:organelle;GO:0043227:membrane-bounded organelle;GO:0043229:intracellular organelle;GO:0043231:intracellular membrane-bounded organelle;GO:0044421:extracell…
C3	0	2.35282	0.457	0.087	0	8.11497	0.784367	ENSMUSG00000024164	ENSMUSG00000024164	protein_coding	mm10	chr17	-	57203970	57228136	24167	mmu:12266:C3, AI255234, ASP, HSE-MSF, Plp	12266	complement component 3 [Source:MGI Symbol;Acc:MGI:88227]	mmu04610:Complement and coagulation cascades;mmu05152:Tuberculosis;mmu05168:Herpes simplex infection;mmu05134:Legionellosis;mmu05203:Viral carcinogenesis;mmu04145:Phagosome;mmu05133:Pertussis;mmu05150:Staphylococcus aureus infection;mmu05322:Systemic lupus erythematosus;mmu05142:Chagas disease (American trypanosomiasis);mmu05140:Leishmaniasis	R-MMU-173736:Alternative complement activation;R-MMU-373076:Class A/1 (Rhodopsin-like receptors);R-MMU-168256:Immune System;R-MMU-1280218:Adaptive Immune System;R-MMU-372790:Signaling by GPCR;R-MMU-166658:Complement cascade;R-MMU-375276:Peptide ligand-binding receptors;R-MMU-388396:GPCR downstream signaling;R-MMU-162582:Signal Transduction;R-MMU-174577:Activation of C3 and C5;R-MMU-977606:Regulat…	-	-	-	-	-	GO:0000165:MAPK cascade;GO:0001525:angiogenesis;GO:0001568:blood vessel development;GO:0001794:type IIa hypersensitivity;GO:0001796:regulation of type IIa hypersensitivity;GO:0001798:positive regulation of type IIa hypersensitivity;GO:0001816:cytokine production;GO:0001817:regulation of cytokine production;GO:0001819:positive regulation of cytokine production;GO:0001905:activation of membrane att…	GO:0001664:G-protein coupled receptor binding;GO:0004857:enzyme inhibitor activity;GO:0004866:endopeptidase inhibitor activity;GO:0005102:receptor binding;GO:0005488:binding;GO:0005515:protein binding;GO:0008289:lipid binding;GO:0030234:enzyme regulator activity;GO:0030414:peptidase inhibitor activity;GO:0031714:C5a anaphylatoxin chemotactic receptor binding;GO:0031715:C5L2 anaphylatoxin chemotac…	GO:0005576:extracellular region;GO:0005615:extracellular space;GO:0031982:vesicle;GO:0031988:membrane-bounded vesicle;GO:0043226:organelle;GO:0043227:membrane-bounded organelle;GO:0043230:extracellular organelle;GO:0044421:extracellular region part;GO:0070062:extracellular exosome;GO:0072562:blood microparticle;GO:1903561:extracellular vesicle
Pf4	0	2.33825	0.307	0.02	0	5.82876	0.350391	ENSMUSG00000029373	ENSMUSG00000029373	protein_coding	mm10	chr5	+	90772435	90773383	949	mmu:56744:Pf4, Cxcl4, Scyb4	56744	platelet factor 4 [Source:MGI Symbol;Acc:MGI:1888711]	mmu04060:Cytokine-cytokine receptor interaction;mmu04062:Chemokine signaling pathway	R-MMU-373076:Class A/1 (Rhodopsin-like receptors);R-MMU-372790:Signaling by GPCR;R-MMU-375276:Peptide ligand-binding receptors;R-MMU-140877:Formation of Fibrin Clot (Clotting Cascade);R-MMU-388396:GPCR downstream signaling;R-MMU-162582:Signal Transduction;R-MMU-109582:Hemostasis;R-MMU-418594:G alpha (i) signalling events;R-MMU-500792:GPCR ligand binding;R-MMU-76005:Response to elevated platelet c…	-	P00031:Inflammation mediated by chemokine and cytokine signaling pathway	-	-	-	GO:0001525:angiogenesis;GO:0001568:blood vessel development;GO:0001775:cell activation;GO:0001816:cytokine production;GO:0001817:regulation of cytokine production;GO:0001819:positive regulation of cytokine production;GO:0001944:vasculature development;GO:0002237:response to molecule of bacterial origin;GO:0002376:immune system process;GO:0002520:immune system development;GO:0002521:leukocyte diff…	GO:0001664:G-protein coupled receptor binding;GO:0005102:receptor binding;GO:0005125:cytokine activity;GO:0005126:cytokine receptor binding;GO:0005488:binding;GO:0005515:protein binding;GO:0005539:glycosaminoglycan binding;GO:0008009:chemokine activity;GO:0008201:heparin binding;GO:0042379:chemokine receptor binding;GO:0045236:CXCR chemokine receptor binding;GO:0048248:CXCR3 chemokine receptor bi…	GO:0005576:extracellular region;GO:0005615:extracellular space;GO:0005622:intracellular;GO:0005623:cell;GO:0005737:cytoplasm;GO:0012505:endomembrane system;GO:0016023:cytoplasmic, membrane-bounded vesicle;GO:0030141:secretory granule;GO:0031091:platelet alpha granule;GO:0031410:cytoplasmic vesicle;GO:0031982:vesicle;GO:0031988:membrane-bounded vesicle;GO:0032991:macromolecular complex;GO:0043226:…
Thbs1	0	2.27912	0.439	0.081	0	5.65765	0.371631	ENSMUSG00000040152	ENSMUSG00000040152	protein_coding	mm10	chr2	+	118111876	118127133	15258	mmu:21825:Thbs1, TSP-1, TSP1, Thbs-1, tbsp1	21825	thrombospondin 1 [Source:MGI Symbol;Acc:MGI:98737]	mmu05206:MicroRNAs in cancer;mmu04350:TGF-beta signaling pathway;mmu04512:ECM-receptor interaction;mmu04151:PI3K-Akt signaling pathway;mmu04145:Phagosome;mmu04115:p53 signaling pathway;mmu04015:Rap1 signaling pathway;mmu04510:Focal adhesion;mmu05205:Proteoglycans in cancer;mmu05144:Malaria;mmu05219:Bladder cancer	R-MMU-1474244:Extracellular matrix organization;R-MMU-186797:Signaling by PDGF;R-MMU-5173105:O-linked glycosylation;R-MMU-392499:Metabolism of proteins;R-MMU-597592:Post-translational protein modification;R-MMU-5173214:O-glycosylation of TSR domain-containing proteins;R-MMU-162582:Signal Transduction;R-MMU-109582:Hemostasis;R-MMU-216083:Integrin cell surface interactions;R-MMU-76005:Response to e…	-	-	-	-	-	-	-	-
Srgn	0	2.20416	0.47	0.146	0	7.61054	0.868583	ENSMUSG00000020077	ENSMUSG00000020077	protein_coding	mm10	chr10	-	62493833	62527451	33619	mmu:19073:Srgn, Prg, Prg1, Sgc	19073	serglycin [Source:MGI Symbol;Acc:MGI:97756]	-	R-MMU-109582:Hemostasis;R-MMU-76005:Response to elevated platelet cytosolic Ca2+;R-MMU-76002:Platelet activation, signaling and aggregation;R-MMU-114608:Platelet degranulation	-	-	-	-	-	GO:0001503:ossification;GO:0001816:cytokine production;GO:0001817:regulation of cytokine production;GO:0001818:negative regulation of cytokine production;GO:0006508:proteolysis;GO:0006810:transport;GO:0006915:apoptotic process;GO:0006996:organelle organization;GO:0007275:multicellular organism development;GO:0008104:protein localization;GO:0008152:metabolic process;GO:0008219:cell death;GO:000930…	GO:0005488:binding;GO:0005515:protein binding;GO:0005518:collagen binding;GO:0032403:protein complex binding;GO:0044877:macromolecular complex binding	GO:0000139:Golgi membrane;GO:0000323:lytic vacuole;GO:0005576:extracellular region;GO:0005622:intracellular;GO:0005623:cell;GO:0005737:cytoplasm;GO:0005764:lysosome;GO:0005773:vacuole;GO:0005794:Golgi apparatus;GO:0012505:endomembrane system;GO:0016020:membrane;GO:0016023:cytoplasmic, membrane-bounded vesicle;GO:0030141:secretory granule;GO:0031090:organelle membrane;GO:0031410:cytoplasmic vesicl…
Lgals3	0	2.18506	0.559	0.194	0	5.95764	0.530007	ENSMUSG00000050335	ENSMUSG00000050335	protein_coding	mm10	chr14	+	47367751	47386160	18410	mmu:16854:Lgals3, GBP, L-34, Mac-2, gal3	16854	lectin, galactose binding, soluble 3 [Source:MGI Symbol;Acc:MGI:96778]	-	-	-	-	-	-	-	-	-	-
H2-Aa	0	2.18157	0.309	0.092	0	8.20242	1.02854	ENSMUSG00000036594	ENSMUSG00000036594	protein_coding	mm10	chr17	-	34282744	34287823	5080	mmu:14960:H2-Aa, Aalpha, H-2Aa, H2Aa, I-Aalpha, IAalpha, Ia-1, Ia1	14960	histocompatibility 2, class II antigen A, alpha [Source:MGI Symbol;Acc:MGI:95895]	mmu05152:Tuberculosis;mmu05164:Influenza A;mmu05168:Herpes simplex infection;mmu05320:Autoimmune thyroid disease;mmu04514:Cell adhesion molecules (CAMs);mmu04612:Antigen processing and presentation;mmu05145:Toxoplasmosis;mmu04145:Phagosome;mmu04940:Type I diabetes mellitus;mmu05166:HTLV-I infection;mmu05330:Allograft rejection;mmu05332:Graft-versus-host disease;mmu05416:Viral myocarditis;mmu05150…	R-MMU-388841:Costimulation by the CD28 family;R-MMU-389948:PD-1 signaling;R-MMU-168256:Immune System;R-MMU-1280218:Adaptive Immune System;R-MMU-202424:Downstream TCR signaling;R-MMU-2132295:MHC class II antigen presentation;R-MMU-202430:Translocation of ZAP-70 to Immunological synapse;R-MMU-202427:Phosphorylation of CD3 and TCR zeta chains;R-MMU-202403:TCR signaling;R-MMU-202433:Generation of sec…	-	-	-	-	-	-	-	-
Fn1	0	2.17149	0.791	0.61	0	21.1543	3.91785	ENSMUSG00000026193	ENSMUSG00000026193	protein_coding	mm10	chr1	-	71585520	71653200	67681	mmu:14268:Fn1, E330027I09, Fn, Fn-1	14268	fibronectin 1 [Source:MGI Symbol;Acc:MGI:95566]	mmu04512:ECM-receptor interaction;mmu04810:Regulation of actin cytoskeleton;mmu05200:Pathways in cancer;mmu04151:PI3K-Akt signaling pathway;mmu04510:Focal adhesion;mmu05100:Bacterial invasion of epithelial cells;mmu05205:Proteoglycans in cancer;mmu04933:AGE-RAGE signaling pathway in diabetic complications;mmu05146:Amoebiasis;mmu05222:Small cell lung cancer	R-MMU-1566948:Elastic fibre formation;R-MMU-76009:Platelet Aggregation (Plug Formation);R-MMU-354192:Integrin alphaIIb beta3 signaling;R-MMU-3000171:Non-integrin membrane-ECM interactions;R-MMU-1474244:Extracellular matrix organization;R-MMU-3000170:Syndecan interactions;R-MMU-162582:Signal Transduction;R-MMU-372708:p130Cas linkage to MAPK signaling for integrins;R-MMU-109582:Hemostasis;R-MMU-216…	-	P00034:Integrin signalling pathway	-	-	-	GO:0000165:MAPK cascade;GO:0000902:cell morphogenesis;GO:0000904:cell morphogenesis involved in differentiation;GO:0001525:angiogenesis;GO:0001558:regulation of cell growth;GO:0001568:blood vessel development;GO:0001704:formation of primary germ layer;GO:0001706:endoderm formation;GO:0001775:cell activation;GO:0001816:cytokine production;GO:0001817:regulation of cytokine production;GO:0001818:neg…	GO:0002020:protease binding;GO:0005102:receptor binding;GO:0005178:integrin binding;GO:0005488:binding;GO:0005515:protein binding;GO:0005539:glycosaminoglycan binding;GO:0008047:enzyme activator activity;GO:0008201:heparin binding;GO:0016504:peptidase activator activity;GO:0019899:enzyme binding;GO:0030234:enzyme regulator activity;GO:0032403:protein complex binding;GO:0042802:identical protein b…	GO:0005576:extracellular region;GO:0005577:fibrinogen complex;GO:0005578:proteinaceous extracellular matrix;GO:0005604:basement membrane;GO:0005605:basal lamina;GO:0005615:extracellular space;GO:0005622:intracellular;GO:0005623:cell;GO:0005737:cytoplasm;GO:0005793:endoplasmic reticulum-Golgi intermediate compartment;GO:0005886:plasma membrane;GO:0016020:membrane;GO:0016324:apical plasma membrane;…
C1qc	0	2.16134	0.264	0.019	0	4.7867	0.293607	ENSMUSG00000036896	ENSMUSG00000036896	protein_coding	mm10	chr4	-	136889804	136893065	3262	mmu:12262:C1qc, AI385742, C1qg, Ciqc	12262	complement component 1, q subcomponent, C chain [Source:MGI Symbol;Acc:MGI:88225]	mmu04610:Complement and coagulation cascades;mmu05020:Prion diseases;mmu05133:Pertussis;mmu05150:Staphylococcus aureus infection;mmu05322:Systemic lupus erythematosus;mmu05142:Chagas disease (American trypanosomiasis)	R-MMU-173623:Classical antibody-mediated complement activation;R-MMU-168256:Immune System;R-MMU-166786:Creation of C4 and C2 activators;R-MMU-166658:Complement cascade;R-MMU-166663:Initial triggering of complement;R-MMU-168249:Innate Immune System	-	-	-	-	-	GO:0002250:adaptive immune response;GO:0002252:immune effector process;GO:0002253:activation of immune response;GO:0002376:immune system process;GO:0002443:leukocyte mediated immunity;GO:0002449:lymphocyte mediated immunity;GO:0002455:humoral immune response mediated by circulating immunoglobulin;GO:0002460:adaptive immune response based on somatic recombination of immune receptors built from imm…	-	GO:0005576:extracellular region;GO:0005581:collagen trimer;GO:0005615:extracellular space;GO:0031982:vesicle;GO:0031988:membrane-bounded vesicle;GO:0032991:macromolecular complex;GO:0043226:organelle;GO:0043227:membrane-bounded organelle;GO:0043230:extracellular organelle;GO:0043234:protein complex;GO:0044421:extracellular region part;GO:0070062:extracellular exosome;GO:0072562:blood microparticl…
Ccl3	0	2.07912	0.21	0.012	0	3.78797	0.133117	ENSMUSG00000000982	ENSMUSG00000000982	protein_coding	mm10	chr11	-	83647844	83649355	1512	mmu:20302:Ccl3, AI323804, G0S19-1, LD78alpha, MIP-1alpha, MIP1-(a), MIP1-alpha, Mip1a, Scya3	20302	chemokine (C-C motif) ligand 3 [Source:MGI Symbol;Acc:MGI:98260]	mmu04060:Cytokine-cytokine receptor interaction;mmu04620:Toll-like receptor signaling pathway;mmu04062:Chemokine signaling pathway;mmu05132:Salmonella infection;mmu05142:Chagas disease (American trypanosomiasis);mmu05323:Rheumatoid arthritis	R-MMU-373076:Class A/1 (Rhodopsin-like receptors);R-MMU-372790:Signaling by GPCR;R-MMU-375276:Peptide ligand-binding receptors;R-MMU-162582:Signal Transduction;R-MMU-500792:GPCR ligand binding;R-MMU-380108:Chemokine receptors bind chemokines	-	P00031:Inflammation mediated by chemokine and cytokine signaling pathway	-	-	-	GO:0000165:MAPK cascade;GO:0000902:cell morphogenesis;GO:0001816:cytokine production;GO:0001817:regulation of cytokine production;GO:0001819:positive regulation of cytokine production;GO:0001932:regulation of protein phosphorylation;GO:0001934:positive regulation of protein phosphorylation;GO:0002376:immune system process;GO:0002520:immune system development;GO:0002521:leukocyte differentiation;G…	GO:0001664:G-protein coupled receptor binding;GO:0005102:receptor binding;GO:0005125:cytokine activity;GO:0005126:cytokine receptor binding;GO:0005488:binding;GO:0005515:protein binding;GO:0008009:chemokine activity;GO:0042379:chemokine receptor binding;GO:0048020:CCR chemokine receptor binding	GO:0005576:extracellular region;GO:0005615:extracellular space;GO:0044421:extracellular region part
Cd14	0	2.07223	0.289	0.03	0	3.61498	0.0974073	ENSMUSG00000051439	ENSMUSG00000051439	protein_coding	mm10	chr18	-	36725067	36726798	1732	mmu:12475:Cd14	12475	CD14 antigen [Source:MGI Symbol;Acc:MGI:88318]	mmu04640:Hematopoietic cell lineage;mmu04810:Regulation of actin cytoskeleton;mmu04620:Toll-like receptor signaling pathway;mmu05152:Tuberculosis;mmu04010:MAPK signaling pathway;mmu05134:Legionellosis;mmu04145:Phagosome;mmu05132:Salmonella infection;mmu05133:Pertussis;mmu05202:Transcriptional misregulation in cancer;mmu04064:NF-kappa B signaling pathway;mmu05146:Amoebiasis	R-MMU-166054:Activated TLR4 signalling;R-MMU-168164:Toll Like Receptor 3 (TLR3) Cascade;R-MMU-166020:Transfer of LPS from LBP carrier to CD14;R-MMU-168256:Immune System;R-MMU-168898:Toll-Like Receptors Cascades;R-MMU-166166:MyD88-independent TLR3/TLR4 cascade ;R-MMU-5686938:Regulation of TLR by endogenous ligand;R-MMU-166016:Toll Like Receptor 4 (TLR4) Cascade;R-MMU-168249:Innate Immune System	-	P00054:Toll receptor signaling pathway	-	-	-	GO:0001816:cytokine production;GO:0001817:regulation of cytokine production;GO:0001819:positive regulation of cytokine production;GO:0002218:activation of innate immune response;GO:0002221:pattern recognition receptor signaling pathway;GO:0002224:toll-like receptor signaling pathway;GO:0002237:response to molecule of bacterial origin;GO:0002253:activation of immune response;GO:0002376:immune syst…	GO:0001530:lipopolysaccharide binding;GO:0005488:binding;GO:0008289:lipid binding;GO:0070891:lipoteichoic acid binding;GO:0097367:carbohydrate derivative binding	GO:0005576:extracellular region;GO:0005615:extracellular space;GO:0005622:intracellular;GO:0005623:cell;GO:0005737:cytoplasm;GO:0005794:Golgi apparatus;GO:0005886:plasma membrane;GO:0009897:external side of plasma membrane;GO:0009986:cell surface;GO:0012505:endomembrane system;GO:0016020:membrane;GO:0016021:integral component of membrane;GO:0031224:intrinsic component of membrane;GO:0031225:ancho…
H2-Eb1	0	2.03907	0.289	0.088	0	7.00239	0.947144	ENSMUSG00000060586	ENSMUSG00000060586	protein_coding	mm10	chr17	+	34305867	34316674	10808	mmu:14969:H2-Eb1, Eb, H-2Eb, H2Eb, Ia-4, Ia4	14969	histocompatibility 2, class II antigen E beta [Source:MGI Symbol;Acc:MGI:95901]	mmu04640:Hematopoietic cell lineage;mmu05152:Tuberculosis;mmu05164:Influenza A;mmu05168:Herpes simplex infection;mmu05320:Autoimmune thyroid disease;mmu04514:Cell adhesion molecules (CAMs);mmu04612:Antigen processing and presentation;mmu05145:Toxoplasmosis;mmu04145:Phagosome;mmu04940:Type I diabetes mellitus;mmu05166:HTLV-I infection;mmu05330:Allograft rejection;mmu05332:Graft-versus-host disease…	R-MMU-388841:Costimulation by the CD28 family;R-MMU-389948:PD-1 signaling;R-MMU-168256:Immune System;R-MMU-1280218:Adaptive Immune System;R-MMU-202424:Downstream TCR signaling;R-MMU-2132295:MHC class II antigen presentation;R-MMU-202430:Translocation of ZAP-70 to Immunological synapse;R-MMU-202427:Phosphorylation of CD3 and TCR zeta chains;R-MMU-202403:TCR signaling;R-MMU-202433:Generation of sec…	-	-	-	-	-	-	-	-
Wfdc17	0	2.03859	0.236	0.013	0	3.49296	0.0935927	ENSMUSG00000069792	ENSMUSG00000069792	protein_coding	mm10	chr11	+	83703991	83706268	2278	mmu:100034251:Wfdc17, Amwap, Gm11428, OTTMUSG00000000971	100034251	WAP four-disulfide core domain 17 [Source:MGI Symbol;Acc:MGI:3649773]	-	-	-	-	-	-	-	-	-	-
Ftl1	0	2.03028	0.98	0.861	0	59.9568	13.9227	ENSMUSG00000050708	ENSMUSG00000050708	protein_coding	mm10	chr7	-	45457944	45459884	1941	mmu:14325:Ftl1, Ftl, Ftl-1, L-ferritin	14325	ferritin light polypeptide 1 [Source:MGI Symbol;Acc:MGI:95589]	mmu04978:Mineral absorption	R-MMU-432722:Golgi Associated Vesicle Biogenesis;R-MMU-5653656:Vesicle-mediated transport;R-MMU-382551:Transmembrane transport of small molecules;R-MMU-917937:Iron uptake and transport;R-MMU-421837:Clathrin derived vesicle budding;R-MMU-199992:trans-Golgi Network Vesicle Budding;R-MMU-199991:Membrane Trafficking	-	-	-	-	-	-	-	-
Cd52	0	2.0202	0.296	0.012	0	3.38367	0.0806807	ENSMUSG00000000682	ENSMUSG00000000682	protein_coding	mm10	chr4	-	134082448	134095082	12635	mmu:23833:Cd52, AI463198, B7, B7-Ag, CAMPATH-1, CLS1, MB7	23833	CD52 antigen [Source:MGI Symbol;Acc:MGI:1346088]	-	-	-	-	-	-	-	-	-	GO:0005623:cell;GO:0005886:plasma membrane;GO:0005929:cilium;GO:0016020:membrane;GO:0031224:intrinsic component of membrane;GO:0031225:anchored component of membrane;GO:0031514:motile cilium;GO:0036126:sperm flagellum;GO:0042995:cell projection;GO:0043226:organelle;GO:0044422:organelle part;GO:0044425:membrane part;GO:0044441:ciliary part;GO:0044463:cell projection part;GO:0044464:cell part;GO:00…
Il1b	0	1.98892	0.151	0.003	0	3.14915	0.0452865	ENSMUSG00000027398	ENSMUSG00000027398	protein_coding	mm10	chr2	-	129364570	129371139	6570	mmu:16176:Il1b, IL-1beta, Il-1b	16176	interleukin 1 beta [Source:MGI Symbol;Acc:MGI:96543]	mmu05010:Alzheimer's disease;mmu04640:Hematopoietic cell lineage;mmu04750:Inflammatory mediator regulation of TRP channels;mmu04380:Osteoclast differentiation;mmu04668:TNF signaling pathway;mmu04621:NOD-like receptor signaling pathway;mmu04060:Cytokine-cytokine receptor interaction;mmu04620:Toll-like receptor signaling pathway;mmu04623:Cytosolic DNA-sensing pathway;mmu05152:Tuberculosis;mmu05162:…	R-MMU-446652:Interleukin-1 signaling;R-MMU-168256:Immune System;R-MMU-1280215:Cytokine Signaling in Immune system;R-MMU-448706:Interleukin-1 processing;R-MMU-449147:Signaling by Interleukins	-	P00031:Inflammation mediated by chemokine and cytokine signaling pathway	-	-	-	GO:0000003:reproduction;GO:0000122:negative regulation of transcription from RNA polymerase II promoter;GO:0000165:MAPK cascade;GO:0000187:activation of MAPK activity;GO:0000278:mitotic cell cycle;GO:0000280:nuclear division;GO:0001525:angiogenesis;GO:0001568:blood vessel development;GO:0001659:temperature homeostasis;GO:0001660:fever generation;GO:0001763:morphogenesis of a branching structure;G…
Mgp	0	1.97926	0.994	0.972	0	283.75	71.218	ENSMUSG00000030218	ENSMUSG00000030218	protein_coding	mm10	chr6	-	136872435	136875823	3389	mmu:17313:Mgp, Mglap	17313	matrix Gla protein [Source:MGI Symbol;Acc:MGI:96976]	-	-	-	-	-	-	-	GO:0001501:skeletal system development;GO:0001503:ossification;GO:0001763:morphogenesis of a branching structure;GO:0002009:morphogenesis of an epithelium;GO:0006461:protein complex assembly;GO:0007275:multicellular organism development;GO:0009653:anatomical structure morphogenesis;GO:0009888:tissue development;GO:0009987:cellular process;GO:0016043:cellular component organization;GO:0022607:cell…	GO:0005198:structural molecule activity;GO:0005201:extracellular matrix structural constituent;GO:0005488:binding;GO:0005509:calcium ion binding;GO:0005515:protein binding;GO:0043167:ion binding;GO:0043169:cation binding;GO:0046872:metal ion binding;GO:0048306:calcium-dependent protein binding	GO:0005576:extracellular region;GO:0005615:extracellular space;GO:0005622:intracellular;GO:0005623:cell;GO:0005737:cytoplasm;GO:0005783:endoplasmic reticulum;GO:0012505:endomembrane system;GO:0031012:extracellular matrix;GO:0031982:vesicle;GO:0031988:membrane-bounded vesicle;GO:0032991:macromolecular complex;GO:0043226:organelle;GO:0043227:membrane-bounded organelle;GO:0043229:intracellular organ…
Hbb-bs	5.92135e-181	1.96477	0.064	0	1.34492e-176	2.91183	0.00213434	ENSMUSG00000052305	ENSMUSG00000052305	protein_coding	mm10	chr7	-	103826534	103828096	1563	mmu:100503605:Hbb-bs, Beta-s, Hbbt1, Hbbt2	100503605	hemoglobin, beta adult s chain [Source:MGI Symbol;Acc:MGI:5474852]	mmu05144:Malaria;mmu05143:African trypanosomiasis	R-MMU-983231:Factors involved in megakaryocyte development and platelet production;R-MMU-1237044:Erythrocytes take up carbon dioxide and release oxygen;R-MMU-5653656:Vesicle-mediated transport;R-MMU-1480926:O2/CO2 exchange in erythrocytes;R-MMU-1430728:Metabolism;R-MMU-1247673:Erythrocytes take up oxygen and release carbon dioxide;R-MMU-109582:Hemostasis;R-MMU-2173782:Binding and Uptake of Ligand…	-	-	-	-	-	-	-	-
Cebpb	0	1.96101	0.687	0.328	0	7.16582	1.09738	ENSMUSG00000056501	ENSMUSG00000056501	protein_coding	mm10	chr2	+	167688915	167690418	1504	mmu:12608:Cebpb, C/EBPbeta, CRP2, IL-6DBP, LAP, LIP, NF-IL6, NF-M, Nfil6	12608	CCAAT/enhancer binding protein (C/EBP), beta [Source:MGI Symbol;Acc:MGI:88373]	mmu04668:TNF signaling pathway;mmu05152:Tuberculosis;mmu05202:Transcriptional misregulation in cancer	R-MMU-5334727:Mus musculus biological processes;R-MMU-381340:Transcriptional regulation of white adipocyte differentiation;R-MMU-1266738:Developmental Biology;R-MMU-442533:Transcriptional Regulation of Adipocyte Differentiation in 3T3-L1 Pre-adipocytes;R-MMU-2559582:Senescence-Associated Secretory Phenotype (SASP);R-MMU-2262752:Cellular responses to stress;R-MMU-2559583:Cellular Senescence	-	-	-	-	-	GO:0000003:reproduction;GO:0001101:response to acid chemical;GO:0001503:ossification;GO:0001541:ovarian follicle development;GO:0001649:osteoblast differentiation;GO:0001701:in utero embryonic development;GO:0001775:cell activation;GO:0001816:cytokine production;GO:0001817:regulation of cytokine production;GO:0001819:positive regulation of cytokine production;GO:0001889:liver development;GO:00018…	GO:0000975:regulatory region DNA binding;GO:0000976:transcription regulatory region sequence-specific DNA binding;GO:0000977:RNA polymerase II regulatory region sequence-specific DNA binding;GO:0000978:RNA polymerase II core promoter proximal region sequence-specific DNA binding;GO:0000979:RNA polymerase II core promoter sequence-specific DNA binding;GO:0000981:RNA polymerase II transcription fac…	GO:0000228:nuclear chromosome;GO:0000775:chromosome, centromeric region;GO:0000779:condensed chromosome, centromeric region;GO:0000785:chromatin;GO:0000790:nuclear chromatin;GO:0000793:condensed chromosome;GO:0005622:intracellular;GO:0005623:cell;GO:0005634:nucleus;GO:0005654:nucleoplasm;GO:0005667:transcription factor complex;GO:0005694:chromosome;GO:0005737:cytoplasm;GO:0016363:nuclear matrix;G…
Laptm5	0	1.94635	0.317	0.023	0	3.36683	0.133066	ENSMUSG00000028581	ENSMUSG00000028581	protein_coding	mm10	chr4	+	130913125	130936141	23017	mmu:16792:Laptm5, E3	16792	lysosomal-associated protein transmembrane 5 [Source:MGI Symbol;Acc:MGI:108046]	mmu04142:Lysosome	-	-	-	-	-	-	GO:0006810:transport;GO:0051179:localization;GO:0051234:establishment of localization	-	GO:0000323:lytic vacuole;GO:0005622:intracellular;GO:0005623:cell;GO:0005737:cytoplasm;GO:0005764:lysosome;GO:0005765:lysosomal membrane;GO:0005773:vacuole;GO:0005774:vacuolar membrane;GO:0005886:plasma membrane;GO:0005887:integral component of plasma membrane;GO:0016020:membrane;GO:0016021:integral component of membrane;GO:0031090:organelle membrane;GO:0031224:intrinsic component of membrane;GO:…
H2-Ab1	0	1.92755	0.285	0.094	0	6.30013	0.919023	ENSMUSG00000073421	ENSMUSG00000073421	protein_coding	mm10	chr17	+	34257689	34269419	11731	mmu:14961:H2-Ab1, AI845868, Abeta, H-2Ab, H2-Ab, I-Abeta, IAb, Ia-2, Ia2, Rmcs1	14961	histocompatibility 2, class II antigen A, beta 1 [Source:MGI Symbol;Acc:MGI:103070]	mmu05152:Tuberculosis;mmu05164:Influenza A;mmu05168:Herpes simplex infection;mmu05320:Autoimmune thyroid disease;mmu04514:Cell adhesion molecules (CAMs);mmu04612:Antigen processing and presentation;mmu05145:Toxoplasmosis;mmu04145:Phagosome;mmu04940:Type I diabetes mellitus;mmu05166:HTLV-I infection;mmu05330:Allograft rejection;mmu05332:Graft-versus-host disease;mmu05416:Viral myocarditis;mmu05150…	R-MMU-388841:Costimulation by the CD28 family;R-MMU-389948:PD-1 signaling;R-MMU-168256:Immune System;R-MMU-1280218:Adaptive Immune System;R-MMU-202424:Downstream TCR signaling;R-MMU-2132295:MHC class II antigen presentation;R-MMU-202430:Translocation of ZAP-70 to Immunological synapse;R-MMU-202427:Phosphorylation of CD3 and TCR zeta chains;R-MMU-202403:TCR signaling;R-MMU-202433:Generation of sec…	-	-	-	-	-	-	-	-
Hp	0	1.75527	0.211	0.003	0	2.41408	0.0113109	ENSMUSG00000031722	ENSMUSG00000031722	protein_coding	mm10	chr8	-	109575128	109579172	4045	mmu:15439:Hp, HP-1, preHP2	15439	haptoglobin [Source:MGI Symbol;Acc:MGI:96211]	-	R-MMU-5653656:Vesicle-mediated transport;R-MMU-2173782:Binding and Uptake of Ligands by Scavenger Receptors;R-MMU-2168880:Scavenging of heme from plasma	-	-	-	-	-	GO:0000302:response to reactive oxygen species;GO:0001889:liver development;GO:0002376:immune system process;GO:0002526:acute inflammatory response;GO:0006508:proteolysis;GO:0006950:response to stress;GO:0006952:defense response;GO:0006953:acute-phase response;GO:0006954:inflammatory response;GO:0006979:response to oxidative stress;GO:0007154:cell communication;GO:0007165:signal transduction;GO:0…	GO:0003824:catalytic activity;GO:0004175:endopeptidase activity;GO:0004252:serine-type endopeptidase activity;GO:0005488:binding;GO:0005515:protein binding;GO:0008233:peptidase activity;GO:0008236:serine-type peptidase activity;GO:0016209:antioxidant activity;GO:0016787:hydrolase activity;GO:0017171:serine hydrolase activity;GO:0030492:hemoglobin binding;GO:0042802:identical protein binding;GO:00…	GO:0005576:extracellular region;GO:0005615:extracellular space;GO:0005622:intracellular;GO:0005623:cell;GO:0005737:cytoplasm;GO:0005783:endoplasmic reticulum;GO:0005794:Golgi apparatus;GO:0012505:endomembrane system;GO:0031838:haptoglobin-hemoglobin complex;GO:0031982:vesicle;GO:0031988:membrane-bounded vesicle;GO:0032991:macromolecular complex;GO:0043226:organelle;GO:0043227:membrane-bounded org…
Ctsb	0	1.70019	0.845	0.704	0	13.266	3.3903	ENSMUSG00000021939	ENSMUSG00000021939	protein_coding	mm10	chr14	+	63122462	63145923	23462	mmu:13030:Ctsb, CB	13030	cathepsin B [Source:MGI Symbol;Acc:MGI:88561]	mmu04612:Antigen processing and presentation;mmu04924:Renin secretion;mmu04142:Lysosome;mmu04210:Apoptosis	R-MMU-168256:Immune System;R-MMU-1474244:Extracellular matrix organization;R-MMU-168898:Toll-Like Receptors Cascades;R-MMU-2022090:Assembly of collagen fibrils and other multimeric structures;R-MMU-1474290:Collagen formation;R-MMU-1442490:Collagen degradation;R-MMU-1679131:Trafficking and processing of endosomal TLR;R-MMU-168249:Innate Immune System;R-MMU-1474228:Degradation of the extracellular …	-	-	-	-	-	GO:0000003:reproduction;GO:0001890:placenta development;GO:0001893:maternal placenta development;GO:0003006:developmental process involved in reproduction;GO:0006508:proteolysis;GO:0007275:multicellular organism development;GO:0007565:female pregnancy;GO:0008152:metabolic process;GO:0008219:cell death;GO:0009056:catabolic process;GO:0009057:macromolecule catabolic process;GO:0009888:tissue develo…	GO:0001948:glycoprotein binding;GO:0003824:catalytic activity;GO:0004175:endopeptidase activity;GO:0004197:cysteine-type endopeptidase activity;GO:0005488:binding;GO:0005515:protein binding;GO:0005518:collagen binding;GO:0008233:peptidase activity;GO:0008234:cysteine-type peptidase activity;GO:0016787:hydrolase activity;GO:0030984:kininogen binding;GO:0032403:protein complex binding;GO:0033218:am…	GO:0000323:lytic vacuole;GO:0005576:extracellular region;GO:0005615:extracellular space;GO:0005622:intracellular;GO:0005623:cell;GO:0005634:nucleus;GO:0005730:nucleolus;GO:0005737:cytoplasm;GO:0005739:mitochondrion;GO:0005764:lysosome;GO:0005773:vacuole;GO:0005886:plasma membrane;GO:0005901:caveola;GO:0009897:external side of plasma membrane;GO:0009986:cell surface;GO:0016020:membrane;GO:0016324:…
Cxcl12	0	1.66753	0.505	0.238	0	5.32581	0.991318	ENSMUSG00000061353	ENSMUSG00000061353	protein_coding	mm10	chr6	+	117168535	117181367	12833	mmu:20315:Cxcl12, Pbsf, Scyb12, Sdf1, Tlsf, Tpar1	20315	chemokine (C-X-C motif) ligand 12 [Source:MGI Symbol;Acc:MGI:103556]	mmu05200:Pathways in cancer;mmu04360:Axon guidance;mmu04060:Cytokine-cytokine receptor interaction;mmu04670:Leukocyte transendothelial migration;mmu04062:Chemokine signaling pathway;mmu04064:NF-kappa B signaling pathway;mmu05323:Rheumatoid arthritis;mmu04672:Intestinal immune network for IgA production	R-MMU-373076:Class A/1 (Rhodopsin-like receptors);R-MMU-372790:Signaling by GPCR;R-MMU-1236394:Signaling by ERBB4;R-MMU-375276:Peptide ligand-binding receptors;R-MMU-388396:GPCR downstream signaling;R-MMU-162582:Signal Transduction;R-MMU-418594:G alpha (i) signalling events;R-MMU-500792:GPCR ligand binding;R-MMU-380108:Chemokine receptors bind chemokines;R-MMU-1251985:Nuclear signaling by ERBB4	-	P00008:Axon guidance mediated by Slit/Robo	-	-	-	GO:0000003:reproduction;GO:0000768:syncytium formation by plasma membrane fusion;GO:0000902:cell morphogenesis;GO:0000904:cell morphogenesis involved in differentiation;GO:0001525:angiogenesis;GO:0001558:regulation of cell growth;GO:0001568:blood vessel development;GO:0001569:patterning of blood vessels;GO:0001667:ameboidal-type cell migration;GO:0001763:morphogenesis of a branching structure;GO:…	GO:0001664:G-protein coupled receptor binding;GO:0005102:receptor binding;GO:0005125:cytokine activity;GO:0005126:cytokine receptor binding;GO:0005488:binding;GO:0005515:protein binding;GO:0008009:chemokine activity;GO:0008083:growth factor activity;GO:0042056:chemoattractant activity;GO:0042379:chemokine receptor binding;GO:0045236:CXCR chemokine receptor binding	GO:0005576:extracellular region;GO:0005615:extracellular space;GO:0005622:intracellular;GO:0005623:cell;GO:0005737:cytoplasm;GO:0005886:plasma membrane;GO:0009897:external side of plasma membrane;GO:0009986:cell surface;GO:0016020:membrane;GO:0031982:vesicle;GO:0031988:membrane-bounded vesicle;GO:0043226:organelle;GO:0043227:membrane-bounded organelle;GO:0043230:extracellular organelle;GO:0044421…
Timp1	0	1.64672	0.529	0.239	0	5.64531	1.12227	ENSMUSG00000001131	ENSMUSG00000001131	protein_coding	mm10	chrX	+	20870166	20874735	4570	mmu:21857:Timp1, Clgi, EPA, TIMP-1, TPA-S1, Timp	21857	tissue inhibitor of metalloproteinase 1 [Source:MGI Symbol;Acc:MGI:98752]	mmu04066:HIF-1 signaling pathway	R-MMU-1474244:Extracellular matrix organization;R-MMU-1592389:Activation of Matrix Metalloproteinases;R-MMU-109582:Hemostasis;R-MMU-76005:Response to elevated platelet cytosolic Ca2+;R-MMU-76002:Platelet activation, signaling and aggregation;R-MMU-114608:Platelet degranulation ;R-MMU-1474228:Degradation of the extracellular matrix	-	-	-	-	-	GO:0000003:reproduction;GO:0001667:ameboidal-type cell migration;GO:0001775:cell activation;GO:0006508:proteolysis;GO:0006509:membrane protein ectodomain proteolysis;GO:0006915:apoptotic process;GO:0006928:movement of cell or subcellular component;GO:0007154:cell communication;GO:0007165:signal transduction;GO:0007166:cell surface receptor signaling pathway;GO:0007229:integrin-mediated signaling …	GO:0002020:protease binding;GO:0004857:enzyme inhibitor activity;GO:0004866:endopeptidase inhibitor activity;GO:0005102:receptor binding;GO:0005125:cytokine activity;GO:0005488:binding;GO:0005515:protein binding;GO:0008083:growth factor activity;GO:0008191:metalloendopeptidase inhibitor activity;GO:0019899:enzyme binding;GO:0030234:enzyme regulator activity;GO:0030414:peptidase inhibitor activity…	GO:0005576:extracellular region;GO:0005578:proteinaceous extracellular matrix;GO:0005604:basement membrane;GO:0005615:extracellular space;GO:0031012:extracellular matrix;GO:0031982:vesicle;GO:0031988:membrane-bounded vesicle;GO:0043226:organelle;GO:0043227:membrane-bounded organelle;GO:0043230:extracellular organelle;GO:0044420:extracellular matrix component;GO:0044421:extracellular region part;G…
Psap	0	1.6208	0.879	0.73	0	13.082	3.57884	ENSMUSG00000004207	ENSMUSG00000004207	protein_coding	mm10	chr10	+	60277627	60302597	24971	mmu:19156:Psap, AI037048, SGP-1	19156	prosaposin [Source:MGI Symbol;Acc:MGI:97783]	mmu04142:Lysosome	R-MMU-373076:Class A/1 (Rhodopsin-like receptors);R-MMU-372790:Signaling by GPCR;R-MMU-375276:Peptide ligand-binding receptors;R-MMU-1430728:Metabolism;R-MMU-162582:Signal Transduction;R-MMU-109582:Hemostasis;R-MMU-500792:GPCR ligand binding;R-MMU-76005:Response to elevated platelet cytosolic Ca2+;R-MMU-556833:Metabolism of lipids and lipoproteins;R-MMU-428157:Sphingolipid metabolism;R-MMU-166066…	-	-	-	-	-	GO:0000003:reproduction;GO:0000165:MAPK cascade;GO:0000302:response to reactive oxygen species;GO:0001655:urogenital system development;GO:0001932:regulation of protein phosphorylation;GO:0001934:positive regulation of protein phosphorylation;GO:0003006:developmental process involved in reproduction;GO:0006464:cellular protein modification process;GO:0006468:protein phosphorylation;GO:0006629:lip…	GO:0001664:G-protein coupled receptor binding;GO:0005102:receptor binding;GO:0005488:binding;GO:0005515:protein binding;GO:0008047:enzyme activator activity;GO:0030234:enzyme regulator activity;GO:0098772:molecular function regulator	GO:0000323:lytic vacuole;GO:0005576:extracellular region;GO:0005615:extracellular space;GO:0005622:intracellular;GO:0005623:cell;GO:0005737:cytoplasm;GO:0005739:mitochondrion;GO:0005764:lysosome;GO:0005773:vacuole;GO:0031982:vesicle;GO:0031988:membrane-bounded vesicle;GO:0043226:organelle;GO:0043227:membrane-bounded organelle;GO:0043229:intracellular organelle;GO:0043230:extracellular organelle;G…
Lgmn	0	1.61672	0.581	0.37	0	4.5627	0.813869	ENSMUSG00000021190	ENSMUSG00000021190	protein_coding	mm10	chr12	-	102394084	102439813	45730	mmu:19141:Lgmn, AEP, AI746452, AU022324, Prsc1	19141	legumain [Source:MGI Symbol;Acc:MGI:1330838]	mmu04612:Antigen processing and presentation;mmu04142:Lysosome	R-MMU-196791:Vitamin D (calciferol) metabolism;R-MMU-168256:Immune System;R-MMU-1280218:Adaptive Immune System;R-MMU-168898:Toll-Like Receptors Cascades;R-MMU-1430728:Metabolism;R-MMU-2132295:MHC class II antigen presentation;R-MMU-1679131:Trafficking and processing of endosomal TLR;R-MMU-6806667:Metabolism of fat-soluble vitamins;R-MMU-196854:Metabolism of vitamins and cofactors;R-MMU-168249:Inn…	-	-	-	-	-	GO:0003008:system process;GO:0003014:renal system process;GO:0006508:proteolysis;GO:0006624:vacuolar protein processing;GO:0006915:apoptotic process;GO:0007154:cell communication;GO:0007165:signal transduction;GO:0007166:cell surface receptor signaling pathway;GO:0007167:enzyme linked receptor protein signaling pathway;GO:0007169:transmembrane receptor protein tyrosine kinase signaling pathway;GO…	GO:0003824:catalytic activity;GO:0004175:endopeptidase activity;GO:0004197:cysteine-type endopeptidase activity;GO:0008233:peptidase activity;GO:0008234:cysteine-type peptidase activity;GO:0016787:hydrolase activity;GO:0070011:peptidase activity, acting on L-amino acid peptides	GO:0000323:lytic vacuole;GO:0005576:extracellular region;GO:0005622:intracellular;GO:0005623:cell;GO:0005737:cytoplasm;GO:0005764:lysosome;GO:0005768:endosome;GO:0005770:late endosome;GO:0005773:vacuole;GO:0012505:endomembrane system;GO:0031982:vesicle;GO:0031988:membrane-bounded vesicle;GO:0043226:organelle;GO:0043227:membrane-bounded organelle;GO:0043229:intracellular organelle;GO:0043230:extra…
Apoe	0	1.60561	0.9	0.781	0	47.0623	14.7932	ENSMUSG00000002985	ENSMUSG00000002985	protein_coding	mm10	chr7	-	19696109	19699188	3080	mmu:11816:Apoe, AI255918, Apo-E	11816	apolipoprotein E [Source:MGI Symbol;Acc:MGI:88057]	mmu05010:Alzheimer's disease	R-MMU-194223:HDL-mediated lipid transport;R-MMU-3000480:Scavenging by Class A Receptors;R-MMU-5653656:Vesicle-mediated transport;R-MMU-975634:Retinoid metabolism and transport;R-MMU-1430728:Metabolism;R-MMU-162582:Signal Transduction;R-MMU-2173782:Binding and Uptake of Ligands by Scavenger Receptors;R-MMU-556833:Metabolism of lipids and lipoproteins;R-MMU-6806667:Metabolism of fat-soluble vitamin…	-	-	-	-	-	GO:0000165:MAPK cascade;GO:0000902:cell morphogenesis;GO:0000904:cell morphogenesis involved in differentiation;GO:0001558:regulation of cell growth;GO:0001568:blood vessel development;GO:0001667:ameboidal-type cell migration;GO:0001775:cell activation;GO:0001932:regulation of protein phosphorylation;GO:0001933:negative regulation of protein phosphorylation;GO:0001935:endothelial cell proliferati…	GO:0001540:beta-amyloid binding;GO:0005102:receptor binding;GO:0005215:transporter activity;GO:0005319:lipid transporter activity;GO:0005488:binding;GO:0005496:steroid binding;GO:0005515:protein binding;GO:0005539:glycosaminoglycan binding;GO:0005543:phospholipid binding;GO:0008047:enzyme activator activity;GO:0008092:cytoskeletal protein binding;GO:0008201:heparin binding;GO:0008289:lipid bindin…	GO:0000323:lytic vacuole;GO:0005576:extracellular region;GO:0005615:extracellular space;GO:0005622:intracellular;GO:0005623:cell;GO:0005634:nucleus;GO:0005635:nuclear envelope;GO:0005737:cytoplasm;GO:0005764:lysosome;GO:0005768:endosome;GO:0005769:early endosome;GO:0005770:late endosome;GO:0005773:vacuole;GO:0005783:endoplasmic reticulum;GO:0005794:Golgi apparatus;GO:0005856:cytoskeleton;GO:00058…
C4b	0	1.58882	0.34	0.072	0	2.81881	0.269539	ENSMUSG00000073418	ENSMUSG00000073418	protein_coding	mm10	chr17	-	34728380	34743882	15503	mmu:12268:C4b, C4, Ss	12268	complement component 4B (Chido blood group) [Source:MGI Symbol;Acc:MGI:88228]	mmu04610:Complement and coagulation cascades;mmu05133:Pertussis;mmu05150:Staphylococcus aureus infection;mmu05322:Systemic lupus erythematosus	R-MMU-168256:Immune System;R-MMU-166658:Complement cascade;R-MMU-174577:Activation of C3 and C5;R-MMU-977606:Regulation of Complement cascade;R-MMU-166663:Initial triggering of complement;R-MMU-168249:Innate Immune System	-	-	-	-	-	-	-	-
Ccl5	7.05028e-152	1.56648	0.069	0.006	1.60133e-147	2.43917	0.161174	ENSMUSG00000035042	ENSMUSG00000035042	protein_coding	mm10	chr11	-	83525778	83530518	4741	mmu:20304:Ccl5, MuRantes, RANTES, SISd, Scya5, TCP228	20304	chemokine (C-C motif) ligand 5 [Source:MGI Symbol;Acc:MGI:98262]	mmu04668:TNF signaling pathway;mmu04621:NOD-like receptor signaling pathway;mmu04060:Cytokine-cytokine receptor interaction;mmu04620:Toll-like receptor signaling pathway;mmu04623:Cytosolic DNA-sensing pathway;mmu05164:Influenza A;mmu05168:Herpes simplex infection;mmu05020:Prion diseases;mmu04062:Chemokine signaling pathway;mmu05142:Chagas disease (American trypanosomiasis);mmu05323:Rheumatoid art…	R-MMU-373076:Class A/1 (Rhodopsin-like receptors);R-MMU-372790:Signaling by GPCR;R-MMU-375276:Peptide ligand-binding receptors;R-MMU-388396:GPCR downstream signaling;R-MMU-162582:Signal Transduction;R-MMU-418594:G alpha (i) signalling events;R-MMU-500792:GPCR ligand binding;R-MMU-380108:Chemokine receptors bind chemokines	-	P00031:Inflammation mediated by chemokine and cytokine signaling pathway	-	-	-	GO:0000165:MAPK cascade;GO:0001525:angiogenesis;GO:0001568:blood vessel development;GO:0001659:temperature homeostasis;GO:0001660:fever generation;GO:0001775:cell activation;GO:0001816:cytokine production;GO:0001817:regulation of cytokine production;GO:0001819:positive regulation of cytokine production;GO:0001932:regulation of protein phosphorylation;GO:0001934:positive regulation of protein phos…	GO:0001664:G-protein coupled receptor binding;GO:0003824:catalytic activity;GO:0004435:phosphatidylinositol phospholipase C activity;GO:0004620:phospholipase activity;GO:0004629:phospholipase C activity;GO:0004672:protein kinase activity;GO:0005102:receptor binding;GO:0005125:cytokine activity;GO:0005126:cytokine receptor binding;GO:0005488:binding;GO:0005515:protein binding;GO:0005539:glycosamin…	GO:0005576:extracellular region;GO:0005615:extracellular space;GO:0005622:intracellular;GO:0005623:cell;GO:0005737:cytoplasm;GO:0044421:extracellular region part;GO:0044424:intracellular part;GO:0044464:cell part
Rgs1	0	1.55074	0.2	0.006	0	2.01326	0.0285275	ENSMUSG00000026358	ENSMUSG00000026358	protein_coding	mm10	chr1	-	144242296	144249242	6947	mmu:50778:Rgs1, BL34	50778	regulator of G-protein signaling 1 [Source:MGI Symbol;Acc:MGI:1354694]	-	-	-	P00031:Inflammation mediated by chemokine and cytokine signaling pathway;P00026:Heterotrimeric G-protein signaling pathway-Gi alpha and Gs alpha mediated pathway;P00027:Heterotrimeric G-protein signaling pathway-Gq alpha and Go alpha mediated pathway	-	-	-	GO:0007154:cell communication;GO:0007165:signal transduction;GO:0007186:G-protein coupled receptor signaling pathway;GO:0008277:regulation of G-protein coupled receptor protein signaling pathway;GO:0009966:regulation of signal transduction;GO:0009968:negative regulation of signal transduction;GO:0009987:cellular process;GO:0010646:regulation of cell communication;GO:0010648:negative regulation of…	GO:0001965:G-protein alpha-subunit binding;GO:0005096:GTPase activator activity;GO:0005488:binding;GO:0005515:protein binding;GO:0008047:enzyme activator activity;GO:0030234:enzyme regulator activity;GO:0030695:GTPase regulator activity;GO:0060589:nucleoside-triphosphatase regulator activity;GO:0098772:molecular function regulator	GO:0005622:intracellular;GO:0005623:cell;GO:0005737:cytoplasm;GO:0005829:cytosol;GO:0005886:plasma membrane;GO:0009898:cytoplasmic side of plasma membrane;GO:0016020:membrane;GO:0019897:extrinsic component of plasma membrane;GO:0019898:extrinsic component of membrane;GO:0031234:extrinsic component of cytoplasmic side of plasma membrane;GO:0044424:intracellular part;GO:0044425:membrane part;GO:004…
Basp1	0	1.54283	0.226	0.02	0	2.2028	0.0992374	ENSMUSG00000045763	ENSMUSG00000045763	protein_coding	mm10	chr15	-	25363277	25413764	50488	mmu:70350:Basp1, 2610024P12Rik, CAP-23, CAP23, Ckap3, NAP-22, NAP22	70350	brain abundant, membrane attached signal protein 1 [Source:MGI Symbol;Acc:MGI:1917600]	-	-	-	-	-	-	-	GO:0001655:urogenital system development;GO:0001822:kidney development;GO:0006139:nucleobase-containing compound metabolic process;GO:0006351:transcription, DNA-templated;GO:0006355:regulation of transcription, DNA-templated;GO:0006725:cellular aromatic compound metabolic process;GO:0006807:nitrogen compound metabolic process;GO:0007275:multicellular organism development;GO:0008152:metabolic proc…	GO:0000975:regulatory region DNA binding;GO:0000988:transcription factor activity, protein binding;GO:0000989:transcription factor activity, transcription factor binding;GO:0001067:regulatory region nucleic acid binding;GO:0003676:nucleic acid binding;GO:0003677:DNA binding;GO:0003712:transcription cofactor activity;GO:0003714:transcription corepressor activity;GO:0005488:binding;GO:0005515:prote…	GO:0005576:extracellular region;GO:0005622:intracellular;GO:0005623:cell;GO:0005634:nucleus;GO:0005654:nucleoplasm;GO:0005737:cytoplasm;GO:0005886:plasma membrane;GO:0008180:COP9 signalosome;GO:0016020:membrane;GO:0016604:nuclear body;GO:0016607:nuclear speck;GO:0030054:cell junction;GO:0031974:membrane-enclosed lumen;GO:0031981:nuclear lumen;GO:0031982:vesicle;GO:0031988:membrane-bounded vesicle…
Lcp1	0	1.53231	0.281	0.019	0	2.20747	0.108895	ENSMUSG00000021998	ENSMUSG00000021998	protein_coding	mm10	chr14	+	75131101	75230842	99742	mmu:18826:Lcp1, AW536232, D14Ertd310e, LCP-1, Pls2, pp65	18826	lymphocyte cytosolic protein 1 [Source:MGI Symbol;Acc:MGI:104808]	-	-	-	-	-	-	-	GO:0001775:cell activation;GO:0002252:immune effector process;GO:0002263:cell activation involved in immune response;GO:0002285:lymphocyte activation involved in immune response;GO:0002286:T cell activation involved in immune response;GO:0002366:leukocyte activation involved in immune response;GO:0002376:immune system process;GO:0006461:protein complex assembly;GO:0006810:transport;GO:0006886:int…	GO:0003779:actin binding;GO:0005488:binding;GO:0005509:calcium ion binding;GO:0005515:protein binding;GO:0008092:cytoskeletal protein binding;GO:0019899:enzyme binding;GO:0032403:protein complex binding;GO:0042802:identical protein binding;GO:0043167:ion binding;GO:0043169:cation binding;GO:0044877:macromolecular complex binding;GO:0046872:metal ion binding;GO:0051015:actin filament binding;GO:00…	GO:0001725:stress fiber;GO:0001726:ruffle;GO:0001891:phagocytic cup;GO:0002102:podosome;GO:0005576:extracellular region;GO:0005615:extracellular space;GO:0005622:intracellular;GO:0005623:cell;GO:0005737:cytoplasm;GO:0005829:cytosol;GO:0005856:cytoskeleton;GO:0005884:actin filament;GO:0005886:plasma membrane;GO:0005912:adherens junction;GO:0005924:cell-substrate adherens junction;GO:0005925:focal …
Ccl6	0	1.5052	0.206	0.012	0	2.13767	0.105346	ENSMUSG00000018927	ENSMUSG00000018927	protein_coding	mm10	chr11	-	83587882	83593087	5206	mmu:20305:Ccl6, MRP-1, Scya6, c10	20305	chemokine (C-C motif) ligand 6 [Source:MGI Symbol;Acc:MGI:98263]	mmu04060:Cytokine-cytokine receptor interaction;mmu04062:Chemokine signaling pathway	R-MMU-373076:Class A/1 (Rhodopsin-like receptors);R-MMU-444473:Formyl peptide receptors bind formyl peptides and many other ligands;R-MMU-372790:Signaling by GPCR;R-MMU-375276:Peptide ligand-binding receptors;R-MMU-388396:GPCR downstream signaling;R-MMU-162582:Signal Transduction;R-MMU-881907:Gastrin-CREB signalling pathway via PKC and MAPK;R-MMU-418594:G alpha (i) signalling events;R-MMU-500792:…	-	-	-	-	-	GO:0000165:MAPK cascade;GO:0001932:regulation of protein phosphorylation;GO:0001934:positive regulation of protein phosphorylation;GO:0002376:immune system process;GO:0002548:monocyte chemotaxis;GO:0006464:cellular protein modification process;GO:0006468:protein phosphorylation;GO:0006793:phosphorus metabolic process;GO:0006796:phosphate-containing compound metabolic process;GO:0006928:movement o…	GO:0001664:G-protein coupled receptor binding;GO:0005102:receptor binding;GO:0005125:cytokine activity;GO:0005126:cytokine receptor binding;GO:0005488:binding;GO:0005515:protein binding;GO:0008009:chemokine activity;GO:0042379:chemokine receptor binding;GO:0048020:CCR chemokine receptor binding	GO:0005576:extracellular region;GO:0005615:extracellular space;GO:0044421:extracellular region part
Ucp2	0	1.48807	0.274	0.04	0	2.22941	0.151247	ENSMUSG00000033685	ENSMUSG00000033685	protein_coding	mm10	chr7	+	100493337	100502020	8684	mmu:22228:Ucp2, Slc25a8	22228	uncoupling protein 2 (mitochondrial, proton carrier) [Source:MGI Symbol;Acc:MGI:109354]	-	R-MMU-167826:The fatty acid cycling model;R-MMU-166187:Mitochondrial Uncoupling Proteins;R-MMU-1430728:Metabolism;R-MMU-1428517:The citric acid (TCA) cycle and respiratory electron transport;R-MMU-167827:The proton buffering model;R-MMU-163200:Respiratory electron transport, ATP synthesis by chemiosmotic coupling, and heat production by uncoupling proteins.	-	-	-	-	-	GO:0000302:response to reactive oxygen species;GO:0000303:response to superoxide;GO:0000305:response to oxygen radical;GO:0001666:response to hypoxia;GO:0001678:cellular glucose homeostasis;GO:0002790:peptide secretion;GO:0002791:regulation of peptide secretion;GO:0002792:negative regulation of peptide secretion;GO:0006412:translation;GO:0006518:peptide metabolic process;GO:0006807:nitrogen compo…	GO:0003735:structural constituent of ribosome;GO:0005198:structural molecule activity	GO:0005622:intracellular;GO:0005623:cell;GO:0005737:cytoplasm;GO:0005739:mitochondrion;GO:0005740:mitochondrial envelope;GO:0005743:mitochondrial inner membrane;GO:0016020:membrane;GO:0016021:integral component of membrane;GO:0019866:organelle inner membrane;GO:0031090:organelle membrane;GO:0031224:intrinsic component of membrane;GO:0031966:mitochondrial membrane;GO:0031967:organelle envelope;GO:…
Bcl2a1b	0	1.47749	0.22	0.008	0	1.88527	0.0361385	ENSMUSG00000089929	ENSMUSG00000089929	protein_coding	mm10	chr9	+	89199209	89207827	8619	mmu:12045:Bcl2a1b, A1-b	12045	B cell leukemia/lymphoma 2 related protein A1b [Source:MGI Symbol;Acc:MGI:1278326]	mmu05202:Transcriptional misregulation in cancer;mmu04064:NF-kappa B signaling pathway;mmu04210:Apoptosis	-	-	P00006:Apoptosis signaling pathway	-	-	-	-	-	-
Lum	0	1.46131	0.689	0.35	0	17.6056	5.75687	ENSMUSG00000036446	ENSMUSG00000036446	protein_coding	mm10	chr10	+	97565128	97572703	7576	mmu:17022:Lum, Ldc, SLRR2D	17022	lumican [Source:MGI Symbol;Acc:MGI:109347]	mmu05205:Proteoglycans in cancer	R-MMU-1474244:Extracellular matrix organization;R-MMU-1630316:Glycosaminoglycan metabolism;R-MMU-1430728:Metabolism;R-MMU-2022857:Keratan sulfate degradation;R-MMU-216083:Integrin cell surface interactions;R-MMU-1638074:Keratan sulfate/keratin metabolism;R-MMU-2022854:Keratan sulfate biosynthesis;R-MMU-71387:Metabolism of carbohydrates	-	-	-	-	-	GO:0001816:cytokine production;GO:0001817:regulation of cytokine production;GO:0001819:positive regulation of cytokine production;GO:0003008:system process;GO:0006139:nucleobase-containing compound metabolic process;GO:0006351:transcription, DNA-templated;GO:0006355:regulation of transcription, DNA-templated;GO:0006357:regulation of transcription from RNA polymerase II promoter;GO:0006366:transcr…	GO:0005488:binding;GO:0005515:protein binding;GO:0005518:collagen binding;GO:0032403:protein complex binding;GO:0044877:macromolecular complex binding	GO:0005576:extracellular region;GO:0005578:proteinaceous extracellular matrix;GO:0005581:collagen trimer;GO:0005583:fibrillar collagen trimer;GO:0005615:extracellular space;GO:0031012:extracellular matrix;GO:0031982:vesicle;GO:0031988:membrane-bounded vesicle;GO:0032991:macromolecular complex;GO:0043226:organelle;GO:0043227:membrane-bounded organelle;GO:0043230:extracellular organelle;GO:0043234:…
Tmem176b	0	1.45266	0.515	0.14	0	3.02741	0.471404	ENSMUSG00000029810	ENSMUSG00000029810	protein_coding	mm10	chr6	-	48833818	48841496	7679	mmu:65963:Tmem176b, 1810009M01Rik, Clast1, Lr8	65963	transmembrane protein 176B [Source:MGI Symbol;Acc:MGI:1916348]	-	-	-	-	-	-	-	GO:0002376:immune system process;GO:0002520:immune system development;GO:0002521:leukocyte differentiation;GO:0002682:regulation of immune system process;GO:0002683:negative regulation of immune system process;GO:0007275:multicellular organism development;GO:0009987:cellular process;GO:0030097:hemopoiesis;GO:0030154:cell differentiation;GO:0032501:multicellular organismal process;GO:0032502:devel…	GO:0005488:binding;GO:0005515:protein binding	GO:0005622:intracellular;GO:0005623:cell;GO:0005634:nucleus;GO:0016020:membrane;GO:0016021:integral component of membrane;GO:0031224:intrinsic component of membrane;GO:0043226:organelle;GO:0043227:membrane-bounded organelle;GO:0043229:intracellular organelle;GO:0043231:intracellular membrane-bounded organelle;GO:0044424:intracellular part;GO:0044425:membrane part;GO:0044464:cell part
Gpx3	0	1.42546	0.272	0.041	0	2.32253	0.236984	ENSMUSG00000018339	ENSMUSG00000018339	protein_coding	mm10	chr11	+	54902453	54910377	7925	mmu:14778:Gpx3, AA960521, EGPx, GPx, GSHPx-3, GSHPx-P	14778	glutathione peroxidase 3 [Source:MGI Symbol;Acc:MGI:105102]	mmu00480:Glutathione metabolism;mmu04918:Thyroid hormone synthesis;mmu00590:Arachidonic acid metabolism	R-MMU-2262752:Cellular responses to stress;R-MMU-3299685:Detoxification of Reactive Oxygen Species	PWY-4081:glutathione redox reactions I	-	-	-	-	GO:0006461:protein complex assembly;GO:0006518:peptide metabolic process;GO:0006575:cellular modified amino acid metabolic process;GO:0006749:glutathione metabolic process;GO:0006790:sulfur compound metabolic process;GO:0006807:nitrogen compound metabolic process;GO:0006950:response to stress;GO:0006979:response to oxidative stress;GO:0008152:metabolic process;GO:0009056:catabolic process;GO:0009…	GO:0003824:catalytic activity;GO:0004601:peroxidase activity;GO:0004602:glutathione peroxidase activity;GO:0005488:binding;GO:0008430:selenium binding;GO:0016209:antioxidant activity;GO:0016491:oxidoreductase activity;GO:0016684:oxidoreductase activity, acting on peroxide as acceptor	GO:0005576:extracellular region;GO:0005615:extracellular space;GO:0031982:vesicle;GO:0031988:membrane-bounded vesicle;GO:0043226:organelle;GO:0043227:membrane-bounded organelle;GO:0043230:extracellular organelle;GO:0044421:extracellular region part;GO:0070062:extracellular exosome;GO:1903561:extracellular vesicle
Fabp4	2.40875e-121	1.4185	0.498	0.403	5.47099e-117	6.82461	1.9272	ENSMUSG00000062515	ENSMUSG00000062515	protein_coding	mm10	chr3	-	10204088	10208576	4489	mmu:11770:Fabp4, 422/aP2, ALBP/Ap2, Ap2, Lbpl	11770	fatty acid binding protein 4, adipocyte [Source:MGI Symbol;Acc:MGI:88038]	mmu03320:PPAR signaling pathway;mmu04923:Regulation of lipolysis in adipocytes	R-MMU-5334727:Mus musculus biological processes;R-MMU-381340:Transcriptional regulation of white adipocyte differentiation;R-MMU-1266738:Developmental Biology;R-MMU-163560:Hormone-sensitive lipase (HSL)-mediated triacylglycerol hydrolysis;R-MMU-442533:Transcriptional Regulation of Adipocyte Differentiation in 3T3-L1 Pre-adipocytes;R-MMU-1430728:Metabolism;R-MMU-556833:Metabolism of lipids and lip…	-	-	-	-	-	GO:0001816:cytokine production;GO:0001932:regulation of protein phosphorylation;GO:0001933:negative regulation of protein phosphorylation;GO:0006082:organic acid metabolic process;GO:0006139:nucleobase-containing compound metabolic process;GO:0006351:transcription, DNA-templated;GO:0006355:regulation of transcription, DNA-templated;GO:0006464:cellular protein modification process;GO:0006468:prote…	GO:0005215:transporter activity;GO:0005488:binding;GO:0005504:fatty acid binding;GO:0008289:lipid binding;GO:0031406:carboxylic acid binding;GO:0033293:monocarboxylic acid binding;GO:0043167:ion binding;GO:0043168:anion binding	GO:0005576:extracellular region;GO:0005622:intracellular;GO:0005623:cell;GO:0005634:nucleus;GO:0005737:cytoplasm;GO:0005829:cytosol;GO:0031982:vesicle;GO:0031988:membrane-bounded vesicle;GO:0043226:organelle;GO:0043227:membrane-bounded organelle;GO:0043229:intracellular organelle;GO:0043230:extracellular organelle;GO:0043231:intracellular membrane-bounded organelle;GO:0044421:extracellular region…
Sh3bgrl3	0	1.4038	0.706	0.454	0	5.3314	1.39285	ENSMUSG00000028843	ENSMUSG00000028843	protein_coding	mm10	chr4	-	134127406	134128789	1384	mmu:73723:Sh3bgrl3, 1110004L05Rik, AU022188	73723	SH3 domain binding glutamic acid-rich protein-like 3 [Source:MGI Symbol;Acc:MGI:1920973]	-	-	-	-	-	-	-	GO:0001667:ameboidal-type cell migration;GO:0006928:movement of cell or subcellular component;GO:0006996:organelle organization;GO:0007010:cytoskeleton organization;GO:0007015:actin filament organization;GO:0008064:regulation of actin polymerization or depolymerization;GO:0008154:actin polymerization or depolymerization;GO:0009987:cellular process;GO:0010594:regulation of endothelial cell migrati…	GO:0003824:catalytic activity;GO:0005096:GTPase activator activity;GO:0005102:receptor binding;GO:0005488:binding;GO:0005515:protein binding;GO:0008047:enzyme activator activity;GO:0009055:electron carrier activity;GO:0015035:protein disulfide oxidoreductase activity;GO:0015036:disulfide oxidoreductase activity;GO:0016491:oxidoreductase activity;GO:0016667:oxidoreductase activity, acting on a sul…	GO:0005576:extracellular region;GO:0005622:intracellular;GO:0005623:cell;GO:0005634:nucleus;GO:0005737:cytoplasm;GO:0030027:lamellipodium;GO:0031252:cell leading edge;GO:0031982:vesicle;GO:0031988:membrane-bounded vesicle;GO:0042995:cell projection;GO:0043226:organelle;GO:0043227:membrane-bounded organelle;GO:0043229:intracellular organelle;GO:0043230:extracellular organelle;GO:0043231:intracellu…
Lilrb4a	0	1.40339	0.242	0.016	0	1.94095	0.111791	ENSMUSG00000112148	ENSMUSG00000112148	protein_coding	mm10	chr10	+	51490956	51496611	5656	-	-	leukocyte immunoglobulin-like receptor, subfamily B, member 4A [Source:MGI Symbol;Acc:MGI:102701]	-	-	-	-	-	-	-	-	-	-
Lpl	0	1.38154	0.389	0.185	0	2.54983	0.362452	ENSMUSG00000015568	ENSMUSG00000015568	protein_coding	mm10	chr8	+	68880491	68907448	26958	mmu:16956:Lpl	16956	lipoprotein lipase [Source:MGI Symbol;Acc:MGI:96820]	mmu05010:Alzheimer's disease;mmu03320:PPAR signaling pathway;mmu00561:Glycerolipid metabolism	R-MMU-975634:Retinoid metabolism and transport;R-MMU-1430728:Metabolism;R-MMU-162582:Signal Transduction;R-MMU-556833:Metabolism of lipids and lipoproteins;R-MMU-6806667:Metabolism of fat-soluble vitamins;R-MMU-196854:Metabolism of vitamins and cofactors;R-MMU-2187338:Visual phototransduction;R-MMU-174824:Lipoprotein metabolism;R-MMU-174800:Chylomicron-mediated lipid transport;R-MMU-73923:Lipid d…	-	P05726:2-arachidonoylglycerol biosynthesis	-	-	-	GO:0001816:cytokine production;GO:0001817:regulation of cytokine production;GO:0001819:positive regulation of cytokine production;GO:0006082:organic acid metabolic process;GO:0006629:lipid metabolic process;GO:0006631:fatty acid metabolic process;GO:0006633:fatty acid biosynthetic process;GO:0006638:neutral lipid metabolic process;GO:0006639:acylglycerol metabolic process;GO:0006641:triglyceride …	GO:0003824:catalytic activity;GO:0004465:lipoprotein lipase activity;GO:0004806:triglyceride lipase activity;GO:0005102:receptor binding;GO:0005488:binding;GO:0005515:protein binding;GO:0005539:glycosaminoglycan binding;GO:0008201:heparin binding;GO:0008289:lipid binding;GO:0016298:lipase activity;GO:0016787:hydrolase activity;GO:0016788:hydrolase activity, acting on ester bonds;GO:0017129:trigly…	GO:0005576:extracellular region;GO:0005615:extracellular space;GO:0005623:cell;GO:0005886:plasma membrane;GO:0009986:cell surface;GO:0016020:membrane;GO:0031012:extracellular matrix;GO:0031224:intrinsic component of membrane;GO:0031225:anchored component of membrane;GO:0031982:vesicle;GO:0031988:membrane-bounded vesicle;GO:0032991:macromolecular complex;GO:0032994:protein-lipid complex;GO:0034358…
Mmp3	4.03889e-203	1.36951	0.191	0.059	9.17353e-199	3.17351	0.615237	ENSMUSG00000043613	ENSMUSG00000043613	protein_coding	mm10	chr9	+	7445822	7455975	10154	mmu:17392:Mmp3, EMS-2, MMP-3, SL-1, SLN-1, SLN1, STR-1, Stmy1, Str1	17392	matrix metallopeptidase 3 [Source:MGI Symbol;Acc:MGI:97010]	mmu04668:TNF signaling pathway;mmu05202:Transcriptional misregulation in cancer;mmu05323:Rheumatoid arthritis	R-MMU-1474244:Extracellular matrix organization;R-MMU-2179392:EGFR Transactivation by Gastrin;R-MMU-372790:Signaling by GPCR;R-MMU-162582:Signal Transduction;R-MMU-1592389:Activation of Matrix Metalloproteinases;R-MMU-2022090:Assembly of collagen fibrils and other multimeric structures;R-MMU-881907:Gastrin-CREB signalling pathway via PKC and MAPK;R-MMU-1474290:Collagen formation;R-MMU-1442490:Col…	-	P00050:Plasminogen activating cascade	-	-	-	GO:0001101:response to acid chemical;GO:0006461:protein complex assembly;GO:0006508:proteolysis;GO:0006928:movement of cell or subcellular component;GO:0006950:response to stress;GO:0006979:response to oxidative stress;GO:0007154:cell communication;GO:0007165:signal transduction;GO:0008152:metabolic process;GO:0008219:cell death;GO:0009056:catabolic process;GO:0009057:macromolecule catabolic proc…	GO:0003824:catalytic activity;GO:0004175:endopeptidase activity;GO:0004222:metalloendopeptidase activity;GO:0005488:binding;GO:0005509:calcium ion binding;GO:0005515:protein binding;GO:0008233:peptidase activity;GO:0008237:metallopeptidase activity;GO:0008270:zinc ion binding;GO:0016787:hydrolase activity;GO:0032403:protein complex binding;GO:0043167:ion binding;GO:0043169:cation binding;GO:00448…	GO:0005576:extracellular region;GO:0005578:proteinaceous extracellular matrix;GO:0005615:extracellular space;GO:0005622:intracellular;GO:0005623:cell;GO:0005634:nucleus;GO:0005737:cytoplasm;GO:0005739:mitochondrion;GO:0005829:cytosol;GO:0030425:dendrite;GO:0031012:extracellular matrix;GO:0032991:macromolecular complex;GO:0036477:somatodendritic compartment;GO:0042995:cell projection;GO:0043005:ne…
Ccl7	0	1.36273	0.253	0.065	0	3.2052	0.635169	ENSMUSG00000035373	ENSMUSG00000035373	protein_coding	mm10	chr11	+	82045712	82047525	1814	mmu:20306:Ccl7, MCP-3, Scya7, fic, marc, mcp3	20306	chemokine (C-C motif) ligand 7 [Source:MGI Symbol;Acc:MGI:99512]	mmu04060:Cytokine-cytokine receptor interaction;mmu04062:Chemokine signaling pathway	R-MMU-373076:Class A/1 (Rhodopsin-like receptors);R-MMU-372790:Signaling by GPCR;R-MMU-375276:Peptide ligand-binding receptors;R-MMU-162582:Signal Transduction;R-MMU-500792:GPCR ligand binding;R-MMU-380108:Chemokine receptors bind chemokines	-	P00031:Inflammation mediated by chemokine and cytokine signaling pathway	-	-	-	GO:0000165:MAPK cascade;GO:0001932:regulation of protein phosphorylation;GO:0001934:positive regulation of protein phosphorylation;GO:0002376:immune system process;GO:0002548:monocyte chemotaxis;GO:0006464:cellular protein modification process;GO:0006468:protein phosphorylation;GO:0006793:phosphorus metabolic process;GO:0006796:phosphate-containing compound metabolic process;GO:0006928:movement o…	GO:0001664:G-protein coupled receptor binding;GO:0005102:receptor binding;GO:0005125:cytokine activity;GO:0005126:cytokine receptor binding;GO:0005488:binding;GO:0005515:protein binding;GO:0005539:glycosaminoglycan binding;GO:0008009:chemokine activity;GO:0008201:heparin binding;GO:0031727:CCR2 chemokine receptor binding;GO:0042379:chemokine receptor binding;GO:0048020:CCR chemokine receptor bind…	GO:0005576:extracellular region;GO:0005615:extracellular space;GO:0044421:extracellular region part
Fxyd5	0	1.36123	0.618	0.291	0	4.5482	1.15964	ENSMUSG00000009687	ENSMUSG00000009687	protein_coding	mm10	chr7	-	31032722	31042481	9760	mmu:18301:Fxyd5, EF-8, Oit2, RIC	18301	FXYD domain-containing ion transport regulator 5 [Source:MGI Symbol;Acc:MGI:1201785]	-	-	-	-	-	-	-	GO:0002028:regulation of sodium ion transport;GO:0006810:transport;GO:0006811:ion transport;GO:0006812:cation transport;GO:0006814:sodium ion transport;GO:0010959:regulation of metal ion transport;GO:0015672:monovalent inorganic cation transport;GO:0022898:regulation of transmembrane transporter activity;GO:0030001:metal ion transport;GO:0032409:regulation of transporter activity;GO:0032412:regul…	GO:0003779:actin binding;GO:0005215:transporter activity;GO:0005216:ion channel activity;GO:0005488:binding;GO:0005515:protein binding;GO:0008092:cytoskeletal protein binding;GO:0015075:ion transmembrane transporter activity;GO:0015267:channel activity;GO:0016247:channel regulator activity;GO:0017080:sodium channel regulator activity;GO:0022803:passive transmembrane transporter activity;GO:002283…	GO:0005623:cell;GO:0005886:plasma membrane;GO:0005887:integral component of plasma membrane;GO:0016020:membrane;GO:0016021:integral component of membrane;GO:0031224:intrinsic component of membrane;GO:0031226:intrinsic component of plasma membrane;GO:0044425:membrane part;GO:0044459:plasma membrane part;GO:0044464:cell part;GO:0071944:cell periphery
Marcksl1	0	1.33828	0.365	0.083	0	1.95182	0.16742	ENSMUSG00000047945	ENSMUSG00000047945	protein_coding	mm10	chr4	+	129513581	129515985	2405	mmu:17357:Marcksl1, AL022768, AW215397, AW536807, D4Bc1, F52, MacMARCKS, Macs2, Macs3, Mlp, Mrp	17357	MARCKS-like 1 [Source:MGI Symbol;Acc:MGI:97143]	mmu04666:Fc gamma R-mediated phagocytosis;mmu05140:Leishmaniasis	-	-	-	-	-	-	GO:0008283:cell proliferation;GO:0008284:positive regulation of cell proliferation;GO:0009987:cellular process;GO:0042127:regulation of cell proliferation;GO:0044699:single-organism process;GO:0048518:positive regulation of biological process;GO:0048522:positive regulation of cellular process;GO:0050789:regulation of biological process;GO:0050794:regulation of cellular process;GO:0065007:biologic…	GO:0003779:actin binding;GO:0005488:binding;GO:0005515:protein binding;GO:0005516:calmodulin binding;GO:0008092:cytoskeletal protein binding	GO:0005576:extracellular region;GO:0005622:intracellular;GO:0005623:cell;GO:0005737:cytoplasm;GO:0005886:plasma membrane;GO:0016020:membrane;GO:0031982:vesicle;GO:0031988:membrane-bounded vesicle;GO:0043226:organelle;GO:0043227:membrane-bounded organelle;GO:0043230:extracellular organelle;GO:0044421:extracellular region part;GO:0044424:intracellular part;GO:0044464:cell part;GO:0070062:extracellu…
Lilr4b	0	1.33351	0.237	0.014	0	1.75718	0.0940553	ENSMUSG00000112023	ENSMUSG00000112023	protein_coding	mm10	chr10	+	51480632	51486703	6072	-	-	leukocyte immunoglobulin-like receptor, subfamily B, member 4B [Source:MGI Symbol;Acc:MGI:102702]	-	-	-	-	-	-	-	-	-	-
Actb	0	1.31423	0.993	0.949	0	70.8838	27.9073	ENSMUSG00000029580	ENSMUSG00000029580	protein_coding	mm10	chr5	-	142903115	142906754	3640	mmu:11461:Actb, Actx, E430023M04Rik, beta-actin	11461	actin, beta [Source:MGI Symbol;Acc:MGI:87904]	mmu05410:Hypertrophic cardiomyopathy (HCM);mmu05414:Dilated cardiomyopathy;mmu04611:Platelet activation;mmu04810:Regulation of actin cytoskeleton;mmu05164:Influenza A;mmu04530:Tight junction;mmu04670:Leukocyte transendothelial migration;mmu04921:Oxytocin signaling pathway;mmu05412:Arrhythmogenic right ventricular cardiomyopathy (ARVC);mmu04145:Phagosome;mmu05416:Viral myocarditis;mmu04015:Rap1 si…	R-MMU-5689603:UCH proteinases;R-MMU-2682334:EPH-Ephrin signaling;R-MMU-5663213:RHO GTPases Activate WASPs and WAVEs;R-MMU-8856828:Clathrin-mediated endocytosis;R-MMU-5250913:Positive epigenetic regulation of rRNA expression;R-MMU-190828:Gap junction trafficking;R-MMU-194315:Signaling by Rho GTPases;R-MMU-157858:Gap junction trafficking and regulation;R-MMU-196025:Formation of annular gap junction…	-	P00031:Inflammation mediated by chemokine and cytokine signaling pathway;P00034:Integrin signalling pathway;P00044:Nicotinic acetylcholine receptor signaling pathway;P00029:Huntington disease;P00004:Alzheimer disease-presenilin pathway;P00016:Cytoskeletal regulation by Rho GTPase;P00012:Cadherin signaling pathway	-	-	-	GO:0000902:cell morphogenesis;GO:0000904:cell morphogenesis involved in differentiation;GO:0001775:cell activation;GO:0006325:chromatin organization;GO:0006338:chromatin remodeling;GO:0006950:response to stress;GO:0006996:organelle organization;GO:0007155:cell adhesion;GO:0007275:multicellular organism development;GO:0007399:nervous system development;GO:0007409:axonogenesis;GO:0007596:blood coag…	GO:0000166:nucleotide binding;GO:0000975:regulatory region DNA binding;GO:0000976:transcription regulatory region sequence-specific DNA binding;GO:0000977:RNA polymerase II regulatory region sequence-specific DNA binding;GO:0000978:RNA polymerase II core promoter proximal region sequence-specific DNA binding;GO:0000980:RNA polymerase II distal enhancer sequence-specific DNA binding;GO:0000987:cor…	GO:0000123:histone acetyltransferase complex;GO:0000228:nuclear chromosome;GO:0000785:chromatin;GO:0000790:nuclear chromatin;GO:0005576:extracellular region;GO:0005615:extracellular space;GO:0005622:intracellular;GO:0005623:cell;GO:0005634:nucleus;GO:0005654:nucleoplasm;GO:0005694:chromosome;GO:0005737:cytoplasm;GO:0005829:cytosol;GO:0005856:cytoskeleton;GO:0005912:adherens junction;GO:0005924:ce…
Marcks	0	1.31351	0.464	0.164	0	2.6237	0.457965	ENSMUSG00000069662	ENSMUSG00000069662	protein_coding	mm10	chr10	-	37133375	37138920	5546	mmu:17118:Marcks, Macs, PKCSL	17118	myristoylated alanine rich protein kinase C substrate [Source:MGI Symbol;Acc:MGI:96907]	mmu05206:MicroRNAs in cancer;mmu04666:Fc gamma R-mediated phagocytosis	R-MMU-422356:Regulation of insulin secretion;R-MMU-163685:Integration of energy metabolism;R-MMU-1430728:Metabolism;R-MMU-399997:Acetylcholine regulates insulin secretion	-	-	-	-	-	-	GO:0003779:actin binding;GO:0005080:protein kinase C binding;GO:0005488:binding;GO:0005515:protein binding;GO:0005516:calmodulin binding;GO:0008092:cytoskeletal protein binding;GO:0019899:enzyme binding;GO:0019900:kinase binding;GO:0019901:protein kinase binding	GO:0001674:female germ cell nucleus;GO:0005622:intracellular;GO:0005623:cell;GO:0005634:nucleus;GO:0005737:cytoplasm;GO:0005813:centrosome;GO:0005815:microtubule organizing center;GO:0005856:cytoskeleton;GO:0005938:cell cortex;GO:0015630:microtubule cytoskeleton;GO:0016020:membrane;GO:0042585:germinal vesicle;GO:0043073:germ cell nucleus;GO:0043226:organelle;GO:0043227:membrane-bounded organelle;…
Ctsd	0	1.29827	0.808	0.679	0	8.58255	2.8964	ENSMUSG00000007891	ENSMUSG00000007891	protein_coding	mm10	chr7	-	142375911	142388038	12128	mmu:13033:Ctsd, CD, CatD	13033	cathepsin D [Source:MGI Symbol;Acc:MGI:88562]	mmu05152:Tuberculosis;mmu04071:Sphingolipid signaling pathway;mmu04142:Lysosome;mmu04210:Apoptosis	R-MMU-168256:Immune System;R-MMU-1474244:Extracellular matrix organization;R-MMU-1280218:Adaptive Immune System;R-MMU-2132295:MHC class II antigen presentation;R-MMU-1442490:Collagen degradation;R-MMU-1474228:Degradation of the extracellular matrix	-	-	-	-	-	GO:0000045:autophagosome assembly;GO:0006508:proteolysis;GO:0006914:autophagy;GO:0006996:organelle organization;GO:0007033:vacuole organization;GO:0008152:metabolic process;GO:0009056:catabolic process;GO:0009057:macromolecule catabolic process;GO:0009987:cellular process;GO:0016043:cellular component organization;GO:0016236:macroautophagy;GO:0019538:protein metabolic process;GO:0022607:cellular …	GO:0003824:catalytic activity;GO:0004175:endopeptidase activity;GO:0004190:aspartic-type endopeptidase activity;GO:0005488:binding;GO:0008233:peptidase activity;GO:0016787:hydrolase activity;GO:0033218:amide binding;GO:0042277:peptide binding;GO:0070001:aspartic-type peptidase activity;GO:0070011:peptidase activity, acting on L-amino acid peptides	GO:0000323:lytic vacuole;GO:0005576:extracellular region;GO:0005615:extracellular space;GO:0005622:intracellular;GO:0005623:cell;GO:0005737:cytoplasm;GO:0005739:mitochondrion;GO:0005764:lysosome;GO:0005773:vacuole;GO:0016020:membrane;GO:0031012:extracellular matrix;GO:0031982:vesicle;GO:0031988:membrane-bounded vesicle;GO:0043226:organelle;GO:0043227:membrane-bounded organelle;GO:0043229:intracel…
Cd83	0	1.29795	0.194	0.015	0	1.65333	0.079121	ENSMUSG00000015396	ENSMUSG00000015396	protein_coding	mm10	chr13	+	43784775	43803132	18358	mmu:12522:Cd83	12522	CD83 antigen [Source:MGI Symbol;Acc:MGI:1328316]	-	-	-	-	-	-	-	GO:0001775:cell activation;GO:0001816:cytokine production;GO:0001817:regulation of cytokine production;GO:0001818:negative regulation of cytokine production;GO:0001819:positive regulation of cytokine production;GO:0002376:immune system process;GO:0002520:immune system development;GO:0002521:leukocyte differentiation;GO:0002682:regulation of immune system process;GO:0002684:positive regulation of …	-	GO:0005623:cell;GO:0005886:plasma membrane;GO:0009897:external side of plasma membrane;GO:0009986:cell surface;GO:0016020:membrane;GO:0016021:integral component of membrane;GO:0031224:intrinsic component of membrane;GO:0044425:membrane part;GO:0044459:plasma membrane part;GO:0044464:cell part;GO:0071944:cell periphery;GO:0098552:side of membrane
Plin2	0	1.29309	0.361	0.138	0	2.05382	0.246185	ENSMUSG00000028494	ENSMUSG00000028494	protein_coding	mm10	chr4	-	86648386	86670060	21675	mmu:11520:Plin2, AA407157, ADPH, Adfp, Adrp	11520	perilipin 2 [Source:MGI Symbol;Acc:MGI:87920]	mmu03320:PPAR signaling pathway	-	-	-	-	-	-	GO:0006810:transport;GO:0006811:ion transport;GO:0006820:anion transport;GO:0006869:lipid transport;GO:0010876:lipid localization;GO:0015711:organic anion transport;GO:0015718:monocarboxylic acid transport;GO:0015908:fatty acid transport;GO:0015909:long-chain fatty acid transport;GO:0019915:lipid storage;GO:0033036:macromolecule localization;GO:0044699:single-organism process;GO:0044765:single-or…	GO:0005488:binding;GO:0005515:protein binding	GO:0005622:intracellular;GO:0005623:cell;GO:0005634:nucleus;GO:0005737:cytoplasm;GO:0005811:lipid particle;GO:0005829:cytosol;GO:0005886:plasma membrane;GO:0016020:membrane;GO:0043226:organelle;GO:0043227:membrane-bounded organelle;GO:0043228:non-membrane-bounded organelle;GO:0043229:intracellular organelle;GO:0043231:intracellular membrane-bounded organelle;GO:0043232:intracellular non-membrane-…
Mpeg1	0	1.2869	0.198	0.006	0	1.47485	0.0142682	ENSMUSG00000046805	ENSMUSG00000046805	protein_coding	mm10	chr19	+	12460779	12465283	4505	mmu:17476:Mpeg1, MPS1, Mpg-1	17476	macrophage expressed gene 1 [Source:MGI Symbol;Acc:MGI:1333743]	-	-	-	-	-	-	-	-	-	GO:0016020:membrane;GO:0016021:integral component of membrane;GO:0031224:intrinsic component of membrane;GO:0044425:membrane part
Ms4a7	0	1.28051	0.177	0.013	0	1.67381	0.100672	ENSMUSG00000024672	ENSMUSG00000024672	protein_coding	mm10	chr19	-	11321039	11336146	15108	mmu:109225:Ms4a7, 9130422I10Rik, A430103C15Rik, CD20l4, CFFMA	109225	membrane-spanning 4-domains, subfamily A, member 7 [Source:MGI Symbol;Acc:MGI:1918846]	-	-	-	-	-	-	-	-	-	-
Igkc	0	1.27895	0.114	0	0	1.42663	0	ENSMUSG00000076609	ENSMUSG00000076609	IG_C_gene	mm10	chr6	+	70726435	70726966	532	-	-	immunoglobulin kappa constant [Source:MGI Symbol;Acc:MGI:96495]	-	-	-	-	-	-	-	-	-	-
Coro1a	0	1.27704	0.245	0.017	0	1.58269	0.0657221	ENSMUSG00000030707	ENSMUSG00000030707	protein_coding	mm10	chr7	-	126699773	126707787	8015	mmu:12721:Coro1a, Clabp, Lmb3, TACO, p57	12721	coronin, actin binding protein 1A [Source:MGI Symbol;Acc:MGI:1345961]	mmu05152:Tuberculosis;mmu04145:Phagosome	-	-	-	-	-	-	GO:0000902:cell morphogenesis;GO:0001775:cell activation;GO:0001776:leukocyte homeostasis;GO:0001845:phagolysosome assembly;GO:0001894:tissue homeostasis;GO:0001906:cell killing;GO:0001909:leukocyte mediated cytotoxicity;GO:0002228:natural killer cell mediated immunity;GO:0002252:immune effector process;GO:0002260:lymphocyte homeostasis;GO:0002263:cell activation involved in immune response;GO:00…	GO:0003676:nucleic acid binding;GO:0003723:RNA binding;GO:0003779:actin binding;GO:0003785:actin monomer binding;GO:0005488:binding;GO:0005515:protein binding;GO:0008022:protein C-terminus binding;GO:0008092:cytoskeletal protein binding;GO:0017022:myosin binding;GO:0032036:myosin heavy chain binding;GO:0032403:protein complex binding;GO:0042802:identical protein binding;GO:0042803:protein homodim…	GO:0001772:immunological synapse;GO:0001891:phagocytic cup;GO:0005576:extracellular region;GO:0005622:intracellular;GO:0005623:cell;GO:0005737:cytoplasm;GO:0005768:endosome;GO:0005769:early endosome;GO:0005773:vacuole;GO:0005856:cytoskeleton;GO:0005884:actin filament;GO:0005886:plasma membrane;GO:0005911:cell-cell junction;GO:0005938:cell cortex;GO:0012505:endomembrane system;GO:0015629:actin cyt…
Ctla2a	6.76335e-287	1.26914	0.166	0.028	1.53616e-282	1.69926	0.119939	ENSMUSG00000044258	ENSMUSG00000044258	protein_coding	mm10	chr13	-	60934155	60936625	2471	mmu:13024:Ctla2a, Ctla-2a	13024	cytotoxic T lymphocyte-associated protein 2 alpha [Source:MGI Symbol;Acc:MGI:88554]	-	-	-	-	-	-	-	GO:0001775:cell activation;GO:0002376:immune system process;GO:0002520:immune system development;GO:0002521:leukocyte differentiation;GO:0002682:regulation of immune system process;GO:0002694:regulation of leukocyte activation;GO:0006508:proteolysis;GO:0006950:response to stress;GO:0006952:defense response;GO:0006954:inflammatory response;GO:0007155:cell adhesion;GO:0007159:leukocyte cell-cell ad…	GO:0003824:catalytic activity;GO:0008233:peptidase activity;GO:0008234:cysteine-type peptidase activity;GO:0016787:hydrolase activity;GO:0070011:peptidase activity, acting on L-amino acid peptides	GO:0005576:extracellular region;GO:0005623:cell;GO:0030425:dendrite;GO:0036477:somatodendritic compartment;GO:0042995:cell projection;GO:0043005:neuron projection;GO:0044464:cell part;GO:0097458:neuron part
Ccl9	0	1.26216	0.204	0.013	0	1.5575	0.0662728	ENSMUSG00000019122	ENSMUSG00000019122	protein_coding	mm10	chr11	-	83572919	83578636	5718	mmu:20308:Ccl9, CCF18, MRP-2, Scya10, Scya9	20308	chemokine (C-C motif) ligand 9 [Source:MGI Symbol;Acc:MGI:104533]	mmu04060:Cytokine-cytokine receptor interaction;mmu04062:Chemokine signaling pathway	R-MMU-373076:Class A/1 (Rhodopsin-like receptors);R-MMU-444473:Formyl peptide receptors bind formyl peptides and many other ligands;R-MMU-372790:Signaling by GPCR;R-MMU-375276:Peptide ligand-binding receptors;R-MMU-388396:GPCR downstream signaling;R-MMU-162582:Signal Transduction;R-MMU-881907:Gastrin-CREB signalling pathway via PKC and MAPK;R-MMU-418594:G alpha (i) signalling events;R-MMU-500792:…	-	-	-	-	-	GO:0000165:MAPK cascade;GO:0001932:regulation of protein phosphorylation;GO:0001934:positive regulation of protein phosphorylation;GO:0002376:immune system process;GO:0002548:monocyte chemotaxis;GO:0006464:cellular protein modification process;GO:0006468:protein phosphorylation;GO:0006793:phosphorus metabolic process;GO:0006796:phosphate-containing compound metabolic process;GO:0006928:movement o…	GO:0001664:G-protein coupled receptor binding;GO:0005102:receptor binding;GO:0005125:cytokine activity;GO:0005126:cytokine receptor binding;GO:0005488:binding;GO:0005515:protein binding;GO:0008009:chemokine activity;GO:0042379:chemokine receptor binding;GO:0048020:CCR chemokine receptor binding	GO:0005576:extracellular region;GO:0005615:extracellular space;GO:0044421:extracellular region part
Sdc3	0	1.24133	0.397	0.082	0	1.66344	0.126586	ENSMUSG00000025743	ENSMUSG00000025743	protein_coding	mm10	chr4	+	130792537	130826319	33783	mmu:20970:Sdc3, Synd3, mKIAA0468, syn-3	20970	syndecan 3 [Source:MGI Symbol;Acc:MGI:1349163]	mmu04514:Cell adhesion molecules (CAMs)	R-MMU-2024096:HS-GAG degradation;R-MMU-3000171:Non-integrin membrane-ECM interactions;R-MMU-1474244:Extracellular matrix organization;R-MMU-1971475:A tetrasaccharide linker sequence is required for GAG synthesis;R-MMU-975634:Retinoid metabolism and transport;R-MMU-1630316:Glycosaminoglycan metabolism;R-MMU-1430728:Metabolism;R-MMU-3000170:Syndecan interactions;R-MMU-162582:Signal Transduction;R-M…	-	-	-	-	-	GO:0006928:movement of cell or subcellular component;GO:0007155:cell adhesion;GO:0009987:cellular process;GO:0016477:cell migration;GO:0022610:biological adhesion;GO:0030334:regulation of cell migration;GO:0032879:regulation of localization;GO:0040011:locomotion;GO:0040012:regulation of locomotion;GO:0044699:single-organism process;GO:0044763:single-organism cellular process;GO:0048870:cell motil…	-	GO:0005623:cell;GO:0009986:cell surface;GO:0016020:membrane;GO:0016021:integral component of membrane;GO:0030424:axon;GO:0031224:intrinsic component of membrane;GO:0032991:macromolecular complex;GO:0042995:cell projection;GO:0043005:neuron projection;GO:0043234:protein complex;GO:0044425:membrane part;GO:0044464:cell part;GO:0097458:neuron part
Cd53	0	1.23233	0.241	0.018	0	1.54424	0.0829032	ENSMUSG00000040747	ENSMUSG00000040747	protein_coding	mm10	chr3	-	106759921	106790149	30229	mmu:12508:Cd53, AI323659, Ox-44, Tspan25	12508	CD53 antigen [Source:MGI Symbol;Acc:MGI:88341]	-	-	-	-	-	-	-	GO:0000768:syncytium formation by plasma membrane fusion;GO:0006949:syncytium formation;GO:0007154:cell communication;GO:0007165:signal transduction;GO:0007166:cell surface receptor signaling pathway;GO:0007520:myoblast fusion;GO:0009653:anatomical structure morphogenesis;GO:0009987:cellular process;GO:0010830:regulation of myotube differentiation;GO:0010831:positive regulation of myotube differe…	-	GO:0001772:immunological synapse;GO:0005576:extracellular region;GO:0005623:cell;GO:0005886:plasma membrane;GO:0005887:integral component of plasma membrane;GO:0005911:cell-cell junction;GO:0009986:cell surface;GO:0016020:membrane;GO:0016021:integral component of membrane;GO:0030054:cell junction;GO:0031224:intrinsic component of membrane;GO:0031226:intrinsic component of plasma membrane;GO:00319…
Alox5ap	0	1.21699	0.23	0.034	0	1.57198	0.106415	ENSMUSG00000060063	ENSMUSG00000060063	protein_coding	mm10	chr5	+	149264767	149288153	23387	mmu:11690:Alox5ap, Flap	11690	arachidonate 5-lipoxygenase activating protein [Source:MGI Symbol;Acc:MGI:107505]	-	R-MMU-2142753:Arachidonic acid metabolism;R-MMU-2142688:Synthesis of 5-eicosatetraenoic acids;R-MMU-1430728:Metabolism;R-MMU-2142691:Synthesis of Leukotrienes (LT) and Eoxins (EX);R-MMU-556833:Metabolism of lipids and lipoproteins;R-MMU-2142700:Synthesis of Lipoxins (LX)	-	P00031:Inflammation mediated by chemokine and cytokine signaling pathway	-	-	-	GO:0002526:acute inflammatory response;GO:0002532:production of molecular mediator involved in inflammatory response;GO:0002538:arachidonic acid metabolite production involved in inflammatory response;GO:0002540:leukotriene production involved in inflammatory response;GO:0002673:regulation of acute inflammatory response;GO:0002675:positive regulation of acute inflammatory response;GO:0006082:orga…	GO:0003824:catalytic activity;GO:0004051:arachidonate 5-lipoxygenase activity;GO:0005488:binding;GO:0005504:fatty acid binding;GO:0005515:protein binding;GO:0008047:enzyme activator activity;GO:0008289:lipid binding;GO:0016491:oxidoreductase activity;GO:0016701:oxidoreductase activity, acting on single donors with incorporation of molecular oxygen;GO:0016702:oxidoreductase activity, acting on sin…	GO:0005622:intracellular;GO:0005623:cell;GO:0005634:nucleus;GO:0005635:nuclear envelope;GO:0005737:cytoplasm;GO:0005783:endoplasmic reticulum;GO:0005829:cytosol;GO:0012505:endomembrane system;GO:0016020:membrane;GO:0016021:integral component of membrane;GO:0031090:organelle membrane;GO:0031224:intrinsic component of membrane;GO:0031965:nuclear membrane;GO:0031967:organelle envelope;GO:0031975:env…
Lrg1	0	1.2074	0.183	0.009	0	1.36626	0.0247051	ENSMUSG00000037095	ENSMUSG00000037095	protein_coding	mm10	chr17	-	56119678	56122001	2324	mmu:76905:Lrg1, 1300008B03Rik, 2310031E04Rik, Lrg, Lrhg	76905	leucine-rich alpha-2-glycoprotein 1 [Source:MGI Symbol;Acc:MGI:1924155]	-	-	-	-	-	-	-	-	-	-
Tmem176a	0	1.19528	0.426	0.11	0	2.01918	0.318485	ENSMUSG00000023367	ENSMUSG00000023367	protein_coding	mm10	chr6	+	48840919	48847071	6153	mmu:66058:Tmem176a, 0610011I04Rik, AU040201, AU041743, Keg2	66058	transmembrane protein 176A [Source:MGI Symbol;Acc:MGI:1913308]	-	-	-	-	-	-	-	GO:0002376:immune system process;GO:0002520:immune system development;GO:0002521:leukocyte differentiation;GO:0002682:regulation of immune system process;GO:0002683:negative regulation of immune system process;GO:0007275:multicellular organism development;GO:0009987:cellular process;GO:0030097:hemopoiesis;GO:0030154:cell differentiation;GO:0032501:multicellular organismal process;GO:0032502:devel…	GO:0005488:binding;GO:0005515:protein binding	GO:0016020:membrane;GO:0016021:integral component of membrane;GO:0031224:intrinsic component of membrane;GO:0044425:membrane part
Ccl2	0	1.19283	0.344	0.083	0	3.74241	1.07454	ENSMUSG00000035385	ENSMUSG00000035385	protein_coding	mm10	chr11	+	82035571	82037453	1883	mmu:20296:Ccl2, AI323594, HC11, JE, MCAF, MCP-1, MCP1, SMC-CF, Scya2, Sigje	20296	chemokine (C-C motif) ligand 2 [Source:MGI Symbol;Acc:MGI:98259]	mmu04668:TNF signaling pathway;mmu04621:NOD-like receptor signaling pathway;mmu04060:Cytokine-cytokine receptor interaction;mmu05164:Influenza A;mmu05168:Herpes simplex infection;mmu04062:Chemokine signaling pathway;mmu04933:AGE-RAGE signaling pathway in diabetic complications;mmu05142:Chagas disease (American trypanosomiasis);mmu05144:Malaria;mmu05323:Rheumatoid arthritis	R-MMU-373076:Class A/1 (Rhodopsin-like receptors);R-MMU-372790:Signaling by GPCR;R-MMU-375276:Peptide ligand-binding receptors;R-MMU-162582:Signal Transduction;R-MMU-500792:GPCR ligand binding;R-MMU-380108:Chemokine receptors bind chemokines	-	P00031:Inflammation mediated by chemokine and cytokine signaling pathway	-	-	-	GO:0000165:MAPK cascade;GO:0000902:cell morphogenesis;GO:0001525:angiogenesis;GO:0001568:blood vessel development;GO:0001775:cell activation;GO:0001776:leukocyte homeostasis;GO:0001816:cytokine production;GO:0001817:regulation of cytokine production;GO:0001819:positive regulation of cytokine production;GO:0001906:cell killing;GO:0001909:leukocyte mediated cytotoxicity;GO:0001910:regulation of leu…	GO:0001664:G-protein coupled receptor binding;GO:0005102:receptor binding;GO:0005125:cytokine activity;GO:0005126:cytokine receptor binding;GO:0005488:binding;GO:0005515:protein binding;GO:0005539:glycosaminoglycan binding;GO:0008009:chemokine activity;GO:0008201:heparin binding;GO:0031727:CCR2 chemokine receptor binding;GO:0042379:chemokine receptor binding;GO:0048020:CCR chemokine receptor bind…	GO:0005576:extracellular region;GO:0005615:extracellular space;GO:0005622:intracellular;GO:0005623:cell;GO:0005737:cytoplasm;GO:0005783:endoplasmic reticulum;GO:0005791:rough endoplasmic reticulum;GO:0012505:endomembrane system;GO:0016023:cytoplasmic, membrane-bounded vesicle;GO:0030139:endocytic vesicle;GO:0030424:axon;GO:0030425:dendrite;GO:0031410:cytoplasmic vesicle;GO:0031982:vesicle;GO:0031…
Cyba	0	1.18973	0.729	0.595	0	5.6377	1.90987	ENSMUSG00000006519	ENSMUSG00000006519	protein_coding	mm10	chr8	-	122424776	122432930	8155	mmu:13057:Cyba, b558, nmf333, p22-phox, p22phox	13057	cytochrome b-245, alpha polypeptide [Source:MGI Symbol;Acc:MGI:1316658]	mmu04380:Osteoclast differentiation;mmu04670:Leukocyte transendothelial migration;mmu04145:Phagosome;mmu05140:Leishmaniasis	R-MMU-194315:Signaling by Rho GTPases;R-MMU-168256:Immune System;R-MMU-1280218:Adaptive Immune System;R-MMU-5668599:RHO GTPases Activate NADPH Oxidases;R-MMU-195258:RHO GTPase Effectors;R-MMU-1236973:Cross-presentation of particulate exogenous antigens (phagosomes);R-MMU-4420097:VEGFA-VEGFR2 Pathway;R-MMU-1222556:ROS, RNS production in response to bacteria;R-MMU-162582:Signal Transduction;R-MMU-9…	-	-	-	-	-	GO:0001558:regulation of cell growth;GO:0001816:cytokine production;GO:0001817:regulation of cytokine production;GO:0001819:positive regulation of cytokine production;GO:0001935:endothelial cell proliferation;GO:0001936:regulation of endothelial cell proliferation;GO:0001938:positive regulation of endothelial cell proliferation;GO:0001977:renal system process involved in regulation of blood volum…	GO:0003824:catalytic activity;GO:0005488:binding;GO:0005515:protein binding;GO:0009055:electron carrier activity;GO:0016175:superoxide-generating NADPH oxidase activity;GO:0016491:oxidoreductase activity;GO:0016651:oxidoreductase activity, acting on NAD(P)H;GO:0017124:SH3 domain binding;GO:0019904:protein domain specific binding;GO:0020037:heme binding;GO:0043167:ion binding;GO:0043169:cation bin…	GO:0001725:stress fiber;GO:0005622:intracellular;GO:0005623:cell;GO:0005634:nucleus;GO:0005737:cytoplasm;GO:0005739:mitochondrion;GO:0005768:endosome;GO:0005773:vacuole;GO:0005783:endoplasmic reticulum;GO:0005794:Golgi apparatus;GO:0005856:cytoskeleton;GO:0005886:plasma membrane;GO:0005887:integral component of plasma membrane;GO:0005912:adherens junction;GO:0005924:cell-substrate adherens juncti…
Ppp1r14b	0	1.18278	0.532	0.191	0	2.16492	0.39415	ENSMUSG00000056612	ENSMUSG00000056612	protein_coding	mm10	chr19	+	6974968	6977324	2357	mmu:18938:Ppp1r14b, AOM172, PHI-1, PLCB3N, Png	18938	protein phosphatase 1, regulatory inhibitor subunit 14B [Source:MGI Symbol;Acc:MGI:107682]	-	-	-	-	-	-	-	GO:0002376:immune system process;GO:0006464:cellular protein modification process;GO:0006470:protein dephosphorylation;GO:0006793:phosphorus metabolic process;GO:0006796:phosphate-containing compound metabolic process;GO:0006950:response to stress;GO:0006952:defense response;GO:0006955:immune response;GO:0008152:metabolic process;GO:0009987:cellular process;GO:0016310:phosphorylation;GO:0016311:d…	GO:0004857:enzyme inhibitor activity;GO:0004864:protein phosphatase inhibitor activity;GO:0004865:protein serine/threonine phosphatase inhibitor activity;GO:0008599:protein phosphatase type 1 regulator activity;GO:0019208:phosphatase regulator activity;GO:0019212:phosphatase inhibitor activity;GO:0019888:protein phosphatase regulator activity;GO:0030234:enzyme regulator activity;GO:0098772:molecu…	GO:0005622:intracellular;GO:0005623:cell;GO:0005737:cytoplasm;GO:0044424:intracellular part;GO:0044464:cell part
Slpi	0.832765	1.18098	0.065	0.066	1	1.67395	0.17935	ENSMUSG00000017002	ENSMUSG00000017002	protein_coding	mm10	chr2	-	164354070	164389095	35026	mmu:20568:Slpi	20568	secretory leukocyte peptidase inhibitor [Source:MGI Symbol;Acc:MGI:109297]	-	-	-	-	-	-	-	GO:0002237:response to molecule of bacterial origin;GO:0002376:immune system process;GO:0006508:proteolysis;GO:0006950:response to stress;GO:0006952:defense response;GO:0006955:immune response;GO:0006959:humoral immune response;GO:0008152:metabolic process;GO:0009605:response to external stimulus;GO:0009607:response to biotic stimulus;GO:0009617:response to bacterium;GO:0009892:negative regulatio…	GO:0004857:enzyme inhibitor activity;GO:0004866:endopeptidase inhibitor activity;GO:0004867:serine-type endopeptidase inhibitor activity;GO:0005488:binding;GO:0005515:protein binding;GO:0019899:enzyme binding;GO:0030234:enzyme regulator activity;GO:0030414:peptidase inhibitor activity;GO:0061134:peptidase regulator activity;GO:0061135:endopeptidase regulator activity;GO:0098772:molecular function…	GO:0005576:extracellular region;GO:0005615:extracellular space;GO:0031012:extracellular matrix;GO:0031982:vesicle;GO:0031988:membrane-bounded vesicle;GO:0043226:organelle;GO:0043227:membrane-bounded organelle;GO:0043230:extracellular organelle;GO:0044421:extracellular region part;GO:0070062:extracellular exosome;GO:1903561:extracellular vesicle
Saa3	3.44661e-237	1.1785	0.09	0.003	7.82828e-233	1.34347	0.0353748	ENSMUSG00000040026	ENSMUSG00000040026	protein_coding	mm10	chr7	-	46711998	46715700	3703	mmu:20210:Saa3, AV098916, Saa-3, l7R3	20210	serum amyloid A 3 [Source:MGI Symbol;Acc:MGI:98223]	-	-	-	-	-	-	-	GO:0002526:acute inflammatory response;GO:0006464:cellular protein modification process;GO:0006468:protein phosphorylation;GO:0006793:phosphorus metabolic process;GO:0006796:phosphate-containing compound metabolic process;GO:0006928:movement of cell or subcellular component;GO:0006935:chemotaxis;GO:0006950:response to stress;GO:0006952:defense response;GO:0006953:acute-phase response;GO:0006954:i…	GO:0005102:receptor binding;GO:0005488:binding;GO:0005515:protein binding;GO:0035325:Toll-like receptor binding;GO:0035662:Toll-like receptor 4 binding;GO:0042056:chemoattractant activity	GO:0005576:extracellular region;GO:0005615:extracellular space;GO:0032991:macromolecular complex;GO:0032994:protein-lipid complex;GO:0034358:plasma lipoprotein particle;GO:0034364:high-density lipoprotein particle;GO:0044421:extracellular region part
Trf	0	1.16398	0.289	0.043	0	1.54627	0.136352	ENSMUSG00000032554	ENSMUSG00000032554	protein_coding	mm10	chr9	-	103204001	103230444	26444	mmu:22041:Trf, AI266983, Cd176, HP, Tf, Tfn, hpx	22041	transferrin [Source:MGI Symbol;Acc:MGI:98821]	mmu04978:Mineral absorption;mmu04066:HIF-1 signaling pathway	R-MMU-8856828:Clathrin-mediated endocytosis;R-MMU-5653656:Vesicle-mediated transport;R-MMU-8856825:Cargo recognition for clathrin-mediated endocytosis;R-MMU-382551:Transmembrane transport of small molecules;R-MMU-917937:Iron uptake and transport;R-MMU-109582:Hemostasis;R-MMU-76005:Response to elevated platelet cytosolic Ca2+;R-MMU-917977:Transferrin endocytosis and recycling;R-MMU-76002:Platelet …	-	-	-	-	-	GO:0000041:transition metal ion transport;GO:0000165:MAPK cascade;GO:0000187:activation of MAPK activity;GO:0001894:tissue homeostasis;GO:0001932:regulation of protein phosphorylation;GO:0001934:positive regulation of protein phosphorylation;GO:0002376:immune system process;GO:0002520:immune system development;GO:0002521:leukocyte differentiation;GO:0002573:myeloid leukocyte differentiation;GO:00…	GO:0005102:receptor binding;GO:0005215:transporter activity;GO:0005381:iron ion transmembrane transporter activity;GO:0005488:binding;GO:0005506:iron ion binding;GO:0005515:protein binding;GO:0008198:ferrous iron binding;GO:0008199:ferric iron binding;GO:0008324:cation transmembrane transporter activity;GO:0015075:ion transmembrane transporter activity;GO:0015091:ferric iron transmembrane transpo…	GO:0005576:extracellular region;GO:0005578:proteinaceous extracellular matrix;GO:0005604:basement membrane;GO:0005615:extracellular space;GO:0005622:intracellular;GO:0005623:cell;GO:0005737:cytoplasm;GO:0005768:endosome;GO:0005769:early endosome;GO:0005770:late endosome;GO:0005773:vacuole;GO:0005886:plasma membrane;GO:0005905:clathrin-coated pit;GO:0009897:external side of plasma membrane;GO:0009…
Cstb	0	1.15694	0.661	0.503	0	4.812	1.60647	ENSMUSG00000005054	ENSMUSG00000005054	protein_coding	mm10	chr10	+	78425669	78427622	1954	mmu:13014:Cstb, AA960480, Stfb	13014	cystatin B [Source:MGI Symbol;Acc:MGI:109514]	-	-	-	-	-	-	-	GO:0006508:proteolysis;GO:0007610:behavior;GO:0007626:locomotory behavior;GO:0008152:metabolic process;GO:0008344:adult locomotory behavior;GO:0009892:negative regulation of metabolic process;GO:0009987:cellular process;GO:0010466:negative regulation of peptidase activity;GO:0010605:negative regulation of macromolecule metabolic process;GO:0019222:regulation of metabolic process;GO:0019538:protei…	GO:0002020:protease binding;GO:0003676:nucleic acid binding;GO:0003723:RNA binding;GO:0004857:enzyme inhibitor activity;GO:0004866:endopeptidase inhibitor activity;GO:0004869:cysteine-type endopeptidase inhibitor activity;GO:0005488:binding;GO:0005515:protein binding;GO:0019899:enzyme binding;GO:0030234:enzyme regulator activity;GO:0030414:peptidase inhibitor activity;GO:0044822:poly(A) RNA bindi…	GO:0005576:extracellular region;GO:0005615:extracellular space;GO:0005622:intracellular;GO:0005623:cell;GO:0005634:nucleus;GO:0005730:nucleolus;GO:0005737:cytoplasm;GO:0031974:membrane-enclosed lumen;GO:0031981:nuclear lumen;GO:0031982:vesicle;GO:0031988:membrane-bounded vesicle;GO:0043226:organelle;GO:0043227:membrane-bounded organelle;GO:0043228:non-membrane-bounded organelle;GO:0043229:intrace…
Hba-a1	1.72631e-89	1.15665	0.031	0	3.92096e-85	1.22939	0	ENSMUSG00000069919	ENSMUSG00000069919	protein_coding	mm10	chr11	+	32283511	32284465	955	mmu:15122:Hba-a1, Hba, Hba1, Hbat1	15122	hemoglobin alpha, adult chain 1 [Source:MGI Symbol;Acc:MGI:96015]	mmu05144:Malaria;mmu05143:African trypanosomiasis	R-MMU-1237044:Erythrocytes take up carbon dioxide and release oxygen;R-MMU-5653656:Vesicle-mediated transport;R-MMU-1480926:O2/CO2 exchange in erythrocytes;R-MMU-1430728:Metabolism;R-MMU-1247673:Erythrocytes take up oxygen and release carbon dioxide;R-MMU-2173782:Binding and Uptake of Ligands by Scavenger Receptors;R-MMU-2168880:Scavenging of heme from plasma	-	-	-	-	-	-	-	-
Mafb	6.64273e-165	1.15005	0.356	0.215	1.50876e-160	2.36451	0.516078	ENSMUSG00000074622	ENSMUSG00000074622	protein_coding	mm10	chr2	-	160363703	160367065	3363	mmu:16658:Mafb, Kreisler, Krml, Krml1, kr	16658	v-maf musculoaponeurotic fibrosarcoma oncogene family, protein B (avian) [Source:MGI Symbol;Acc:MGI:104555]	-	R-MMU-1266738:Developmental Biology;R-MMU-5619507:Activation of HOX genes during differentiation;R-MMU-5617472:Activation of anterior HOX genes in hindbrain development during early embryogenesis	-	-	-	-	-	GO:0001775:cell activation;GO:0002262:myeloid cell homeostasis;GO:0002376:immune system process;GO:0002520:immune system development;GO:0002521:leukocyte differentiation;GO:0002573:myeloid leukocyte differentiation;GO:0002682:regulation of immune system process;GO:0002683:negative regulation of immune system process;GO:0002761:regulation of myeloid leukocyte differentiation;GO:0002762:negative re…	GO:0000975:regulatory region DNA binding;GO:0000976:transcription regulatory region sequence-specific DNA binding;GO:0000977:RNA polymerase II regulatory region sequence-specific DNA binding;GO:0000978:RNA polymerase II core promoter proximal region sequence-specific DNA binding;GO:0000981:RNA polymerase II transcription factor activity, sequence-specific DNA binding;GO:0000982:transcription fact…	GO:0005622:intracellular;GO:0005623:cell;GO:0005634:nucleus;GO:0005667:transcription factor complex;GO:0032991:macromolecular complex;GO:0043226:organelle;GO:0043227:membrane-bounded organelle;GO:0043229:intracellular organelle;GO:0043231:intracellular membrane-bounded organelle;GO:0043234:protein complex;GO:0044424:intracellular part;GO:0044464:cell part
Slfn2	0	1.14783	0.226	0.03	0	1.44813	0.104852	ENSMUSG00000072620	ENSMUSG00000072620	protein_coding	mm10	chr11	+	83065112	83070678	5567	mmu:20556:Slfn2, Shlf2	20556	schlafen 2 [Source:MGI Symbol;Acc:MGI:1313258]	-	-	-	-	-	-	-	-	-	-
Ctsc	2.22722e-243	1.14596	0.356	0.18	5.05868e-239	2.09342	0.397879	ENSMUSG00000030560	ENSMUSG00000030560	protein_coding	mm10	chr7	+	88278085	88310888	32804	mmu:13032:Ctsc, AI047818, CatC, DPP1, DPPI	13032	cathepsin C [Source:MGI Symbol;Acc:MGI:109553]	mmu04142:Lysosome;mmu04210:Apoptosis	R-MMU-5694530:Cargo concentration in the ER;R-MMU-204005:COPII (Coat Protein 2) Mediated Vesicle Transport;R-MMU-446203:Asparagine N-linked glycosylation;R-MMU-5653656:Vesicle-mediated transport;R-MMU-392499:Metabolism of proteins;R-MMU-597592:Post-translational protein modification;R-MMU-199977:ER to Golgi Anterograde Transport;R-MMU-948021:Transport to the Golgi and subsequent modification;R-MM…	-	-	-	-	-	GO:0001906:cell killing;GO:0001909:leukocyte mediated cytotoxicity;GO:0001913:T cell mediated cytotoxicity;GO:0002250:adaptive immune response;GO:0002252:immune effector process;GO:0002376:immune system process;GO:0002443:leukocyte mediated immunity;GO:0002449:lymphocyte mediated immunity;GO:0002456:T cell mediated immunity;GO:0002460:adaptive immune response based on somatic recombination of imm…	GO:0003824:catalytic activity;GO:0004175:endopeptidase activity;GO:0004197:cysteine-type endopeptidase activity;GO:0004252:serine-type endopeptidase activity;GO:0005488:binding;GO:0005515:protein binding;GO:0008047:enzyme activator activity;GO:0008233:peptidase activity;GO:0008234:cysteine-type peptidase activity;GO:0008236:serine-type peptidase activity;GO:0016504:peptidase activator activity;GO…	GO:0000323:lytic vacuole;GO:0005576:extracellular region;GO:0005615:extracellular space;GO:0005622:intracellular;GO:0005623:cell;GO:0005737:cytoplasm;GO:0005764:lysosome;GO:0005773:vacuole;GO:0005783:endoplasmic reticulum;GO:0005794:Golgi apparatus;GO:0012505:endomembrane system;GO:0016020:membrane;GO:0031982:vesicle;GO:0031988:membrane-bounded vesicle;GO:0043226:organelle;GO:0043227:membrane-bou…
Cxcr4	0	1.13379	0.204	0.011	0	1.26774	0.0334463	ENSMUSG00000045382	ENSMUSG00000045382	protein_coding	mm10	chr1	-	128588199	128592293	4095	mmu:12767:Cxcr4, CD184, Cmkar4, LESTR, PB-CKR, PBSF/SDF-1, Sdf1r, b2b220Clo	12767	chemokine (C-X-C motif) receptor 4 [Source:MGI Symbol;Acc:MGI:109563]	mmu05200:Pathways in cancer;mmu04360:Axon guidance;mmu04060:Cytokine-cytokine receptor interaction;mmu04670:Leukocyte transendothelial migration;mmu04144:Endocytosis;mmu04062:Chemokine signaling pathway;mmu04672:Intestinal immune network for IgA production	-	-	P00031:Inflammation mediated by chemokine and cytokine signaling pathway;P00008:Axon guidance mediated by Slit/Robo	-	-	-	GO:0000003:reproduction;GO:0000902:cell morphogenesis;GO:0000904:cell morphogenesis involved in differentiation;GO:0001525:angiogenesis;GO:0001568:blood vessel development;GO:0001569:patterning of blood vessels;GO:0001667:ameboidal-type cell migration;GO:0001763:morphogenesis of a branching structure;GO:0001764:neuron migration;GO:0001775:cell activation;GO:0001932:regulation of protein phosphory…	GO:0001637:G-protein coupled chemoattractant receptor activity;GO:0001653:peptide receptor activity;GO:0003779:actin binding;GO:0004871:signal transducer activity;GO:0004872:receptor activity;GO:0004888:transmembrane signaling receptor activity;GO:0004896:cytokine receptor activity;GO:0004930:G-protein coupled receptor activity;GO:0004950:chemokine receptor activity;GO:0005488:binding;GO:0005515:…	GO:0000323:lytic vacuole;GO:0005576:extracellular region;GO:0005622:intracellular;GO:0005623:cell;GO:0005737:cytoplasm;GO:0005764:lysosome;GO:0005768:endosome;GO:0005769:early endosome;GO:0005770:late endosome;GO:0005773:vacuole;GO:0005886:plasma membrane;GO:0005911:cell-cell junction;GO:0009897:external side of plasma membrane;GO:0009986:cell surface;GO:0012505:endomembrane system;GO:0016020:mem…
Comp	1.12005e-237	1.12746	0.265	0.098	2.54397e-233	2.68238	0.685503	ENSMUSG00000031849	ENSMUSG00000031849	protein_coding	mm10	chr8	+	70373558	70382066	8509	mmu:12845:Comp, TSP5	12845	cartilage oligomeric matrix protein [Source:MGI Symbol;Acc:MGI:88469]	mmu04512:ECM-receptor interaction;mmu04151:PI3K-Akt signaling pathway;mmu04145:Phagosome;mmu04510:Focal adhesion;mmu05144:Malaria	R-MMU-1474244:Extracellular matrix organization;R-MMU-216083:Integrin cell surface interactions;R-MMU-3000178:ECM proteoglycans	-	-	-	-	-	GO:0001501:skeletal system development;GO:0003416:endochondral bone growth;GO:0003417:growth plate cartilage development;GO:0006915:apoptotic process;GO:0007155:cell adhesion;GO:0007275:multicellular organism development;GO:0008219:cell death;GO:0009653:anatomical structure morphogenesis;GO:0009887:organ morphogenesis;GO:0009888:tissue development;GO:0009987:cellular process;GO:0010941:regulation…	GO:0001948:glycoprotein binding;GO:0001968:fibronectin binding;GO:0002020:protease binding;GO:0005198:structural molecule activity;GO:0005201:extracellular matrix structural constituent;GO:0005488:binding;GO:0005496:steroid binding;GO:0005499:vitamin D binding;GO:0005509:calcium ion binding;GO:0005515:protein binding;GO:0005518:collagen binding;GO:0005539:glycosaminoglycan binding;GO:0008201:hepa…	GO:0005576:extracellular region;GO:0005578:proteinaceous extracellular matrix;GO:0005615:extracellular space;GO:0031012:extracellular matrix;GO:0031982:vesicle;GO:0031988:membrane-bounded vesicle;GO:0043226:organelle;GO:0043227:membrane-bounded organelle;GO:0043230:extracellular organelle;GO:0044421:extracellular region part;GO:0070062:extracellular exosome;GO:1903561:extracellular vesicle
Fth1	0	1.10506	0.997	0.973	0	119.662	55.0941	ENSMUSG00000024661	ENSMUSG00000024661	protein_coding	mm10	chr19	+	9980598	9985098	4501	mmu:14319:Fth1, FHC, Fth, HFt, MFH	14319	ferritin heavy polypeptide 1 [Source:MGI Symbol;Acc:MGI:95588]	mmu04978:Mineral absorption	R-MMU-3000480:Scavenging by Class A Receptors;R-MMU-5653656:Vesicle-mediated transport;R-MMU-2173782:Binding and Uptake of Ligands by Scavenger Receptors	-	-	-	-	-	GO:0000041:transition metal ion transport;GO:0006810:transport;GO:0006811:ion transport;GO:0006812:cation transport;GO:0006826:iron ion transport;GO:0006873:cellular ion homeostasis;GO:0006875:cellular metal ion homeostasis;GO:0006879:cellular iron ion homeostasis;GO:0006880:intracellular sequestering of iron ion;GO:0008152:metabolic process;GO:0008283:cell proliferation;GO:0008285:negative regul…	GO:0003824:catalytic activity;GO:0004322:ferroxidase activity;GO:0005488:binding;GO:0005506:iron ion binding;GO:0008199:ferric iron binding;GO:0016491:oxidoreductase activity;GO:0016722:oxidoreductase activity, oxidizing metal ions;GO:0016724:oxidoreductase activity, oxidizing metal ions, oxygen as acceptor;GO:0043167:ion binding;GO:0043169:cation binding;GO:0046872:metal ion binding;GO:0046914:t…	GO:0005576:extracellular region;GO:0005622:intracellular;GO:0005623:cell;GO:0005634:nucleus;GO:0005737:cytoplasm;GO:0005739:mitochondrion;GO:0031982:vesicle;GO:0031988:membrane-bounded vesicle;GO:0043226:organelle;GO:0043227:membrane-bounded organelle;GO:0043229:intracellular organelle;GO:0043230:extracellular organelle;GO:0043231:intracellular membrane-bounded organelle;GO:0044421:extracellular …
Gdf15	2.53404e-31	1.10312	0.263	0.212	5.75556e-27	2.98272	0.85399	ENSMUSG00000038508	ENSMUSG00000038508	protein_coding	mm10	chr8	-	70629393	70632456	3064	mmu:23886:Gdf15, MIC-1, NAG-1, SBF	23886	growth differentiation factor 15 [Source:MGI Symbol;Acc:MGI:1346047]	-	-	-	P00052:TGF-beta signaling pathway	-	-	-	GO:0000165:MAPK cascade;GO:0000768:syncytium formation by plasma membrane fusion;GO:0001932:regulation of protein phosphorylation;GO:0001934:positive regulation of protein phosphorylation;GO:0006464:cellular protein modification process;GO:0006468:protein phosphorylation;GO:0006793:phosphorus metabolic process;GO:0006796:phosphate-containing compound metabolic process;GO:0006915:apoptotic process…	GO:0005102:receptor binding;GO:0005125:cytokine activity;GO:0005126:cytokine receptor binding;GO:0005160:transforming growth factor beta receptor binding;GO:0005488:binding;GO:0005515:protein binding;GO:0008083:growth factor activity	GO:0005576:extracellular region;GO:0005615:extracellular space;GO:0031982:vesicle;GO:0031988:membrane-bounded vesicle;GO:0043226:organelle;GO:0043227:membrane-bounded organelle;GO:0043230:extracellular organelle;GO:0044421:extracellular region part;GO:0070062:extracellular exosome;GO:1903561:extracellular vesicle
Ifi30	1.43702e-249	1.09837	0.396	0.215	3.2639e-245	2.07162	0.434583	ENSMUSG00000031838	ENSMUSG00000031838	lncRNA	mm10	chr8	-	70762774	70766663	3890	mmu:65972:Ifi30, GILT, IP30	65972	interferon gamma inducible protein 30 [Source:MGI Symbol;Acc:MGI:2137648]	mmu04612:Antigen processing and presentation	R-MMU-168256:Immune System;R-MMU-1280218:Adaptive Immune System;R-MMU-2132295:MHC class II antigen presentation	-	-	-	-	-	GO:0002376:immune system process;GO:0002474:antigen processing and presentation of peptide antigen via MHC class I;GO:0002478:antigen processing and presentation of exogenous peptide antigen;GO:0002495:antigen processing and presentation of peptide antigen via MHC class II;GO:0002504:antigen processing and presentation of peptide or polysaccharide antigen via MHC class II;GO:0008152:metabolic pro…	GO:0003824:catalytic activity;GO:0015036:disulfide oxidoreductase activity;GO:0016491:oxidoreductase activity;GO:0016667:oxidoreductase activity, acting on a sulfur group of donors;GO:0016730:oxidoreductase activity, acting on iron-sulfur proteins as donors;GO:0032441:pheophorbide a oxygenase activity;GO:0052806:sulfite reductase (coenzyme F420) activity;GO:0052807:aflatoxin reductase (coenzyme F…	GO:0000323:lytic vacuole;GO:0005576:extracellular region;GO:0005622:intracellular;GO:0005623:cell;GO:0005737:cytoplasm;GO:0005764:lysosome;GO:0005773:vacuole;GO:0005886:plasma membrane;GO:0016020:membrane;GO:0030054:cell junction;GO:0043226:organelle;GO:0043227:membrane-bounded organelle;GO:0043229:intracellular organelle;GO:0043231:intracellular membrane-bounded organelle;GO:0044424:intracellula…
Ccl12	2.50202e-237	1.0941	0.1	0.006	5.68285e-233	1.22218	0.040931	ENSMUSG00000035352	ENSMUSG00000035352	protein_coding	mm10	chr11	+	82101845	82103400	1556	mmu:20293:Ccl12, MCP-5, Scya12	20293	chemokine (C-C motif) ligand 12 [Source:MGI Symbol;Acc:MGI:108224]	mmu04668:TNF signaling pathway;mmu04621:NOD-like receptor signaling pathway;mmu04060:Cytokine-cytokine receptor interaction;mmu05164:Influenza A;mmu05168:Herpes simplex infection;mmu04062:Chemokine signaling pathway;mmu04933:AGE-RAGE signaling pathway in diabetic complications;mmu05142:Chagas disease (American trypanosomiasis);mmu05144:Malaria;mmu05323:Rheumatoid arthritis	-	-	P00031:Inflammation mediated by chemokine and cytokine signaling pathway	-	-	-	GO:0000165:MAPK cascade;GO:0000902:cell morphogenesis;GO:0001525:angiogenesis;GO:0001568:blood vessel development;GO:0001932:regulation of protein phosphorylation;GO:0001934:positive regulation of protein phosphorylation;GO:0001944:vasculature development;GO:0002237:response to molecule of bacterial origin;GO:0002376:immune system process;GO:0002548:monocyte chemotaxis;GO:0002682:regulation of im…	GO:0001664:G-protein coupled receptor binding;GO:0005102:receptor binding;GO:0005125:cytokine activity;GO:0005126:cytokine receptor binding;GO:0005488:binding;GO:0005515:protein binding;GO:0008009:chemokine activity;GO:0031727:CCR2 chemokine receptor binding;GO:0042379:chemokine receptor binding;GO:0048020:CCR chemokine receptor binding	GO:0005576:extracellular region;GO:0005615:extracellular space;GO:0044421:extracellular region part
Tnf	0	1.08586	0.162	0.012	0	1.26501	0.0670721	ENSMUSG00000024401	ENSMUSG00000024401	protein_coding	mm10	chr17	-	35199381	35202007	2627	mmu:21926:Tnf, DIF, TNF-a, TNF-alpha, TNFSF2, TNFalpha, Tnfa, Tnfsf1a, Tnlg1f	21926	tumor necrosis factor [Source:MGI Symbol;Acc:MGI:104798]	mmu05410:Hypertrophic cardiomyopathy (HCM);mmu05414:Dilated cardiomyopathy;mmu04350:TGF-beta signaling pathway;mmu05010:Alzheimer's disease;mmu04640:Hematopoietic cell lineage;mmu04650:Natural killer cell mediated cytotoxicity;mmu04380:Osteoclast differentiation;mmu04668:TNF signaling pathway;mmu04621:NOD-like receptor signaling pathway;mmu04060:Cytokine-cytokine receptor interaction;mmu04620:Tol…	R-MMU-5334727:Mus musculus biological processes;R-MMU-381340:Transcriptional regulation of white adipocyte differentiation;R-MMU-1266738:Developmental Biology;R-MMU-75893:TNF signaling;R-MMU-73887:Death Receptor Signalling;R-MMU-168256:Immune System;R-MMU-442533:Transcriptional Regulation of Adipocyte Differentiation in 3T3-L1 Pre-adipocytes;R-MMU-1280215:Cytokine Signaling in Immune system;R-MMU…	-	P00057:Wnt signaling pathway;P00006:Apoptosis signaling pathway	-	-	-	GO:0000060:protein import into nucleus, translocation;GO:0000122:negative regulation of transcription from RNA polymerase II promoter;GO:0000165:MAPK cascade;GO:0000185:activation of MAPKKK activity;GO:0000187:activation of MAPK activity;GO:0000278:mitotic cell cycle;GO:0000280:nuclear division;GO:0000302:response to reactive oxygen species;GO:0000303:response to superoxide;GO:0000305:response to…
Aqp1	3.34917e-87	1.0671	0.372	0.283	7.60698e-83	2.66564	0.749524	ENSMUSG00000004655	ENSMUSG00000004655	protein_coding	mm10	chr6	+	55336432	55348555	12124	mmu:11826:Aqp1, CHIP28	11826	aquaporin 1 [Source:MGI Symbol;Acc:MGI:103201]	mmu04924:Renin secretion;mmu04976:Bile secretion;mmu04964:Proximal tubule bicarbonate reclamation	R-MMU-1237044:Erythrocytes take up carbon dioxide and release oxygen;R-MMU-1480926:O2/CO2 exchange in erythrocytes;R-MMU-445717:Aquaporin-mediated transport;R-MMU-382551:Transmembrane transport of small molecules;R-MMU-1430728:Metabolism;R-MMU-1247673:Erythrocytes take up oxygen and release carbon dioxide;R-MMU-432047:Passive transport by Aquaporins;R-MMU-432040:Vasopressin regulates renal water …	-	-	-	-	-	GO:0000302:response to reactive oxygen species;GO:0001101:response to acid chemical;GO:0001525:angiogenesis;GO:0001568:blood vessel development;GO:0001654:eye development;GO:0001655:urogenital system development;GO:0001656:metanephros development;GO:0001666:response to hypoxia;GO:0001667:ameboidal-type cell migration;GO:0001822:kidney development;GO:0001944:vasculature development;GO:0002790:pept…	GO:0004872:receptor activity;GO:0005102:receptor binding;GO:0005215:transporter activity;GO:0005216:ion channel activity;GO:0005217:intracellular ligand-gated ion channel activity;GO:0005221:intracellular cyclic nucleotide activated cation channel activity;GO:0005223:intracellular cGMP activated cation channel activity;GO:0005261:cation channel activity;GO:0005267:potassium channel activity;GO:00…	GO:0005576:extracellular region;GO:0005622:intracellular;GO:0005623:cell;GO:0005634:nucleus;GO:0005635:nuclear envelope;GO:0005737:cytoplasm;GO:0005886:plasma membrane;GO:0005887:integral component of plasma membrane;GO:0005901:caveola;GO:0005903:brush border;GO:0009925:basal plasma membrane;GO:0012505:endomembrane system;GO:0012506:vesicle membrane;GO:0016020:membrane;GO:0016021:integral compone…
Plek	0	1.06598	0.217	0.033	0	1.56671	0.225983	ENSMUSG00000020120	ENSMUSG00000020120	protein_coding	mm10	chr11	-	16971206	17052381	81176	mmu:56193:Plek, 2010300B13Rik	56193	pleckstrin [Source:MGI Symbol;Acc:MGI:1860485]	-	R-MMU-109582:Hemostasis;R-MMU-76005:Response to elevated platelet cytosolic Ca2+;R-MMU-76002:Platelet activation, signaling and aggregation;R-MMU-114608:Platelet degranulation	-	-	-	-	-	GO:0001775:cell activation;GO:0002576:platelet degranulation;GO:0005975:carbohydrate metabolic process;GO:0006066:alcohol metabolic process;GO:0006109:regulation of carbohydrate metabolic process;GO:0006461:protein complex assembly;GO:0006629:lipid metabolic process;GO:0006644:phospholipid metabolic process;GO:0006650:glycerophospholipid metabolic process;GO:0006793:phosphorus metabolic process;G…	GO:0005080:protein kinase C binding;GO:0005488:binding;GO:0005515:protein binding;GO:0019899:enzyme binding;GO:0019900:kinase binding;GO:0019901:protein kinase binding;GO:0042802:identical protein binding;GO:0042803:protein homodimerization activity;GO:0043167:ion binding;GO:0043168:anion binding;GO:0043325:phosphatidylinositol-3,4-bisphosphate binding;GO:0046983:protein dimerization activity	GO:0001726:ruffle;GO:0005622:intracellular;GO:0005623:cell;GO:0005737:cytoplasm;GO:0005886:plasma membrane;GO:0016020:membrane;GO:0031252:cell leading edge;GO:0031253:cell projection membrane;GO:0031256:leading edge membrane;GO:0032587:ruffle membrane;GO:0042995:cell projection;GO:0044424:intracellular part;GO:0044425:membrane part;GO:0044459:plasma membrane part;GO:0044463:cell projection part;G…
Col1a1	2.50418e-180	1.06276	0.807	0.83	5.68774e-176	43.4408	20.2744	ENSMUSG00000001506	ENSMUSG00000001506	protein_coding	mm10	chr11	+	94936224	94953042	16819	mmu:12842:Col1a1, Col1a-1, Cola-1, Cola1, Mov-13, Mov13	12842	collagen, type I, alpha 1 [Source:MGI Symbol;Acc:MGI:88467]	mmu04512:ECM-receptor interaction;mmu04611:Platelet activation;mmu04151:PI3K-Akt signaling pathway;mmu04510:Focal adhesion;mmu05205:Proteoglycans in cancer;mmu04933:AGE-RAGE signaling pathway in diabetic complications;mmu05146:Amoebiasis;mmu04974:Protein digestion and absorption	R-MMU-75892:Platelet Adhesion to exposed collagen;R-MMU-114604:GPVI-mediated activation cascade;R-MMU-3000171:Non-integrin membrane-ECM interactions;R-MMU-168256:Immune System;R-MMU-1474244:Extracellular matrix organization;R-MMU-1280218:Adaptive Immune System;R-MMU-2243919:Crosslinking of collagen fibrils;R-MMU-2022090:Assembly of collagen fibrils and other multimeric structures;R-MMU-109582:Hem…	-	P00034:Integrin signalling pathway	-	-	-	GO:0000902:cell morphogenesis;GO:0000904:cell morphogenesis involved in differentiation;GO:0001101:response to acid chemical;GO:0001501:skeletal system development;GO:0001503:ossification;GO:0001568:blood vessel development;GO:0001649:osteoblast differentiation;GO:0001837:epithelial to mesenchymal transition;GO:0001944:vasculature development;GO:0001957:intramembranous ossification;GO:0001958:end…	GO:0005198:structural molecule activity;GO:0005201:extracellular matrix structural constituent;GO:0005488:binding;GO:0005515:protein binding;GO:0019838:growth factor binding;GO:0042802:identical protein binding;GO:0043167:ion binding;GO:0043169:cation binding;GO:0046872:metal ion binding;GO:0048407:platelet-derived growth factor binding	GO:0005576:extracellular region;GO:0005578:proteinaceous extracellular matrix;GO:0005581:collagen trimer;GO:0005583:fibrillar collagen trimer;GO:0005584:collagen type I trimer;GO:0005615:extracellular space;GO:0005622:intracellular;GO:0005623:cell;GO:0005737:cytoplasm;GO:0005783:endoplasmic reticulum;GO:0005794:Golgi apparatus;GO:0012505:endomembrane system;GO:0016023:cytoplasmic, membrane-bounde…
Ifitm1	6.25941e-165	1.05893	0.078	0.007	1.4217e-160	1.13054	0.0226326	ENSMUSG00000025491	ENSMUSG00000025491	protein_coding	mm10	chr7	+	140967221	140969825	2605	mmu:68713:Ifitm1, 1110036C17Rik, DSPA2a, Mil-2, Mil2	68713	interferon induced transmembrane protein 1 [Source:MGI Symbol;Acc:MGI:1915963]	mmu04662:B cell receptor signaling pathway	R-MMU-168256:Immune System;R-MMU-1280218:Adaptive Immune System;R-MMU-198933:Immunoregulatory interactions between a Lymphoid and a non-Lymphoid cell	-	-	-	-	-	GO:0001503:ossification;GO:0001756:somitogenesis;GO:0002252:immune effector process;GO:0002376:immune system process;GO:0003002:regionalization;GO:0006950:response to stress;GO:0006952:defense response;GO:0006955:immune response;GO:0007275:multicellular organism development;GO:0007389:pattern specification process;GO:0009605:response to external stimulus;GO:0009607:response to biotic stimulus;GO:…	-	GO:0005623:cell;GO:0005886:plasma membrane;GO:0016020:membrane;GO:0016021:integral component of membrane;GO:0031224:intrinsic component of membrane;GO:0044425:membrane part;GO:0044464:cell part;GO:0071944:cell periphery
Clec4d	0	1.05582	0.158	0.007	0	1.15505	0.0366298	ENSMUSG00000030144	ENSMUSG00000030144	protein_coding	mm10	chr6	+	123262111	123275265	13155	mmu:17474:Clec4d, Clecsf8, Mpcl, mcl	17474	C-type lectin domain family 4, member d [Source:MGI Symbol;Acc:MGI:1298389]	-	-	-	-	-	-	-	GO:0001775:cell activation;GO:0002250:adaptive immune response;GO:0002252:immune effector process;GO:0002263:cell activation involved in immune response;GO:0002285:lymphocyte activation involved in immune response;GO:0002286:T cell activation involved in immune response;GO:0002292:T cell differentiation involved in immune response;GO:0002366:leukocyte activation involved in immune response;GO:000…	GO:0005102:receptor binding;GO:0005488:binding;GO:0005515:protein binding;GO:0030246:carbohydrate binding;GO:0034987:immunoglobulin receptor binding	GO:0005623:cell;GO:0005886:plasma membrane;GO:0016020:membrane;GO:0016021:integral component of membrane;GO:0031224:intrinsic component of membrane;GO:0044425:membrane part;GO:0044464:cell part;GO:0071944:cell periphery
Mmp2	1.70828e-264	1.05173	0.496	0.298	3.88001e-260	4.75108	1.77425	ENSMUSG00000031740	ENSMUSG00000031740	protein_coding	mm10	chr8	+	92827291	92853420	26130	mmu:17390:Mmp2, Clg4a, GelA, MMP-2	17390	matrix metallopeptidase 2 [Source:MGI Symbol;Acc:MGI:97009]	mmu05200:Pathways in cancer;mmu04670:Leukocyte transendothelial migration;mmu04915:Estrogen signaling pathway;mmu04912:GnRH signaling pathway;mmu05205:Proteoglycans in cancer;mmu04933:AGE-RAGE signaling pathway in diabetic complications;mmu01522:Endocrine resistance;mmu05219:Bladder cancer	R-MMU-2682334:EPH-Ephrin signaling;R-MMU-1266738:Developmental Biology;R-MMU-1474244:Extracellular matrix organization;R-MMU-422475:Axon guidance;R-MMU-392499:Metabolism of proteins;R-MMU-381426:Regulation of Insulin-like Growth Factor (IGF) transport and uptake by Insulin-like Growth Factor Binding Proteins (IGFBPs);R-MMU-3928665:EPH-ephrin mediated repulsion of cells;R-MMU-1592389:Activation of…	-	P00004:Alzheimer disease-presenilin pathway	-	-	-	GO:0000003:reproduction;GO:0000302:response to reactive oxygen species;GO:0001101:response to acid chemical;GO:0001501:skeletal system development;GO:0001503:ossification;GO:0001525:angiogenesis;GO:0001541:ovarian follicle development;GO:0001568:blood vessel development;GO:0001655:urogenital system development;GO:0001666:response to hypoxia;GO:0001944:vasculature development;GO:0001955:blood vess…	GO:0001968:fibronectin binding;GO:0003824:catalytic activity;GO:0004175:endopeptidase activity;GO:0004222:metalloendopeptidase activity;GO:0004252:serine-type endopeptidase activity;GO:0005488:binding;GO:0005515:protein binding;GO:0008233:peptidase activity;GO:0008236:serine-type peptidase activity;GO:0008237:metallopeptidase activity;GO:0008270:zinc ion binding;GO:0016787:hydrolase activity;GO:0…	GO:0005576:extracellular region;GO:0005578:proteinaceous extracellular matrix;GO:0005615:extracellular space;GO:0005622:intracellular;GO:0005623:cell;GO:0005634:nucleus;GO:0005737:cytoplasm;GO:0005739:mitochondrion;GO:0005886:plasma membrane;GO:0016020:membrane;GO:0030016:myofibril;GO:0030017:sarcomere;GO:0031012:extracellular matrix;GO:0043226:organelle;GO:0043227:membrane-bounded organelle;GO:0…
Atp6v0c	0	1.04671	0.762	0.679	0	6.89228	2.82042	ENSMUSG00000024121	ENSMUSG00000024121	protein_coding	mm10	chr17	-	24163866	24169702	5837	mmu:11984:Atp6v0c, Atp6c, Atp6c2, Atp6l, Atpl, Atpl-rs1, PL16, VATL, Vma3	11984	ATPase, H+ transporting, lysosomal V0 subunit C [Source:MGI Symbol;Acc:MGI:88116]	mmu01100:Metabolic pathways;mmu05152:Tuberculosis;mmu04145:Phagosome;mmu04142:Lysosome;mmu00190:Oxidative phosphorylation;mmu05323:Rheumatoid arthritis;mmu04721:Synaptic vesicle cycle;mmu04966:Collecting duct acid secretion	R-MMU-74752:Signaling by Insulin receptor;R-MMU-168256:Immune System;R-MMU-382551:Transmembrane transport of small molecules;R-MMU-1222556:ROS, RNS production in response to bacteria;R-MMU-162582:Signal Transduction;R-MMU-917937:Iron uptake and transport;R-MMU-77387:Insulin receptor recycling;R-MMU-917977:Transferrin endocytosis and recycling;R-MMU-983712:Ion channel transport	-	-	-	-	-	GO:0006810:transport;GO:0006811:ion transport;GO:0006812:cation transport;GO:0006818:hydrogen transport;GO:0006873:cellular ion homeostasis;GO:0006885:regulation of pH;GO:0006996:organelle organization;GO:0007033:vacuole organization;GO:0007035:vacuolar acidification;GO:0007040:lysosome organization;GO:0007042:lysosomal lumen acidification;GO:0007154:cell communication;GO:0007165:signal transduct…	GO:0003824:catalytic activity;GO:0005215:transporter activity;GO:0005488:binding;GO:0005515:protein binding;GO:0008324:cation transmembrane transporter activity;GO:0008553:hydrogen-exporting ATPase activity, phosphorylative mechanism;GO:0015075:ion transmembrane transporter activity;GO:0015077:monovalent inorganic cation transmembrane transporter activity;GO:0015078:hydrogen ion transmembrane tra…	GO:0000220:vacuolar proton-transporting V-type ATPase, V0 domain;GO:0000323:lytic vacuole;GO:0005576:extracellular region;GO:0005622:intracellular;GO:0005623:cell;GO:0005737:cytoplasm;GO:0005764:lysosome;GO:0005765:lysosomal membrane;GO:0005773:vacuole;GO:0005774:vacuolar membrane;GO:0005794:Golgi apparatus;GO:0005912:adherens junction;GO:0005924:cell-substrate adherens junction;GO:0005925:focal …
Ptprc	0	1.04018	0.231	0.022	0	1.41121	0.172493	ENSMUSG00000026395	ENSMUSG00000026395	protein_coding	mm10	chr1	-	138062861	138175708	112848	mmu:19264:Ptprc, B220, CD45R, Cd45, L-CA, Ly-5, Lyt-4, T200, loc	19264	protein tyrosine phosphatase, receptor type, C [Source:MGI Symbol;Acc:MGI:97810]	mmu04514:Cell adhesion molecules (CAMs);mmu04660:T cell receptor signaling pathway;mmu04666:Fc gamma R-mediated phagocytosis;mmu05340:Primary immunodeficiency	-	-	-	-	-	-	-	-	-
Fabp5	1.71423e-99	1.02938	0.246	0.147	3.89353e-95	1.64428	0.295488	ENSMUSG00000027533	ENSMUSG00000027533	protein_coding	mm10	chr3	+	10012548	10016607	4060	mmu:16592:Fabp5, E-FABP, Fabpe, Klbp, PA-FABP, mal1	16592	fatty acid binding protein 5, epidermal [Source:MGI Symbol;Acc:MGI:101790]	mmu03320:PPAR signaling pathway	R-MMU-5362517:Signaling by Retinoic Acid;R-MMU-163560:Hormone-sensitive lipase (HSL)-mediated triacylglycerol hydrolysis;R-MMU-1430728:Metabolism;R-MMU-162582:Signal Transduction;R-MMU-556833:Metabolism of lipids and lipoproteins;R-MMU-73923:Lipid digestion, mobilization, and transport	-	-	-	-	-	GO:0005975:carbohydrate metabolic process;GO:0005996:monosaccharide metabolic process;GO:0006006:glucose metabolic process;GO:0006629:lipid metabolic process;GO:0006656:phosphatidylcholine biosynthetic process;GO:0006807:nitrogen compound metabolic process;GO:0006810:transport;GO:0008152:metabolic process;GO:0008643:carbohydrate transport;GO:0008645:hexose transport;GO:0009058:biosynthetic proces…	GO:0005215:transporter activity;GO:0005488:binding;GO:0005504:fatty acid binding;GO:0008289:lipid binding;GO:0031406:carboxylic acid binding;GO:0033293:monocarboxylic acid binding;GO:0043167:ion binding;GO:0043168:anion binding	GO:0005576:extracellular region;GO:0005622:intracellular;GO:0005623:cell;GO:0005737:cytoplasm;GO:0031982:vesicle;GO:0031988:membrane-bounded vesicle;GO:0043226:organelle;GO:0043227:membrane-bounded organelle;GO:0043230:extracellular organelle;GO:0044421:extracellular region part;GO:0044424:intracellular part;GO:0044464:cell part;GO:0070062:extracellular exosome;GO:1903561:extracellular vesicle
Trem2	0	1.02169	0.169	0.007	0	1.06808	0.0186129	ENSMUSG00000023992	ENSMUSG00000023992	protein_coding	mm10	chr17	+	48346401	48354147	7747	mmu:83433:Trem2, TREM-2, Trem2a, Trem2b, Trem2c	83433	triggering receptor expressed on myeloid cells 2 [Source:MGI Symbol;Acc:MGI:1913150]	mmu04380:Osteoclast differentiation	R-MMU-373755:Semaphorin interactions;R-MMU-1266738:Developmental Biology;R-MMU-168256:Immune System;R-MMU-1280218:Adaptive Immune System;R-MMU-422475:Axon guidance;R-MMU-2172127:DAP12 interactions;R-MMU-416700:Other semaphorin interactions;R-MMU-2424491:DAP12 signaling;R-MMU-198933:Immunoregulatory interactions between a Lymphoid and a non-Lymphoid cell;R-MMU-168249:Innate Immune System	-	-	-	-	-	GO:0000165:MAPK cascade;GO:0001932:regulation of protein phosphorylation;GO:0001934:positive regulation of protein phosphorylation;GO:0001959:regulation of cytokine-mediated signaling pathway;GO:0001961:positive regulation of cytokine-mediated signaling pathway;GO:0002237:response to molecule of bacterial origin;GO:0002376:immune system process;GO:0002495:antigen processing and presentation of pe…	GO:0001530:lipopolysaccharide binding;GO:0004871:signal transducer activity;GO:0004872:receptor activity;GO:0004888:transmembrane signaling receptor activity;GO:0005488:binding;GO:0005515:protein binding;GO:0005539:glycosaminoglycan binding;GO:0008289:lipid binding;GO:0038023:signaling receptor activity;GO:0042834:peptidoglycan binding;GO:0060089:molecular transducer activity;GO:0070891:lipoteich…	GO:0005576:extracellular region;GO:0005622:intracellular;GO:0005623:cell;GO:0005886:plasma membrane;GO:0016020:membrane;GO:0016021:integral component of membrane;GO:0031224:intrinsic component of membrane;GO:0043226:organelle;GO:0043227:membrane-bounded organelle;GO:0043229:intracellular organelle;GO:0043231:intracellular membrane-bounded organelle;GO:0044424:intracellular part;GO:0044425:membran…
Ccl8	2.97386e-177	1.01244	0.112	0.02	6.75452e-173	1.35027	0.165041	ENSMUSG00000009185	ENSMUSG00000009185	protein_coding	mm10	chr11	+	82115185	82116799	1615	mmu:20307:Ccl8, 1810063B20Rik, AB023418, HC14, MCP-2, Mcp2, Scya8	20307	chemokine (C-C motif) ligand 8 [Source:MGI Symbol;Acc:MGI:101878]	mmu04060:Cytokine-cytokine receptor interaction;mmu04062:Chemokine signaling pathway	-	-	P00031:Inflammation mediated by chemokine and cytokine signaling pathway	-	-	-	GO:0000165:MAPK cascade;GO:0000768:syncytium formation by plasma membrane fusion;GO:0001932:regulation of protein phosphorylation;GO:0001934:positive regulation of protein phosphorylation;GO:0002376:immune system process;GO:0002548:monocyte chemotaxis;GO:0006464:cellular protein modification process;GO:0006468:protein phosphorylation;GO:0006793:phosphorus metabolic process;GO:0006796:phosphate-co…	GO:0001664:G-protein coupled receptor binding;GO:0005102:receptor binding;GO:0005125:cytokine activity;GO:0005126:cytokine receptor binding;GO:0005488:binding;GO:0005515:protein binding;GO:0005539:glycosaminoglycan binding;GO:0008009:chemokine activity;GO:0008201:heparin binding;GO:0042379:chemokine receptor binding;GO:0048020:CCR chemokine receptor binding;GO:0097367:carbohydrate derivative bind…	GO:0005576:extracellular region;GO:0005615:extracellular space;GO:0044421:extracellular region part
Npc2	0	1.01027	0.721	0.565	0	5.23255	2.09416	ENSMUSG00000021242	ENSMUSG00000021242	protein_coding	mm10	chr12	-	84754562	84773152	18591	mmu:67963:Npc2, 2700012J19Rik, AA408070, AU045843, HE1	67963	NPC intracellular cholesterol transporter 2 [Source:MGI Symbol;Acc:MGI:1915213]	mmu04142:Lysosome	-	-	-	-	-	-	GO:0006066:alcohol metabolic process;GO:0006629:lipid metabolic process;GO:0006810:transport;GO:0006869:lipid transport;GO:0008152:metabolic process;GO:0008202:steroid metabolic process;GO:0008203:cholesterol metabolic process;GO:0010876:lipid localization;GO:0015850:organic hydroxy compound transport;GO:0015918:sterol transport;GO:0016125:sterol metabolic process;GO:0030301:cholesterol transport…	GO:0005488:binding;GO:0005496:steroid binding;GO:0005515:protein binding;GO:0008289:lipid binding;GO:0015485:cholesterol binding;GO:0019899:enzyme binding;GO:0032934:sterol binding;GO:0036094:small molecule binding;GO:0043178:alcohol binding;GO:0097159:organic cyclic compound binding	GO:0000323:lytic vacuole;GO:0005576:extracellular region;GO:0005622:intracellular;GO:0005623:cell;GO:0005737:cytoplasm;GO:0005764:lysosome;GO:0005773:vacuole;GO:0005783:endoplasmic reticulum;GO:0012505:endomembrane system;GO:0031982:vesicle;GO:0031988:membrane-bounded vesicle;GO:0043226:organelle;GO:0043227:membrane-bounded organelle;GO:0043229:intracellular organelle;GO:0043230:extracellular org…
C5ar1	0	1.00848	0.173	0.015	0	1.13212	0.0598079	ENSMUSG00000049130	ENSMUSG00000049130	protein_coding	mm10	chr7	-	16246743	16259540	12798	mmu:12273:C5ar1, C5aR, C5r1, Cd88, D7Msu1	12273	complement component 5a receptor 1 [Source:MGI Symbol;Acc:MGI:88232]	mmu04080:Neuroactive ligand-receptor interaction;mmu04610:Complement and coagulation cascades;mmu05150:Staphylococcus aureus infection	R-MMU-373076:Class A/1 (Rhodopsin-like receptors);R-MMU-168256:Immune System;R-MMU-372790:Signaling by GPCR;R-MMU-166658:Complement cascade;R-MMU-375276:Peptide ligand-binding receptors;R-MMU-388396:GPCR downstream signaling;R-MMU-162582:Signal Transduction;R-MMU-977606:Regulation of Complement cascade;R-MMU-418594:G alpha (i) signalling events;R-MMU-500792:GPCR ligand binding;R-MMU-168249:Innate…	-	P00031:Inflammation mediated by chemokine and cytokine signaling pathway	-	-	-	GO:0000165:MAPK cascade;GO:0001525:angiogenesis;GO:0001568:blood vessel development;GO:0001816:cytokine production;GO:0001817:regulation of cytokine production;GO:0001819:positive regulation of cytokine production;GO:0001932:regulation of protein phosphorylation;GO:0001934:positive regulation of protein phosphorylation;GO:0001944:vasculature development;GO:0002237:response to molecule of bacteria…	GO:0001653:peptide receptor activity;GO:0001847:opsonin receptor activity;GO:0001848:complement binding;GO:0001856:complement component C5a binding;GO:0004871:signal transducer activity;GO:0004872:receptor activity;GO:0004875:complement receptor activity;GO:0004878:complement component C5a receptor activity;GO:0004888:transmembrane signaling receptor activity;GO:0004930:G-protein coupled receptor…	GO:0005622:intracellular;GO:0005623:cell;GO:0005737:cytoplasm;GO:0005886:plasma membrane;GO:0009986:cell surface;GO:0016020:membrane;GO:0016021:integral component of membrane;GO:0016323:basolateral plasma membrane;GO:0031224:intrinsic component of membrane;GO:0031410:cytoplasmic vesicle;GO:0031982:vesicle;GO:0043226:organelle;GO:0043227:membrane-bounded organelle;GO:0044424:intracellular part;GO:…
Hba-a2	7.422e-81	0.999779	0.029	0	1.68576e-76	1.00472	0.00251312	ENSMUSG00000069917	ENSMUSG00000069917	protein_coding	mm10	chr11	+	32296489	32297298	810	mmu:110257:Hba-a2	110257	hemoglobin alpha, adult chain 2 [Source:MGI Symbol;Acc:MGI:96016]	mmu05144:Malaria;mmu05143:African trypanosomiasis	R-MMU-1237044:Erythrocytes take up carbon dioxide and release oxygen;R-MMU-5653656:Vesicle-mediated transport;R-MMU-1480926:O2/CO2 exchange in erythrocytes;R-MMU-1430728:Metabolism;R-MMU-1247673:Erythrocytes take up oxygen and release carbon dioxide;R-MMU-2173782:Binding and Uptake of Ligands by Scavenger Receptors;R-MMU-2168880:Scavenging of heme from plasma	-	-	-	-	-	-	-	-
Cd68	0	0.999219	0.227	0.04	0	1.20524	0.103219	ENSMUSG00000018774	ENSMUSG00000018774	protein_coding	mm10	chr11	-	69664213	69666153	1941	mmu:12514:Cd68, Lamp4, Scard1, gp110	12514	CD68 antigen [Source:MGI Symbol;Acc:MGI:88342]	mmu04142:Lysosome	-	-	-	-	-	-	GO:0009987:cellular process;GO:0010033:response to organic substance;GO:0042221:response to chemical;GO:0050896:response to stimulus;GO:0051716:cellular response to stimulus;GO:0070887:cellular response to chemical stimulus;GO:0071310:cellular response to organic substance	-	GO:0000323:lytic vacuole;GO:0005622:intracellular;GO:0005623:cell;GO:0005737:cytoplasm;GO:0005764:lysosome;GO:0005768:endosome;GO:0005773:vacuole;GO:0005886:plasma membrane;GO:0012505:endomembrane system;GO:0016020:membrane;GO:0016021:integral component of membrane;GO:0031224:intrinsic component of membrane;GO:0043226:organelle;GO:0043227:membrane-bounded organelle;GO:0043229:intracellular organe…
Tnfaip2	0	0.995583	0.295	0.07	0	1.39441	0.200876	ENSMUSG00000021281	ENSMUSG00000021281	protein_coding	mm10	chr12	+	111442469	111455018	12550	mmu:21928:Tnfaip2, B94, Exoc3l3, M-sec, Tnfip2, tnfb94	21928	tumor necrosis factor, alpha-induced protein 2 [Source:MGI Symbol;Acc:MGI:104960]	-	-	-	-	-	-	-	GO:0001525:angiogenesis;GO:0001568:blood vessel development;GO:0001944:vasculature development;GO:0006810:transport;GO:0006887:exocytosis;GO:0007275:multicellular organism development;GO:0008104:protein localization;GO:0009653:anatomical structure morphogenesis;GO:0009987:cellular process;GO:0016192:vesicle-mediated transport;GO:0030154:cell differentiation;GO:0031503:protein complex localization…	GO:0000149:SNARE binding;GO:0005488:binding;GO:0005515:protein binding	GO:0000145:exocyst;GO:0005622:intracellular;GO:0005623:cell;GO:0005737:cytoplasm;GO:0005938:cell cortex;GO:0032991:macromolecular complex;GO:0043234:protein complex;GO:0044424:intracellular part;GO:0044444:cytoplasmic part;GO:0044448:cell cortex part;GO:0044464:cell part;GO:0071944:cell periphery
Gapdh	0	0.995011	0.835	0.764	0	10.7401	4.8904	ENSMUSG00000057666	ENSMUSG00000057666	protein_coding	mm10	chr6	-	125161715	125166467	4753	mmu:14433:Gapdh, Gapd	14433	glyceraldehyde-3-phosphate dehydrogenase [Source:MGI Symbol;Acc:MGI:95640]	mmu01100:Metabolic pathways;mmu05010:Alzheimer's disease;mmu00010:Glycolysis / Gluconeogenesis;mmu01200:Carbon metabolism;mmu01230:Biosynthesis of amino acids;mmu04066:HIF-1 signaling pathway	R-MMU-70171:Glycolysis;R-MMU-70326:Glucose metabolism;R-MMU-1430728:Metabolism;R-MMU-71387:Metabolism of carbohydrates;R-MMU-70263:Gluconeogenesis	GLYCOLYSIS:glycolysis I;ANAGLYCOLYSIS-PWY:glycolysis III;GLUCONEO-PWY:gluconeogenesis I	P00024:Glycolysis;P00029:Huntington disease	-	-	-	-	-	-
Csf1r	0	0.983678	0.197	0.032	0	1.29444	0.160273	ENSMUSG00000024621	ENSMUSG00000024621	protein_coding	mm10	chr18	+	61100598	61132149	31552	mmu:12978:Csf1r, AI323359, CD115, CSF-1R, Csfmr, Fim-2, Fim2, Fms, M-CSF-R, M-CSFR	12978	colony stimulating factor 1 receptor [Source:MGI Symbol;Acc:MGI:1339758]	mmu04640:Hematopoietic cell lineage;mmu05200:Pathways in cancer;mmu04380:Osteoclast differentiation;mmu04060:Cytokine-cytokine receptor interaction;mmu04151:PI3K-Akt signaling pathway;mmu04144:Endocytosis;mmu04014:Ras signaling pathway;mmu04015:Rap1 signaling pathway;mmu05202:Transcriptional misregulation in cancer	R-MMU-168256:Immune System;R-MMU-1280215:Cytokine Signaling in Immune system;R-MMU-449147:Signaling by Interleukins	-	-	-	-	-	GO:0000165:MAPK cascade;GO:0000902:cell morphogenesis;GO:0000904:cell morphogenesis involved in differentiation;GO:0001816:cytokine production;GO:0001817:regulation of cytokine production;GO:0001819:positive regulation of cytokine production;GO:0001894:tissue homeostasis;GO:0001932:regulation of protein phosphorylation;GO:0001934:positive regulation of protein phosphorylation;GO:0002376:immune sy…	GO:0000166:nucleotide binding;GO:0001882:nucleoside binding;GO:0001883:purine nucleoside binding;GO:0003824:catalytic activity;GO:0004672:protein kinase activity;GO:0004713:protein tyrosine kinase activity;GO:0004714:transmembrane receptor protein tyrosine kinase activity;GO:0004871:signal transducer activity;GO:0004872:receptor activity;GO:0004888:transmembrane signaling receptor activity;GO:000…	GO:0005623:cell;GO:0005886:plasma membrane;GO:0009986:cell surface;GO:0016020:membrane;GO:0016021:integral component of membrane;GO:0031224:intrinsic component of membrane;GO:0032991:macromolecular complex;GO:0043234:protein complex;GO:0044425:membrane part;GO:0044464:cell part;GO:0071944:cell periphery;GO:1990682:CSF1-CSF1R complex
Cybb	0	0.981403	0.175	0.014	0	1.11146	0.0694244	ENSMUSG00000015340	ENSMUSG00000015340	protein_coding	mm10	chrX	-	9435252	9487771	52520	mmu:13058:Cybb, C88302, CGD91-phox, Cgd, Cyd, Nox2, gp91-1, gp91phox	13058	cytochrome b-245, beta polypeptide [Source:MGI Symbol;Acc:MGI:88574]	mmu04380:Osteoclast differentiation;mmu04670:Leukocyte transendothelial migration;mmu04066:HIF-1 signaling pathway;mmu04145:Phagosome;mmu04933:AGE-RAGE signaling pathway in diabetic complications	R-MMU-194315:Signaling by Rho GTPases;R-MMU-168256:Immune System;R-MMU-1280218:Adaptive Immune System;R-MMU-5668599:RHO GTPases Activate NADPH Oxidases;R-MMU-195258:RHO GTPase Effectors;R-MMU-1236973:Cross-presentation of particulate exogenous antigens (phagosomes);R-MMU-4420097:VEGFA-VEGFR2 Pathway;R-MMU-1222556:ROS, RNS production in response to bacteria;R-MMU-162582:Signal Transduction;R-MMU-9…	-	-	-	-	-	GO:0001525:angiogenesis;GO:0001568:blood vessel development;GO:0001666:response to hypoxia;GO:0001816:cytokine production;GO:0001817:regulation of cytokine production;GO:0001819:positive regulation of cytokine production;GO:0001944:vasculature development;GO:0002376:immune system process;GO:0006801:superoxide metabolic process;GO:0006810:transport;GO:0006811:ion transport;GO:0006950:response to s…	GO:0000166:nucleotide binding;GO:0003824:catalytic activity;GO:0005215:transporter activity;GO:0005216:ion channel activity;GO:0005244:voltage-gated ion channel activity;GO:0005488:binding;GO:0005515:protein binding;GO:0008748:N-ethylmaleimide reductase activity;GO:0009055:electron carrier activity;GO:0015075:ion transmembrane transporter activity;GO:0015267:channel activity;GO:0016175:superoxide…	GO:0005622:intracellular;GO:0005623:cell;GO:0005634:nucleus;GO:0005635:nuclear envelope;GO:0005737:cytoplasm;GO:0005739:mitochondrion;GO:0005783:endoplasmic reticulum;GO:0005791:rough endoplasmic reticulum;GO:0005794:Golgi apparatus;GO:0005886:plasma membrane;GO:0005887:integral component of plasma membrane;GO:0012505:endomembrane system;GO:0016020:membrane;GO:0016021:integral component of membra…
Mmp12	3.63587e-277	0.981294	0.097	0.001	8.25814e-273	0.988046	0.00699544	ENSMUSG00000049723	ENSMUSG00000049723	protein_coding	mm10	chr9	+	7344381	7369499	25119	mmu:17381:Mmp12, AV378681, MME, Mmel	17381	matrix metallopeptidase 12 [Source:MGI Symbol;Acc:MGI:97005]	-	R-MMU-1474244:Extracellular matrix organization;R-MMU-1442490:Collagen degradation;R-MMU-1474228:Degradation of the extracellular matrix	-	P00004:Alzheimer disease-presenilin pathway	-	-	-	GO:0002009:morphogenesis of an epithelium;GO:0002011:morphogenesis of an epithelial sheet;GO:0006508:proteolysis;GO:0006928:movement of cell or subcellular component;GO:0006950:response to stress;GO:0008152:metabolic process;GO:0008283:cell proliferation;GO:0008284:positive regulation of cell proliferation;GO:0009611:response to wounding;GO:0009653:anatomical structure morphogenesis;GO:0009888:ti…	GO:0003824:catalytic activity;GO:0004175:endopeptidase activity;GO:0004222:metalloendopeptidase activity;GO:0005488:binding;GO:0005509:calcium ion binding;GO:0008233:peptidase activity;GO:0008237:metallopeptidase activity;GO:0008270:zinc ion binding;GO:0016787:hydrolase activity;GO:0043167:ion binding;GO:0043169:cation binding;GO:0046872:metal ion binding;GO:0046914:transition metal ion binding;G…	GO:0005576:extracellular region;GO:0005578:proteinaceous extracellular matrix;GO:0031012:extracellular matrix;GO:0044421:extracellular region part
Clec4e	6.40347e-250	0.976467	0.092	0.002	1.45442e-245	0.986423	0.00954517	ENSMUSG00000030142	ENSMUSG00000030142	protein_coding	mm10	chr6	-	123281789	123289870	8082	mmu:56619:Clec4e, C86253, Clecsf9, Mincle	56619	C-type lectin domain family 4, member e [Source:MGI Symbol;Acc:MGI:1861232]	mmu05152:Tuberculosis	-	-	-	-	-	-	GO:0001775:cell activation;GO:0001816:cytokine production;GO:0001817:regulation of cytokine production;GO:0001819:positive regulation of cytokine production;GO:0002252:immune effector process;GO:0002263:cell activation involved in immune response;GO:0002285:lymphocyte activation involved in immune response;GO:0002286:T cell activation involved in immune response;GO:0002292:T cell differentiation …	GO:0004872:receptor activity;GO:0005488:binding;GO:0005515:protein binding;GO:0030246:carbohydrate binding;GO:0060089:molecular transducer activity	GO:0016020:membrane;GO:0016021:integral component of membrane;GO:0031224:intrinsic component of membrane;GO:0044425:membrane part
Col8a1	0	0.974915	0.277	0.078	0	1.68608	0.366598	ENSMUSG00000068196	ENSMUSG00000068196	protein_coding	mm10	chr16	-	57624258	57754737	130480	mmu:12837:Col8a1, Col8a-1	12837	collagen, type VIII, alpha 1 [Source:MGI Symbol;Acc:MGI:88463]	-	R-MMU-1474244:Extracellular matrix organization;R-MMU-2022090:Assembly of collagen fibrils and other multimeric structures;R-MMU-216083:Integrin cell surface interactions;R-MMU-1474290:Collagen formation;R-MMU-1442490:Collagen degradation;R-MMU-1650814:Collagen biosynthesis and modifying enzymes;R-MMU-1474228:Degradation of the extracellular matrix	-	P00034:Integrin signalling pathway	-	-	-	GO:0001525:angiogenesis;GO:0001568:blood vessel development;GO:0001654:eye development;GO:0001944:vasculature development;GO:0007155:cell adhesion;GO:0007275:multicellular organism development;GO:0007423:sensory organ development;GO:0008283:cell proliferation;GO:0009653:anatomical structure morphogenesis;GO:0009887:organ morphogenesis;GO:0010810:regulation of cell-substrate adhesion;GO:0010811:po…	-	GO:0005576:extracellular region;GO:0005578:proteinaceous extracellular matrix;GO:0005581:collagen trimer;GO:0005604:basement membrane;GO:0005622:intracellular;GO:0005623:cell;GO:0031012:extracellular matrix;GO:0031982:vesicle;GO:0031988:membrane-bounded vesicle;GO:0032991:macromolecular complex;GO:0043226:organelle;GO:0043227:membrane-bounded organelle;GO:0043229:intracellular organelle;GO:004323…
Cxcl16	1.95453e-223	0.970491	0.297	0.133	4.43932e-219	1.53792	0.295183	ENSMUSG00000018920	ENSMUSG00000018920	protein_coding	mm10	chr11	-	70453983	70459984	6002	mmu:66102:Cxcl16, 0910001K24Rik, AV290116, BB024863, CXCL16v1, CXCL16v2, SR-PSOX, Zmynd15, b2b498Clo	66102	chemokine (C-X-C motif) ligand 16 [Source:MGI Symbol;Acc:MGI:1932682]	mmu04060:Cytokine-cytokine receptor interaction;mmu04062:Chemokine signaling pathway	R-MMU-373076:Class A/1 (Rhodopsin-like receptors);R-MMU-372790:Signaling by GPCR;R-MMU-375276:Peptide ligand-binding receptors;R-MMU-388396:GPCR downstream signaling;R-MMU-162582:Signal Transduction;R-MMU-418594:G alpha (i) signalling events;R-MMU-500792:GPCR ligand binding;R-MMU-380108:Chemokine receptors bind chemokines	-	-	-	-	-	GO:0001558:regulation of cell growth;GO:0002237:response to molecule of bacterial origin;GO:0002376:immune system process;GO:0006810:transport;GO:0006897:endocytosis;GO:0006898:receptor-mediated endocytosis;GO:0006928:movement of cell or subcellular component;GO:0006935:chemotaxis;GO:0006950:response to stress;GO:0006952:defense response;GO:0006955:immune response;GO:0009605:response to external …	GO:0001664:G-protein coupled receptor binding;GO:0004872:receptor activity;GO:0005041:low-density lipoprotein receptor activity;GO:0005044:scavenger receptor activity;GO:0005102:receptor binding;GO:0005125:cytokine activity;GO:0005126:cytokine receptor binding;GO:0005488:binding;GO:0005515:protein binding;GO:0008009:chemokine activity;GO:0030228:lipoprotein particle receptor activity;GO:0038024:c…	GO:0005576:extracellular region;GO:0005615:extracellular space;GO:0016020:membrane;GO:0016021:integral component of membrane;GO:0031224:intrinsic component of membrane;GO:0044421:extracellular region part;GO:0044425:membrane part
H2-K1	0	0.970198	0.773	0.559	0	8.4593	3.82837	ENSMUSG00000061232	ENSMUSG00000061232	protein_coding	mm10	chr17	-	33996017	34000347	4331	mmu:14972:H2-K1, H-2K, H-2K(d), H2-K, K-f	14972	histocompatibility 2, K1, K region [Source:MGI Symbol;Acc:MGI:95904]	mmu04650:Natural killer cell mediated cytotoxicity;mmu05168:Herpes simplex infection;mmu05320:Autoimmune thyroid disease;mmu04514:Cell adhesion molecules (CAMs);mmu04144:Endocytosis;mmu04612:Antigen processing and presentation;mmu05169:Epstein-Barr virus infection;mmu05203:Viral carcinogenesis;mmu04145:Phagosome;mmu04940:Type I diabetes mellitus;mmu05166:HTLV-I infection;mmu05330:Allograft reject…	R-MMU-168256:Immune System;R-MMU-1280218:Adaptive Immune System;R-MMU-1236974:ER-Phagosome pathway;R-MMU-983169:Class I MHC mediated antigen processing & presentation;R-MMU-198933:Immunoregulatory interactions between a Lymphoid and a non-Lymphoid cell;R-MMU-1236975:Antigen processing-Cross presentation;R-MMU-983170:Antigen Presentation: Folding, assembly and peptide loading of class I MHC;R-MMU-…	-	-	-	-	-	-	-	-
Tmsb10	0	0.968335	0.872	0.69	0	16.253	7.81791	ENSMUSG00000079523	ENSMUSG00000079523	protein_coding	mm10	chr6	-	72957347	72958748	1402	mmu:19240:Tmsb10, Ptmb10, Tb10	19240	thymosin, beta 10 [Source:MGI Symbol;Acc:MGI:109146]	-	-	-	-	-	-	-	-	-	-
Arhgdib	0	0.96831	0.353	0.106	0	1.5273	0.291713	ENSMUSG00000030220	ENSMUSG00000030220	protein_coding	mm10	chr6	-	136923655	136941899	18245	mmu:11857:Arhgdib, D4, Gdid4, Ly-GDI	11857	Rho, GDP dissociation inhibitor (GDI) beta [Source:MGI Symbol;Acc:MGI:101940]	mmu04722:Neurotrophin signaling pathway;mmu04962:Vasopressin-regulated water reabsorption	R-MMU-194840:Rho GTPase cycle;R-MMU-194315:Signaling by Rho GTPases;R-MMU-162582:Signal Transduction	-	-	-	-	-	GO:0000003:reproduction;GO:0001667:ameboidal-type cell migration;GO:0006928:movement of cell or subcellular component;GO:0006996:organelle organization;GO:0007010:cytoskeleton organization;GO:0007154:cell communication;GO:0007165:signal transduction;GO:0007264:small GTPase mediated signal transduction;GO:0007265:Ras protein signal transduction;GO:0007266:Rho protein signal transduction;GO:0007275…	GO:0003824:catalytic activity;GO:0003924:GTPase activity;GO:0005092:GDP-dissociation inhibitor activity;GO:0005094:Rho GDP-dissociation inhibitor activity;GO:0005096:GTPase activator activity;GO:0005488:binding;GO:0005515:protein binding;GO:0008047:enzyme activator activity;GO:0016462:pyrophosphatase activity;GO:0016787:hydrolase activity;GO:0016817:hydrolase activity, acting on acid anhydrides;G…	GO:0005576:extracellular region;GO:0005622:intracellular;GO:0005623:cell;GO:0005737:cytoplasm;GO:0005829:cytosol;GO:0016020:membrane;GO:0031982:vesicle;GO:0031988:membrane-bounded vesicle;GO:0043226:organelle;GO:0043227:membrane-bounded organelle;GO:0043230:extracellular organelle;GO:0044421:extracellular region part;GO:0044424:intracellular part;GO:0044444:cytoplasmic part;GO:0044464:cell part;G…
Clec4n	0	0.961997	0.138	0.004	0	0.975803	0.0142702	ENSMUSG00000023349	ENSMUSG00000023349	protein_coding	mm10	chr6	+	123229843	123247021	17179	mmu:56620:Clec4n, Clec6a, Clecsf10, Nkcl	56620	C-type lectin domain family 4, member n [Source:MGI Symbol;Acc:MGI:1861231]	-	R-MMU-168256:Immune System;R-MMU-5621481:C-type lectin receptors (CLRs);R-MMU-5621480:Dectin-2 family;R-MMU-168249:Innate Immune System	-	-	-	-	-	GO:0001816:cytokine production;GO:0001817:regulation of cytokine production;GO:0001819:positive regulation of cytokine production;GO:0002250:adaptive immune response;GO:0002376:immune system process;GO:0006810:transport;GO:0006950:response to stress;GO:0006952:defense response;GO:0006955:immune response;GO:0007154:cell communication;GO:0007165:signal transduction;GO:0007249:I-kappaB kinase/NF-kap…	GO:0005488:binding;GO:0005515:protein binding;GO:0030246:carbohydrate binding	GO:0016020:membrane;GO:0016021:integral component of membrane;GO:0031224:intrinsic component of membrane;GO:0044425:membrane part
Sirpa	0	0.953908	0.3	0.097	0	1.27702	0.175471	ENSMUSG00000037902	ENSMUSG00000037902	protein_coding	mm10	chr2	+	129592835	129632228	39394	mmu:19261:Sirpa, AI835480, Bit, CD172a, P84, Ptpns1, SHP-1, SHPS-1, SIRP	19261	signal-regulatory protein alpha [Source:MGI Symbol;Acc:MGI:108563]	mmu04380:Osteoclast differentiation	R-MMU-168256:Immune System;R-MMU-2172127:DAP12 interactions;R-MMU-109582:Hemostasis;R-MMU-1500931:Cell-Cell communication;R-MMU-391160:Signal regulatory protein (SIRP) family interactions;R-MMU-168249:Innate Immune System;R-MMU-202733:Cell surface interactions at the vascular wall	-	-	-	-	-	GO:0002244:hematopoietic progenitor cell differentiation;GO:0002376:immune system process;GO:0002520:immune system development;GO:0006810:transport;GO:0006897:endocytosis;GO:0006909:phagocytosis;GO:0006910:phagocytosis, recognition;GO:0006911:phagocytosis, engulfment;GO:0006928:movement of cell or subcellular component;GO:0006996:organelle organization;GO:0007010:cytoskeleton organization;GO:0007…	GO:0005488:binding;GO:0005515:protein binding;GO:0017124:SH3 domain binding;GO:0019904:protein domain specific binding;GO:0045309:protein phosphorylated amino acid binding;GO:0051219:phosphoprotein binding	GO:0005576:extracellular region;GO:0005623:cell;GO:0005886:plasma membrane;GO:0005887:integral component of plasma membrane;GO:0016020:membrane;GO:0016021:integral component of membrane;GO:0031224:intrinsic component of membrane;GO:0031226:intrinsic component of plasma membrane;GO:0031982:vesicle;GO:0031988:membrane-bounded vesicle;GO:0043226:organelle;GO:0043227:membrane-bounded organelle;GO:004…
Slc39a1	0	0.953528	0.58	0.403	0	2.85326	0.989702	ENSMUSG00000052310	ENSMUSG00000052310	protein_coding	mm10	chr3	+	90248172	90253612	5441	mmu:30791:Slc39a1, Zip1, Zirtl	30791	solute carrier family 39 (zinc transporter), member 1 [Source:MGI Symbol;Acc:MGI:1353474]	-	R-MMU-382551:Transmembrane transport of small molecules;R-MMU-425410:Metal ion SLC transporters;R-MMU-435354:Zinc transporters;R-MMU-425366:Transport of glucose and other sugars, bile salts and organic acids, metal ions and amine compounds;R-MMU-442380:Zinc influx into cells by the SLC39 gene family;R-MMU-425407:SLC-mediated transmembrane transport	-	-	-	-	-	GO:0000041:transition metal ion transport;GO:0001501:skeletal system development;GO:0001701:in utero embryonic development;GO:0006810:transport;GO:0006811:ion transport;GO:0006812:cation transport;GO:0006829:zinc II ion transport;GO:0007275:multicellular organism development;GO:0009653:anatomical structure morphogenesis;GO:0009790:embryo development;GO:0009792:embryo development ending in birth o…	GO:0005102:receptor binding;GO:0005215:transporter activity;GO:0005385:zinc ion transmembrane transporter activity;GO:0005488:binding;GO:0005515:protein binding;GO:0008324:cation transmembrane transporter activity;GO:0015075:ion transmembrane transporter activity;GO:0022857:transmembrane transporter activity;GO:0022890:inorganic cation transmembrane transporter activity;GO:0022891:substrate-speci…	GO:0005623:cell;GO:0005886:plasma membrane;GO:0016020:membrane;GO:0016021:integral component of membrane;GO:0031224:intrinsic component of membrane;GO:0044425:membrane part;GO:0044464:cell part;GO:0071944:cell periphery
Dusp2	0	0.946615	0.193	0.035	0	1.08363	0.0810883	ENSMUSG00000027368	ENSMUSG00000027368	protein_coding	mm10	chr2	+	127336159	127338376	2218	mmu:13537:Dusp2, PAC1	13537	dual specificity phosphatase 2 [Source:MGI Symbol;Acc:MGI:101911]	mmu04010:MAPK signaling pathway	-	-	P00046:Oxidative stress response	-	-	-	GO:0001704:formation of primary germ layer;GO:0001706:endoderm formation;GO:0006464:cellular protein modification process;GO:0006470:protein dephosphorylation;GO:0006793:phosphorus metabolic process;GO:0006796:phosphate-containing compound metabolic process;GO:0007275:multicellular organism development;GO:0007369:gastrulation;GO:0007492:endoderm development;GO:0008152:metabolic process;GO:0009653…	GO:0003824:catalytic activity;GO:0004721:phosphoprotein phosphatase activity;GO:0004725:protein tyrosine phosphatase activity;GO:0005488:binding;GO:0005515:protein binding;GO:0008138:protein tyrosine/serine/threonine phosphatase activity;GO:0016787:hydrolase activity;GO:0016788:hydrolase activity, acting on ester bonds;GO:0016791:phosphatase activity;GO:0017017:MAP kinase tyrosine/serine/threonin…	GO:0005622:intracellular;GO:0005623:cell;GO:0005634:nucleus;GO:0043226:organelle;GO:0043227:membrane-bounded organelle;GO:0043229:intracellular organelle;GO:0043231:intracellular membrane-bounded organelle;GO:0044424:intracellular part;GO:0044464:cell part
Ptpn18	0	0.945726	0.241	0.046	0	1.16733	0.125207	ENSMUSG00000026126	ENSMUSG00000026126	protein_coding	mm10	chr1	+	34459762	34475733	15972	mmu:19253:Ptpn18, FLP1, HSCF, PTP-HSCF, PTP-K1, Ptpk1	19253	protein tyrosine phosphatase, non-receptor type 18 [Source:MGI Symbol;Acc:MGI:108410]	-	-	-	-	-	-	-	GO:0006464:cellular protein modification process;GO:0006470:protein dephosphorylation;GO:0006793:phosphorus metabolic process;GO:0006796:phosphate-containing compound metabolic process;GO:0008152:metabolic process;GO:0009987:cellular process;GO:0016311:dephosphorylation;GO:0019538:protein metabolic process;GO:0036211:protein modification process;GO:0043170:macromolecule metabolic process;GO:00434…	GO:0003824:catalytic activity;GO:0004721:phosphoprotein phosphatase activity;GO:0004725:protein tyrosine phosphatase activity;GO:0004726:non-membrane spanning protein tyrosine phosphatase activity;GO:0005488:binding;GO:0005515:protein binding;GO:0016787:hydrolase activity;GO:0016788:hydrolase activity, acting on ester bonds;GO:0016791:phosphatase activity;GO:0042578:phosphoric ester hydrolase act…	GO:0005622:intracellular;GO:0005623:cell;GO:0005634:nucleus;GO:0005737:cytoplasm;GO:0043226:organelle;GO:0043227:membrane-bounded organelle;GO:0043229:intracellular organelle;GO:0043231:intracellular membrane-bounded organelle;GO:0044424:intracellular part;GO:0044464:cell part
Ccrl2	2.2829e-125	0.945335	0.188	0.086	5.18515e-121	1.21846	0.152068	ENSMUSG00000043953	ENSMUSG00000043953	protein_coding	mm10	chr9	-	111054486	111057519	3034	mmu:54199:Ccrl2, 1810047I05Rik, Ackr5, CCR11, Cmkbr1l2, E01, L-CCR	54199	chemokine (C-C motif) receptor-like 2 [Source:MGI Symbol;Acc:MGI:1920904]	-	R-MMU-373076:Class A/1 (Rhodopsin-like receptors);R-MMU-372790:Signaling by GPCR;R-MMU-375276:Peptide ligand-binding receptors;R-MMU-162582:Signal Transduction;R-MMU-500792:GPCR ligand binding;R-MMU-380108:Chemokine receptors bind chemokines	-	-	-	-	-	GO:0006935:chemotaxis;GO:0006950:response to stress;GO:0006952:defense response;GO:0006954:inflammatory response;GO:0007154:cell communication;GO:0007165:signal transduction;GO:0007186:G-protein coupled receptor signaling pathway;GO:0009605:response to external stimulus;GO:0009987:cellular process;GO:0023052:signaling;GO:0040011:locomotion;GO:0042221:response to chemical;GO:0042330:taxis;GO:00446…	GO:0001637:G-protein coupled chemoattractant receptor activity;GO:0001653:peptide receptor activity;GO:0001664:G-protein coupled receptor binding;GO:0004871:signal transducer activity;GO:0004872:receptor activity;GO:0004888:transmembrane signaling receptor activity;GO:0004896:cytokine receptor activity;GO:0004930:G-protein coupled receptor activity;GO:0004950:chemokine receptor activity;GO:000510…	GO:0005623:cell;GO:0005886:plasma membrane;GO:0005887:integral component of plasma membrane;GO:0016020:membrane;GO:0016021:integral component of membrane;GO:0031224:intrinsic component of membrane;GO:0031226:intrinsic component of plasma membrane;GO:0044425:membrane part;GO:0044459:plasma membrane part;GO:0044464:cell part;GO:0071944:cell periphery
Plac8	2.89554e-305	0.940498	0.17	0.026	6.57665e-301	1.13622	0.113085	ENSMUSG00000029322	ENSMUSG00000029322	protein_coding	mm10	chr5	-	100553725	100572245	18521	mmu:231507:Plac8, C15, D5Wsu111e	231507	placenta-specific 8 [Source:MGI Symbol;Acc:MGI:2445289]	-	-	-	-	-	-	-	GO:0006139:nucleobase-containing compound metabolic process;GO:0006351:transcription, DNA-templated;GO:0006355:regulation of transcription, DNA-templated;GO:0006357:regulation of transcription from RNA polymerase II promoter;GO:0006366:transcription from RNA polymerase II promoter;GO:0006725:cellular aromatic compound metabolic process;GO:0006807:nitrogen compound metabolic process;GO:0006915:apo…	GO:0003682:chromatin binding;GO:0005488:binding;GO:0005515:protein binding;GO:0044877:macromolecular complex binding	GO:0005622:intracellular;GO:0005623:cell;GO:0005634:nucleus;GO:0043226:organelle;GO:0043227:membrane-bounded organelle;GO:0043229:intracellular organelle;GO:0043231:intracellular membrane-bounded organelle;GO:0044424:intracellular part;GO:0044464:cell part
Fcgr3	0	0.939035	0.178	0.013	0	0.997949	0.0420931	ENSMUSG00000059498	ENSMUSG00000059498	protein_coding	mm10	chr1	-	171051174	171064935	13762	mmu:14131:Fcgr3, CD16	14131	Fc receptor, IgG, low affinity III [Source:MGI Symbol;Acc:MGI:95500]	mmu04380:Osteoclast differentiation;mmu05152:Tuberculosis;mmu04145:Phagosome;mmu05150:Staphylococcus aureus infection;mmu05140:Leishmaniasis	R-MMU-168256:Immune System;R-MMU-2029485:Role of phospholipids in phagocytosis;R-MMU-2029480:Fcgamma receptor (FCGR) dependent phagocytosis;R-MMU-2029482:Regulation of actin dynamics for phagocytic cup formation;R-MMU-168249:Innate Immune System	-	-	-	-	-	-	-	-
H2-D1	0	0.938125	0.824	0.674	0	10.8535	5.18646	ENSMUSG00000073411	ENSMUSG00000073411	protein_coding	mm10	chr17	+	35262730	35267499	4770	mmu:14964:H2-D1, H-2D, H2-D	14964	histocompatibility 2, D region locus 1 [Source:MGI Symbol;Acc:MGI:95896]	mmu04650:Natural killer cell mediated cytotoxicity;mmu05168:Herpes simplex infection;mmu05320:Autoimmune thyroid disease;mmu04514:Cell adhesion molecules (CAMs);mmu04144:Endocytosis;mmu04612:Antigen processing and presentation;mmu05169:Epstein-Barr virus infection;mmu05203:Viral carcinogenesis;mmu04145:Phagosome;mmu04940:Type I diabetes mellitus;mmu05166:HTLV-I infection;mmu05330:Allograft reject…	R-MMU-168256:Immune System;R-MMU-1280218:Adaptive Immune System;R-MMU-1236974:ER-Phagosome pathway;R-MMU-983169:Class I MHC mediated antigen processing & presentation;R-MMU-198933:Immunoregulatory interactions between a Lymphoid and a non-Lymphoid cell;R-MMU-1236975:Antigen processing-Cross presentation;R-MMU-983170:Antigen Presentation: Folding, assembly and peptide loading of class I MHC;R-MMU-…	-	-	-	-	-	GO:0001906:cell killing;GO:0001909:leukocyte mediated cytotoxicity;GO:0001910:regulation of leukocyte mediated cytotoxicity;GO:0001912:positive regulation of leukocyte mediated cytotoxicity;GO:0001913:T cell mediated cytotoxicity;GO:0001914:regulation of T cell mediated cytotoxicity;GO:0001916:positive regulation of T cell mediated cytotoxicity;GO:0002250:adaptive immune response;GO:0002252:immun…	GO:0003676:nucleic acid binding;GO:0003723:RNA binding;GO:0003823:antigen binding;GO:0005102:receptor binding;GO:0005488:binding;GO:0005515:protein binding;GO:0030881:beta-2-microglobulin binding;GO:0033218:amide binding;GO:0042277:peptide binding;GO:0042605:peptide antigen binding;GO:0044822:poly(A) RNA binding;GO:0046982:protein heterodimerization activity;GO:0046983:protein dimerization activi…	GO:0005623:cell;GO:0005886:plasma membrane;GO:0009897:external side of plasma membrane;GO:0009986:cell surface;GO:0016020:membrane;GO:0016021:integral component of membrane;GO:0031224:intrinsic component of membrane;GO:0032991:macromolecular complex;GO:0042611:MHC protein complex;GO:0042612:MHC class I protein complex;GO:0043234:protein complex;GO:0044425:membrane part;GO:0044459:plasma membrane …
Eno1	0	0.932191	0.506	0.323	0	1.94237	0.541985	ENSMUSG00000063524	ENSMUSG00000063524	protein_coding	mm10	chr4	+	150236721	150248879	12159	mmu:13806:Eno1, 0610008I15, AL022784, Eno-1, MBP-1	13806	enolase 1, alpha non-neuron [Source:MGI Symbol;Acc:MGI:95393]	mmu01100:Metabolic pathways;mmu00010:Glycolysis / Gluconeogenesis;mmu01200:Carbon metabolism;mmu01230:Biosynthesis of amino acids;mmu04066:HIF-1 signaling pathway;mmu03018:RNA degradation	R-MMU-70171:Glycolysis;R-MMU-70326:Glucose metabolism;R-MMU-1430728:Metabolism;R-MMU-71387:Metabolism of carbohydrates;R-MMU-70263:Gluconeogenesis	-	P00024:Glycolysis	-	-	-	-	-	-
Ifitm3	0	0.929102	0.84	0.753	0	13.8748	6.81205	ENSMUSG00000025492	ENSMUSG00000025492	protein_coding	mm10	chr7	-	141009586	141010770	1185	mmu:66141:Ifitm3, 1110004C05Rik, Cd225, Cdw217, DSPA2b, Fgls, IP15, mil-1	66141	interferon induced transmembrane protein 3 [Source:MGI Symbol;Acc:MGI:1913391]	-	R-MMU-168256:Immune System;R-MMU-1280218:Adaptive Immune System;R-MMU-198933:Immunoregulatory interactions between a Lymphoid and a non-Lymphoid cell	-	-	-	-	-	GO:0002252:immune effector process;GO:0002376:immune system process;GO:0006139:nucleobase-containing compound metabolic process;GO:0006725:cellular aromatic compound metabolic process;GO:0006807:nitrogen compound metabolic process;GO:0006810:transport;GO:0006897:endocytosis;GO:0006898:receptor-mediated endocytosis;GO:0006950:response to stress;GO:0006952:defense response;GO:0006955:immune respons…	-	GO:0000323:lytic vacuole;GO:0005576:extracellular region;GO:0005622:intracellular;GO:0005623:cell;GO:0005634:nucleus;GO:0005737:cytoplasm;GO:0005764:lysosome;GO:0005768:endosome;GO:0005773:vacuole;GO:0005783:endoplasmic reticulum;GO:0005886:plasma membrane;GO:0009986:cell surface;GO:0012505:endomembrane system;GO:0016020:membrane;GO:0016021:integral component of membrane;GO:0016023:cytoplasmic, m…
Atox1	0	0.926223	0.721	0.601	0	5.22458	2.27559	ENSMUSG00000018585	ENSMUSG00000018585	protein_coding	mm10	chr11	-	55446641	55461239	14599	mmu:11927:Atox1, AI256639, Atx1	11927	antioxidant 1 copper chaperone [Source:MGI Symbol;Acc:MGI:1333855]	mmu04978:Mineral absorption	R-MMU-2262752:Cellular responses to stress;R-MMU-3299685:Detoxification of Reactive Oxygen Species	-	-	-	-	-	GO:0000041:transition metal ion transport;GO:0006810:transport;GO:0006811:ion transport;GO:0006812:cation transport;GO:0006825:copper ion transport;GO:0006873:cellular ion homeostasis;GO:0006875:cellular metal ion homeostasis;GO:0006878:cellular copper ion homeostasis;GO:0006950:response to stress;GO:0006979:response to oxidative stress;GO:0009987:cellular process;GO:0015680:intracellular copper …	GO:0005215:transporter activity;GO:0005375:copper ion transmembrane transporter activity;GO:0005488:binding;GO:0005507:copper ion binding;GO:0005515:protein binding;GO:0008324:cation transmembrane transporter activity;GO:0015075:ion transmembrane transporter activity;GO:0016530:metallochaperone activity;GO:0016531:copper chaperone activity;GO:0019899:enzyme binding;GO:0022857:transmembrane transp…	GO:0005622:intracellular;GO:0005623:cell;GO:0005737:cytoplasm;GO:0044424:intracellular part;GO:0044464:cell part
Il1rn	0	0.924996	0.114	0.002	0	0.919276	0.0108481	ENSMUSG00000026981	ENSMUSG00000026981	protein_coding	mm10	chr2	+	24336853	24351494	14642	mmu:16181:Il1rn, F630041P17Rik, IL-1ra	16181	interleukin 1 receptor antagonist [Source:MGI Symbol;Acc:MGI:96547]	-	R-MMU-446652:Interleukin-1 signaling;R-MMU-168256:Immune System;R-MMU-1280215:Cytokine Signaling in Immune system;R-MMU-449147:Signaling by Interleukins	-	-	-	-	-	GO:0000165:MAPK cascade;GO:0001659:temperature homeostasis;GO:0001660:fever generation;GO:0001932:regulation of protein phosphorylation;GO:0001934:positive regulation of protein phosphorylation;GO:0001959:regulation of cytokine-mediated signaling pathway;GO:0001960:negative regulation of cytokine-mediated signaling pathway;GO:0002526:acute inflammatory response;GO:0002790:peptide secretion;GO:000…	GO:0005102:receptor binding;GO:0005125:cytokine activity;GO:0005126:cytokine receptor binding;GO:0005149:interleukin-1 receptor binding;GO:0005150:interleukin-1, Type I receptor binding;GO:0005151:interleukin-1, Type II receptor binding;GO:0005152:interleukin-1 receptor antagonist activity;GO:0005488:binding;GO:0005515:protein binding;GO:0019838:growth factor binding;GO:0019955:cytokine binding;G…	GO:0005576:extracellular region;GO:0005615:extracellular space;GO:0005622:intracellular;GO:0005623:cell;GO:0005737:cytoplasm;GO:0031982:vesicle;GO:0031988:membrane-bounded vesicle;GO:0043226:organelle;GO:0043227:membrane-bounded organelle;GO:0043230:extracellular organelle;GO:0044421:extracellular region part;GO:0044424:intracellular part;GO:0044464:cell part;GO:0070062:extracellular exosome;GO:1…
Cotl1	5.14593e-289	0.924683	0.261	0.089	1.16879e-284	1.18501	0.151056	ENSMUSG00000031827	ENSMUSG00000031827	protein_coding	mm10	chr8	-	119809222	119840544	31323	mmu:72042:Cotl1, 1810074P22Rik, 2010004C08Rik, Clp	72042	coactosin-like 1 (Dictyostelium) [Source:MGI Symbol;Acc:MGI:1919292]	-	-	-	-	-	-	-	GO:0006950:response to stress;GO:0006952:defense response;GO:0009605:response to external stimulus;GO:0009607:response to biotic stimulus;GO:0009620:response to fungus;GO:0043207:response to external biotic stimulus;GO:0050832:defense response to fungus;GO:0050896:response to stimulus;GO:0051704:multi-organism process;GO:0051707:response to other organism;GO:0098542:defense response to other orga…	GO:0003779:actin binding;GO:0005488:binding;GO:0005515:protein binding;GO:0008092:cytoskeletal protein binding;GO:0019899:enzyme binding	GO:0005576:extracellular region;GO:0005622:intracellular;GO:0005623:cell;GO:0005634:nucleus;GO:0005737:cytoplasm;GO:0005856:cytoskeleton;GO:0031982:vesicle;GO:0031988:membrane-bounded vesicle;GO:0043226:organelle;GO:0043227:membrane-bounded organelle;GO:0043228:non-membrane-bounded organelle;GO:0043229:intracellular organelle;GO:0043230:extracellular organelle;GO:0043231:intracellular membrane-bo…
Tlr2	4.03435e-264	0.920425	0.218	0.063	9.16321e-260	1.10897	0.114282	ENSMUSG00000027995	ENSMUSG00000027995	protein_coding	mm10	chr3	-	83836272	83841767	5496	mmu:24088:Tlr2, Ly105	24088	toll-like receptor 2 [Source:MGI Symbol;Acc:MGI:1346060]	mmu04151:PI3K-Akt signaling pathway;mmu04620:Toll-like receptor signaling pathway;mmu05152:Tuberculosis;mmu05161:Hepatitis B;mmu05162:Measles;mmu05168:Herpes simplex infection;mmu05134:Legionellosis;mmu05145:Toxoplasmosis;mmu04145:Phagosome;mmu05205:Proteoglycans in cancer;mmu05142:Chagas disease (American trypanosomiasis);mmu05144:Malaria;mmu05323:Rheumatoid arthritis;mmu05140:Leishmaniasis;mmu0…	R-MMU-168256:Immune System;R-MMU-168898:Toll-Like Receptors Cascades;R-MMU-5686938:Regulation of TLR by endogenous ligand;R-MMU-1461973:Defensins;R-MMU-168249:Innate Immune System;R-MMU-1461957:Beta defensins	-	P00054:Toll receptor signaling pathway	-	-	-	GO:0000165:MAPK cascade;GO:0001101:response to acid chemical;GO:0001774:microglial cell activation;GO:0001775:cell activation;GO:0001816:cytokine production;GO:0001817:regulation of cytokine production;GO:0001818:negative regulation of cytokine production;GO:0001819:positive regulation of cytokine production;GO:0001932:regulation of protein phosphorylation;GO:0001934:positive regulation of protei…	GO:0001530:lipopolysaccharide binding;GO:0004871:signal transducer activity;GO:0004872:receptor activity;GO:0004888:transmembrane signaling receptor activity;GO:0005102:receptor binding;GO:0005488:binding;GO:0005515:protein binding;GO:0005539:glycosaminoglycan binding;GO:0008289:lipid binding;GO:0008329:signaling pattern recognition receptor activity;GO:0033218:amide binding;GO:0035325:Toll-like …	GO:0005622:intracellular;GO:0005623:cell;GO:0005737:cytoplasm;GO:0005794:Golgi apparatus;GO:0005886:plasma membrane;GO:0009897:external side of plasma membrane;GO:0009986:cell surface;GO:0012505:endomembrane system;GO:0016020:membrane;GO:0016021:integral component of membrane;GO:0031224:intrinsic component of membrane;GO:0031226:intrinsic component of plasma membrane;GO:0031410:cytoplasmic vesicl…
Tnfrsf1b	0	0.915698	0.25	0.031	0	0.986927	0.0532448	ENSMUSG00000028599	ENSMUSG00000028599	protein_coding	mm10	chr4	-	145213463	145246870	33408	mmu:21938:Tnfrsf1b, CD120b, TNF-R-II, TNF-R2, TNF-R75, TNF-alphaR2, TNFBR, TNFR80, TNFRII, TNFalpha-R2, Tnfr-1, Tnfr2, p75	21938	tumor necrosis factor receptor superfamily, member 1b [Source:MGI Symbol;Acc:MGI:1314883]	mmu04668:TNF signaling pathway;mmu04060:Cytokine-cytokine receptor interaction;mmu04920:Adipocytokine signaling pathway;mmu05014:Amyotrophic lateral sclerosis (ALS)	R-MMU-168256:Immune System;R-MMU-1280215:Cytokine Signaling in Immune system;R-MMU-5669034:TNFs bind their physiological receptors;R-MMU-5668541:TNFR2 non-canonical NF-kB pathway	-	P00006:Apoptosis signaling pathway	-	-	-	GO:0000165:MAPK cascade;GO:0001932:regulation of protein phosphorylation;GO:0001934:positive regulation of protein phosphorylation;GO:0002237:response to molecule of bacterial origin;GO:0002376:immune system process;GO:0006464:cellular protein modification process;GO:0006468:protein phosphorylation;GO:0006508:proteolysis;GO:0006509:membrane protein ectodomain proteolysis;GO:0006793:phosphorus met…	GO:0004871:signal transducer activity;GO:0004872:receptor activity;GO:0004888:transmembrane signaling receptor activity;GO:0005031:tumor necrosis factor-activated receptor activity;GO:0005035:death receptor activity;GO:0005488:binding;GO:0005515:protein binding;GO:0019899:enzyme binding;GO:0031625:ubiquitin protein ligase binding;GO:0038023:signaling receptor activity;GO:0044389:ubiquitin-like pr…	GO:0005622:intracellular;GO:0005623:cell;GO:0005634:nucleus;GO:0005737:cytoplasm;GO:0005886:plasma membrane;GO:0005887:integral component of plasma membrane;GO:0016020:membrane;GO:0016021:integral component of membrane;GO:0030424:axon;GO:0031224:intrinsic component of membrane;GO:0031226:intrinsic component of plasma membrane;GO:0033267:axon part;GO:0036477:somatodendritic compartment;GO:0042995:…
C1s1	9.86526e-157	0.914755	0.41	0.273	2.2407e-152	2.49669	0.854763	ENSMUSG00000038521	ENSMUSG00000038521	protein_coding	mm10	chr6	-	124530345	124542359	12015	mmu:50908:C1s1, AA959438, AI255193, AI327365, C1s, C1sa	50908	complement component 1, s subcomponent 1 [Source:MGI Symbol;Acc:MGI:1355312]	mmu04610:Complement and coagulation cascades;mmu05133:Pertussis;mmu05150:Staphylococcus aureus infection;mmu05322:Systemic lupus erythematosus	R-MMU-173623:Classical antibody-mediated complement activation;R-MMU-168256:Immune System;R-MMU-166786:Creation of C4 and C2 activators;R-MMU-166658:Complement cascade;R-MMU-166663:Initial triggering of complement;R-MMU-168249:Innate Immune System	-	-	-	-	-	GO:0002250:adaptive immune response;GO:0002252:immune effector process;GO:0002253:activation of immune response;GO:0002376:immune system process;GO:0002443:leukocyte mediated immunity;GO:0002449:lymphocyte mediated immunity;GO:0002455:humoral immune response mediated by circulating immunoglobulin;GO:0002460:adaptive immune response based on somatic recombination of immune receptors built from imm…	GO:0003824:catalytic activity;GO:0004175:endopeptidase activity;GO:0004252:serine-type endopeptidase activity;GO:0005488:binding;GO:0005509:calcium ion binding;GO:0005515:protein binding;GO:0008233:peptidase activity;GO:0008236:serine-type peptidase activity;GO:0016787:hydrolase activity;GO:0017171:serine hydrolase activity;GO:0042802:identical protein binding;GO:0043167:ion binding;GO:0043169:ca…	GO:0005576:extracellular region;GO:0005615:extracellular space;GO:0031982:vesicle;GO:0031988:membrane-bounded vesicle;GO:0043226:organelle;GO:0043227:membrane-bounded organelle;GO:0043230:extracellular organelle;GO:0044421:extracellular region part;GO:0070062:extracellular exosome;GO:0072562:blood microparticle;GO:1903561:extracellular vesicle
Ly86	0	0.910475	0.164	0.012	0	0.960167	0.042828	ENSMUSG00000021423	ENSMUSG00000021423	protein_coding	mm10	chr13	+	37345208	37419036	73829	mmu:17084:Ly86, MD-1, MD1, ly86_tv2	17084	lymphocyte antigen 86 [Source:MGI Symbol;Acc:MGI:1321404]	-	R-MMU-168256:Immune System;R-MMU-168898:Toll-Like Receptors Cascades;R-MMU-166016:Toll Like Receptor 4 (TLR4) Cascade;R-MMU-168249:Innate Immune System	-	-	-	-	-	GO:0002237:response to molecule of bacterial origin;GO:0002376:immune system process;GO:0002831:regulation of response to biotic stimulus;GO:0002833:positive regulation of response to biotic stimulus;GO:0006950:response to stress;GO:0006952:defense response;GO:0006954:inflammatory response;GO:0006955:immune response;GO:0007154:cell communication;GO:0007165:signal transduction;GO:0007166:cell surf…	-	GO:0005576:extracellular region
Acod1	5.04373e-94	0.907524	0.038	0.002	1.14558e-89	0.892818	0.00905923	ENSMUSG00000022126	ENSMUSG00000022126	protein_coding	mm10	chr14	+	103046977	103056573	9597	mmu:16365:Acod1, AI323667, CAD, Irg1	16365	aconitate decarboxylase 1 [Source:MGI Symbol;Acc:MGI:103206]	-	-	-	-	-	-	-	GO:0000003:reproduction;GO:0001816:cytokine production;GO:0001817:regulation of cytokine production;GO:0001818:negative regulation of cytokine production;GO:0002218:activation of innate immune response;GO:0002221:pattern recognition receptor signaling pathway;GO:0002224:toll-like receptor signaling pathway;GO:0002237:response to molecule of bacterial origin;GO:0002253:activation of immune respons…	GO:0003824:catalytic activity;GO:0016829:lyase activity;GO:0016830:carbon-carbon lyase activity;GO:0016831:carboxy-lyase activity;GO:0047613:aconitate decarboxylase activity	GO:0005622:intracellular;GO:0005623:cell;GO:0005737:cytoplasm;GO:0005739:mitochondrion;GO:0043226:organelle;GO:0043227:membrane-bounded organelle;GO:0043229:intracellular organelle;GO:0043231:intracellular membrane-bounded organelle;GO:0044424:intracellular part;GO:0044444:cytoplasmic part;GO:0044464:cell part
Grn	2.7321e-252	0.906334	0.648	0.517	6.20543e-248	3.87204	1.59943	ENSMUSG00000034708	ENSMUSG00000034708	protein_coding	mm10	chr11	+	102430315	102437048	6734	mmu:14824:Grn, Pgrn, epithelin	14824	granulin [Source:MGI Symbol;Acc:MGI:95832]	-	-	-	-	-	-	-	-	-	-
Pfn1	0	0.895723	0.816	0.732	0	9.43451	4.60831	ENSMUSG00000018293	ENSMUSG00000018293	protein_coding	mm10	chr11	-	70651850	70654644	2795	mmu:18643:Pfn1, Pfn	18643	profilin 1 [Source:MGI Symbol;Acc:MGI:97549]	mmu04810:Regulation of actin cytoskeleton;mmu04015:Rap1 signaling pathway;mmu05132:Salmonella infection	R-MMU-194315:Signaling by Rho GTPases;R-MMU-1266738:Developmental Biology;R-MMU-422475:Axon guidance;R-MMU-376176:Signaling by Robo receptor;R-MMU-195258:RHO GTPase Effectors;R-MMU-4086400:PCP/CE pathway;R-MMU-162582:Signal Transduction;R-MMU-109582:Hemostasis;R-MMU-76005:Response to elevated platelet cytosolic Ca2+;R-MMU-3858494:Beta-catenin independent WNT signaling;R-MMU-76002:Platelet activat…	-	P00016:Cytoskeletal regulation by Rho GTPase	-	-	-	GO:0001667:ameboidal-type cell migration;GO:0001838:embryonic epithelial tube formation;GO:0001841:neural tube formation;GO:0001843:neural tube closure;GO:0002009:morphogenesis of an epithelium;GO:0006139:nucleobase-containing compound metabolic process;GO:0006259:DNA metabolic process;GO:0006351:transcription, DNA-templated;GO:0006355:regulation of transcription, DNA-templated;GO:0006357:regulat…	GO:0000166:nucleotide binding;GO:0000774:adenyl-nucleotide exchange factor activity;GO:0003676:nucleic acid binding;GO:0003723:RNA binding;GO:0003779:actin binding;GO:0003785:actin monomer binding;GO:0005102:receptor binding;GO:0005488:binding;GO:0005515:protein binding;GO:0005543:phospholipid binding;GO:0005546:phosphatidylinositol-4,5-bisphosphate binding;GO:0008092:cytoskeletal protein binding…	GO:0005576:extracellular region;GO:0005615:extracellular space;GO:0005622:intracellular;GO:0005623:cell;GO:0005634:nucleus;GO:0005737:cytoplasm;GO:0005856:cytoskeleton;GO:0005911:cell-cell junction;GO:0005912:adherens junction;GO:0005913:cell-cell adherens junction;GO:0005924:cell-substrate adherens junction;GO:0005925:focal adhesion;GO:0005938:cell cortex;GO:0016020:membrane;GO:0030054:cell junc…
Mxra8	3.54295e-90	0.887625	0.515	0.503	8.0471e-86	3.26544	1.30548	ENSMUSG00000029070	ENSMUSG00000029070	protein_coding	mm10	chr4	+	155839680	155844088	4409	mmu:74761:Mxra8, 1200013A08Rik, 1700095D18Rik, AI131686, Asp3, Dicam	74761	matrix-remodelling associated 8 [Source:MGI Symbol;Acc:MGI:1922011]	-	-	-	-	-	-	-	GO:0007275:multicellular organism development;GO:0007399:nervous system development;GO:0009987:cellular process;GO:0010001:glial cell differentiation;GO:0021782:glial cell development;GO:0022008:neurogenesis;GO:0030154:cell differentiation;GO:0032501:multicellular organismal process;GO:0032502:developmental process;GO:0042063:gliogenesis;GO:0044699:single-organism process;GO:0044707:single-multic…	-	GO:0005576:extracellular region;GO:0005623:cell;GO:0009986:cell surface;GO:0016020:membrane;GO:0016021:integral component of membrane;GO:0031224:intrinsic component of membrane;GO:0031982:vesicle;GO:0031988:membrane-bounded vesicle;GO:0043226:organelle;GO:0043227:membrane-bounded organelle;GO:0043230:extracellular organelle;GO:0044421:extracellular region part;GO:0044425:membrane part;GO:0044464:…
H2-T23	0	0.885981	0.398	0.158	0	1.46305	0.332805	ENSMUSG00000067212	ENSMUSG00000067212	protein_coding	mm10	chr17	-	36029773	36032855	3083	mmu:15040:H2-T23, 37b, 37c, H-2T23, H2-Qa1, Qa-1, Qa-1(b), Qa1, Qed-1, T18c, T18c(37), T23b, T23d	15040	histocompatibility 2, T region locus 23 [Source:MGI Symbol;Acc:MGI:95957]	mmu04650:Natural killer cell mediated cytotoxicity;mmu05168:Herpes simplex infection;mmu05320:Autoimmune thyroid disease;mmu04514:Cell adhesion molecules (CAMs);mmu04144:Endocytosis;mmu04612:Antigen processing and presentation;mmu05169:Epstein-Barr virus infection;mmu05203:Viral carcinogenesis;mmu04145:Phagosome;mmu04940:Type I diabetes mellitus;mmu05166:HTLV-I infection;mmu05330:Allograft reject…	R-MMU-168256:Immune System;R-MMU-1280218:Adaptive Immune System;R-MMU-1236974:ER-Phagosome pathway;R-MMU-983169:Class I MHC mediated antigen processing & presentation;R-MMU-198933:Immunoregulatory interactions between a Lymphoid and a non-Lymphoid cell;R-MMU-1236975:Antigen processing-Cross presentation;R-MMU-983170:Antigen Presentation: Folding, assembly and peptide loading of class I MHC;R-MMU-…	-	-	-	-	-	GO:0001775:cell activation;GO:0001816:cytokine production;GO:0001817:regulation of cytokine production;GO:0001819:positive regulation of cytokine production;GO:0001906:cell killing;GO:0001909:leukocyte mediated cytotoxicity;GO:0001910:regulation of leukocyte mediated cytotoxicity;GO:0001911:negative regulation of leukocyte mediated cytotoxicity;GO:0001912:positive regulation of leukocyte mediated…	GO:0003823:antigen binding;GO:0005102:receptor binding;GO:0005488:binding;GO:0005515:protein binding;GO:0030881:beta-2-microglobulin binding;GO:0033218:amide binding;GO:0042277:peptide binding;GO:0042287:MHC protein binding;GO:0042288:MHC class I protein binding;GO:0042605:peptide antigen binding;GO:0046703:natural killer cell lectin-like receptor binding	GO:0005576:extracellular region;GO:0005623:cell;GO:0005886:plasma membrane;GO:0009986:cell surface;GO:0016020:membrane;GO:0016021:integral component of membrane;GO:0031224:intrinsic component of membrane;GO:0031982:vesicle;GO:0031988:membrane-bounded vesicle;GO:0032398:MHC class Ib protein complex;GO:0032991:macromolecular complex;GO:0042611:MHC protein complex;GO:0042612:MHC class I protein comp…
Ltbp2	3.87064e-139	0.885942	0.322	0.196	8.79138e-135	1.88345	0.560331	ENSMUSG00000002020	ENSMUSG00000002020	protein_coding	mm10	chr12	-	84783212	84876532	93321	mmu:16997:Ltbp2, AW208642	16997	latent transforming growth factor beta binding protein 2 [Source:MGI Symbol;Acc:MGI:99502]	-	-	-	-	-	-	-	GO:0009987:cellular process;GO:0016043:cellular component organization;GO:0030198:extracellular matrix organization;GO:0043062:extracellular structure organization;GO:0043206:extracellular fibril organization;GO:0044699:single-organism process;GO:0044763:single-organism cellular process;GO:0071840:cellular component organization or biogenesis;GO:0097435:fibril organization	GO:0005488:binding;GO:0005509:calcium ion binding;GO:0005515:protein binding;GO:0005539:glycosaminoglycan binding;GO:0008201:heparin binding;GO:0019838:growth factor binding;GO:0043167:ion binding;GO:0043169:cation binding;GO:0046872:metal ion binding;GO:0097367:carbohydrate derivative binding;GO:1901681:sulfur compound binding	GO:0005576:extracellular region;GO:0005615:extracellular space;GO:0031012:extracellular matrix;GO:0031982:vesicle;GO:0031988:membrane-bounded vesicle;GO:0043226:organelle;GO:0043227:membrane-bounded organelle;GO:0043230:extracellular organelle;GO:0044421:extracellular region part;GO:0070062:extracellular exosome;GO:1903561:extracellular vesicle
Efhd2	1.09218e-163	0.885021	0.368	0.23	2.48068e-159	1.61225	0.414482	ENSMUSG00000040659	ENSMUSG00000040659	protein_coding	mm10	chr4	-	141858142	141874920	16779	mmu:27984:Efhd2, 2600015J22Rik, AA408606, D4Wsu27e	27984	EF hand domain containing 2 [Source:MGI Symbol;Acc:MGI:106504]	-	-	-	-	-	-	-	-	-	-
Cd300c2	0	0.876379	0.173	0.009	0	0.889367	0.0292003	ENSMUSG00000044811	ENSMUSG00000044811	protein_coding	mm10	chr11	-	114996721	115001880	5160	mmu:140497:Cd300c2, CLM4, Cd300c, Cd300d, DIgR1, Igsf7, Lmir2, MAIR-II, AF251705	140497	CD300C molecule 2 [Source:MGI Symbol;Acc:MGI:2153249]	-	R-MMU-168256:Immune System;R-MMU-1280218:Adaptive Immune System;R-MMU-198933:Immunoregulatory interactions between a Lymphoid and a non-Lymphoid cell	-	-	-	-	-	GO:0001816:cytokine production;GO:0001817:regulation of cytokine production;GO:0001819:positive regulation of cytokine production;GO:0002376:immune system process;GO:0006810:transport;GO:0008104:protein localization;GO:0009306:protein secretion;GO:0009987:cellular process;GO:0015031:protein transport;GO:0032501:multicellular organismal process;GO:0032879:regulation of localization;GO:0032880:regu…	GO:0005488:binding;GO:0005515:protein binding	GO:0005623:cell;GO:0005886:plasma membrane;GO:0016020:membrane;GO:0016021:integral component of membrane;GO:0031224:intrinsic component of membrane;GO:0044425:membrane part;GO:0044464:cell part;GO:0071944:cell periphery
Spi1	0	0.872528	0.182	0.016	0	0.984752	0.0840494	ENSMUSG00000002111	ENSMUSG00000002111	protein_coding	mm10	chr2	+	91082390	91115756	33367	mmu:20375:Spi1, Dis-1, Dis1, PU.1, Sfpi-1, Sfpi1, Spi-1, Tcfpu1, Tfpu.1	20375	spleen focus forming virus (SFFV) proviral integration oncogene [Source:MGI Symbol;Acc:MGI:98282]	mmu05200:Pathways in cancer;mmu04380:Osteoclast differentiation;mmu05169:Epstein-Barr virus infection;mmu05166:HTLV-I infection;mmu05202:Transcriptional misregulation in cancer;mmu05221:Acute myeloid leukemia	-	-	P00036:Interleukin signaling pathway	-	-	-	GO:0000122:negative regulation of transcription from RNA polymerase II promoter;GO:0001525:angiogenesis;GO:0001568:blood vessel development;GO:0001569:patterning of blood vessels;GO:0001763:morphogenesis of a branching structure;GO:0001773:myeloid dendritic cell activation;GO:0001775:cell activation;GO:0001944:vasculature development;GO:0002009:morphogenesis of an epithelium;GO:0002244:hematopoie…	GO:0000975:regulatory region DNA binding;GO:0000976:transcription regulatory region sequence-specific DNA binding;GO:0000977:RNA polymerase II regulatory region sequence-specific DNA binding;GO:0000978:RNA polymerase II core promoter proximal region sequence-specific DNA binding;GO:0000979:RNA polymerase II core promoter sequence-specific DNA binding;GO:0000980:RNA polymerase II distal enhancer s…	GO:0000228:nuclear chromosome;GO:0000785:chromatin;GO:0000790:nuclear chromatin;GO:0005622:intracellular;GO:0005623:cell;GO:0005634:nucleus;GO:0005667:transcription factor complex;GO:0005694:chromosome;GO:0031974:membrane-enclosed lumen;GO:0031981:nuclear lumen;GO:0032991:macromolecular complex;GO:0043226:organelle;GO:0043227:membrane-bounded organelle;GO:0043228:non-membrane-bounded organelle;GO…
Unc93b1	4.42624e-285	0.871215	0.253	0.082	1.00533e-280	1.12394	0.161131	ENSMUSG00000036908	ENSMUSG00000036908	protein_coding	mm10	chr19	+	3935186	3949340	14155	mmu:54445:Unc93b1, Unc-93B1, Unc93b	54445	unc-93 homolog B1, TLR signaling regulator [Source:MGI Symbol;Acc:MGI:1859307]	-	R-MMU-168256:Immune System;R-MMU-168898:Toll-Like Receptors Cascades;R-MMU-1679131:Trafficking and processing of endosomal TLR;R-MMU-168249:Innate Immune System	-	-	-	-	-	GO:0000902:cell morphogenesis;GO:0001816:cytokine production;GO:0001817:regulation of cytokine production;GO:0001819:positive regulation of cytokine production;GO:0002218:activation of innate immune response;GO:0002221:pattern recognition receptor signaling pathway;GO:0002224:toll-like receptor signaling pathway;GO:0002250:adaptive immune response;GO:0002252:immune effector process;GO:0002253:act…	GO:0005102:receptor binding;GO:0005215:transporter activity;GO:0005488:binding;GO:0005515:protein binding;GO:0008565:protein transporter activity;GO:0022892:substrate-specific transporter activity;GO:0035325:Toll-like receptor binding	GO:0000323:lytic vacuole;GO:0005622:intracellular;GO:0005623:cell;GO:0005737:cytoplasm;GO:0005764:lysosome;GO:0005768:endosome;GO:0005773:vacuole;GO:0005783:endoplasmic reticulum;GO:0012505:endomembrane system;GO:0016020:membrane;GO:0016021:integral component of membrane;GO:0016023:cytoplasmic, membrane-bounded vesicle;GO:0030139:endocytic vesicle;GO:0031224:intrinsic component of membrane;GO:003…
Actg1	0	0.868902	0.922	0.836	0	17.9223	9.36114	ENSMUSG00000062825	ENSMUSG00000062825	protein_coding	mm10	chr11	-	120345690	120348542	2853	mmu:11465:Actg1, AL023024, Actg, Actl, E51	11465	actin, gamma, cytoplasmic 1 [Source:MGI Symbol;Acc:MGI:87906]	mmu05410:Hypertrophic cardiomyopathy (HCM);mmu05414:Dilated cardiomyopathy;mmu04611:Platelet activation;mmu04810:Regulation of actin cytoskeleton;mmu05164:Influenza A;mmu04530:Tight junction;mmu04670:Leukocyte transendothelial migration;mmu04921:Oxytocin signaling pathway;mmu05412:Arrhythmogenic right ventricular cardiomyopathy (ARVC);mmu04145:Phagosome;mmu05416:Viral myocarditis;mmu04015:Rap1 si…	R-MMU-2682334:EPH-Ephrin signaling;R-MMU-5663213:RHO GTPases Activate WASPs and WAVEs;R-MMU-8856828:Clathrin-mediated endocytosis;R-MMU-190828:Gap junction trafficking;R-MMU-194315:Signaling by Rho GTPases;R-MMU-157858:Gap junction trafficking and regulation;R-MMU-196025:Formation of annular gap junctions;R-MMU-1266738:Developmental Biology;R-MMU-168256:Immune System;R-MMU-437239:Recycling pathwa…	-	P00031:Inflammation mediated by chemokine and cytokine signaling pathway;P00034:Integrin signalling pathway;P00044:Nicotinic acetylcholine receptor signaling pathway;P00029:Huntington disease;P00004:Alzheimer disease-presenilin pathway;P00016:Cytoskeletal regulation by Rho GTPase;P00012:Cadherin signaling pathway	-	-	-	GO:0001775:cell activation;GO:0006950:response to stress;GO:0006996:organelle organization;GO:0007010:cytoskeleton organization;GO:0007155:cell adhesion;GO:0007596:blood coagulation;GO:0007599:hemostasis;GO:0009611:response to wounding;GO:0009653:anatomical structure morphogenesis;GO:0009987:cellular process;GO:0010927:cellular component assembly involved in morphogenesis;GO:0016043:cellular comp…	GO:0000166:nucleotide binding;GO:0001882:nucleoside binding;GO:0001883:purine nucleoside binding;GO:0005198:structural molecule activity;GO:0005200:structural constituent of cytoskeleton;GO:0005488:binding;GO:0005515:protein binding;GO:0005524:ATP binding;GO:0017076:purine nucleotide binding;GO:0019899:enzyme binding;GO:0030554:adenyl nucleotide binding;GO:0031625:ubiquitin protein ligase binding…	GO:0005576:extracellular region;GO:0005615:extracellular space;GO:0005622:intracellular;GO:0005623:cell;GO:0005634:nucleus;GO:0005737:cytoplasm;GO:0005856:cytoskeleton;GO:0005884:actin filament;GO:0015629:actin cytoskeleton;GO:0016020:membrane;GO:0030016:myofibril;GO:0031012:extracellular matrix;GO:0031941:filamentous actin;GO:0031982:vesicle;GO:0031988:membrane-bounded vesicle;GO:0032991:macromo…
Ctsz	3.62648e-277	0.86665	0.656	0.53	8.23683e-273	3.96521	1.72302	ENSMUSG00000016256	ENSMUSG00000016256	protein_coding	mm10	chr2	-	174427493	174439039	11547	mmu:64138:Ctsz, AI787083, AU019819, CTSX, D2Wsu143e	64138	cathepsin Z [Source:MGI Symbol;Acc:MGI:1891190]	mmu04142:Lysosome;mmu04210:Apoptosis	R-MMU-2980736:Peptide hormone metabolism;R-MMU-5694530:Cargo concentration in the ER;R-MMU-204005:COPII (Coat Protein 2) Mediated Vesicle Transport;R-MMU-446203:Asparagine N-linked glycosylation;R-MMU-5653656:Vesicle-mediated transport;R-MMU-392499:Metabolism of proteins;R-MMU-597592:Post-translational protein modification;R-MMU-2022377:Metabolism of Angiotensinogen to Angiotensins;R-MMU-432720:L…	-	-	-	-	-	GO:0001763:morphogenesis of a branching structure;GO:0002009:morphogenesis of an epithelium;GO:0006508:proteolysis;GO:0007275:multicellular organism development;GO:0008152:metabolic process;GO:0009056:catabolic process;GO:0009057:macromolecule catabolic process;GO:0009653:anatomical structure morphogenesis;GO:0009887:organ morphogenesis;GO:0009888:tissue development;GO:0009987:cellular process;GO…	GO:0003824:catalytic activity;GO:0004175:endopeptidase activity;GO:0004197:cysteine-type endopeptidase activity;GO:0008233:peptidase activity;GO:0008234:cysteine-type peptidase activity;GO:0016787:hydrolase activity;GO:0070011:peptidase activity, acting on L-amino acid peptides	GO:0000323:lytic vacuole;GO:0005576:extracellular region;GO:0005615:extracellular space;GO:0005622:intracellular;GO:0005623:cell;GO:0005737:cytoplasm;GO:0005764:lysosome;GO:0005773:vacuole;GO:0005783:endoplasmic reticulum;GO:0012505:endomembrane system;GO:0031982:vesicle;GO:0031988:membrane-bounded vesicle;GO:0043226:organelle;GO:0043227:membrane-bounded organelle;GO:0043229:intracellular organel…
Ptafr	0	0.859057	0.149	0.011	0	0.898364	0.0465924	ENSMUSG00000056529	ENSMUSG00000056529	protein_coding	mm10	chr4	+	132564067	132582683	18617	mmu:19204:Ptafr, PAFR	19204	platelet-activating factor receptor [Source:MGI Symbol;Acc:MGI:106066]	mmu04080:Neuroactive ligand-receptor interaction;mmu04020:Calcium signaling pathway;mmu05150:Staphylococcus aureus infection	R-MMU-373076:Class A/1 (Rhodopsin-like receptors);R-MMU-372790:Signaling by GPCR;R-MMU-388396:GPCR downstream signaling;R-MMU-162582:Signal Transduction;R-MMU-881907:Gastrin-CREB signalling pathway via PKC and MAPK;R-MMU-500792:GPCR ligand binding;R-MMU-416476:G alpha (q) signalling events	-	P00031:Inflammation mediated by chemokine and cytokine signaling pathway	-	-	-	GO:0000003:reproduction;GO:0001775:cell activation;GO:0001816:cytokine production;GO:0001817:regulation of cytokine production;GO:0001819:positive regulation of cytokine production;GO:0002237:response to molecule of bacterial origin;GO:0002252:immune effector process;GO:0002263:cell activation involved in immune response;GO:0002274:myeloid leukocyte activation;GO:0002275:myeloid cell activation i…	GO:0001530:lipopolysaccharide binding;GO:0001608:G-protein coupled nucleotide receptor activity;GO:0001614:purinergic nucleotide receptor activity;GO:0001875:lipopolysaccharide receptor activity;GO:0004871:signal transducer activity;GO:0004872:receptor activity;GO:0004888:transmembrane signaling receptor activity;GO:0004930:G-protein coupled receptor activity;GO:0004992:platelet activating factor…	GO:0005622:intracellular;GO:0005623:cell;GO:0005634:nucleus;GO:0005654:nucleoplasm;GO:0005886:plasma membrane;GO:0005887:integral component of plasma membrane;GO:0016020:membrane;GO:0016021:integral component of membrane;GO:0031224:intrinsic component of membrane;GO:0031226:intrinsic component of plasma membrane;GO:0031974:membrane-enclosed lumen;GO:0031981:nuclear lumen;GO:0043226:organelle;GO:0…
Fcgr2b	0	0.857436	0.167	0.013	0	0.900982	0.0492144	ENSMUSG00000026656	ENSMUSG00000026656	protein_coding	mm10	chr1	-	170958617	170976547	17931	mmu:14130:Fcgr2b, AI528646, CD32, F630109E10Rik, Fc[g]RII, FcgRII, Fcgr2, Fcgr2a, Fcr-2, Fcr-3, Ly-17, Ly-m20, LyM-1, fcRII	14130	Fc receptor, IgG, low affinity IIb [Source:MGI Symbol;Acc:MGI:95499]	mmu04380:Osteoclast differentiation;mmu05152:Tuberculosis;mmu05162:Measles;mmu04145:Phagosome;mmu05150:Staphylococcus aureus infection;mmu04662:B cell receptor signaling pathway;mmu04666:Fc gamma R-mediated phagocytosis	R-MMU-168256:Immune System;R-MMU-2029485:Role of phospholipids in phagocytosis;R-MMU-2029480:Fcgamma receptor (FCGR) dependent phagocytosis;R-MMU-2029482:Regulation of actin dynamics for phagocytic cup formation;R-MMU-168249:Innate Immune System	-	-	-	-	-	GO:0001775:cell activation;GO:0001776:leukocyte homeostasis;GO:0001780:neutrophil homeostasis;GO:0001781:neutrophil apoptotic process;GO:0001810:regulation of type I hypersensitivity;GO:0001811:negative regulation of type I hypersensitivity;GO:0001816:cytokine production;GO:0001817:regulation of cytokine production;GO:0001818:negative regulation of cytokine production;GO:0002237:response to molec…	GO:0004871:signal transducer activity;GO:0005057:receptor signaling protein activity;GO:0005488:binding;GO:0005515:protein binding;GO:0019864:IgG binding;GO:0019865:immunoglobulin binding;GO:0032403:protein complex binding;GO:0044877:macromolecular complex binding	GO:0005576:extracellular region;GO:0005622:intracellular;GO:0005623:cell;GO:0005737:cytoplasm;GO:0005768:endosome;GO:0005773:vacuole;GO:0005856:cytoskeleton;GO:0005886:plasma membrane;GO:0005887:integral component of plasma membrane;GO:0009897:external side of plasma membrane;GO:0009986:cell surface;GO:0012505:endomembrane system;GO:0016020:membrane;GO:0016021:integral component of membrane;GO:00…
Ifi27l2a	9.21038e-185	0.856051	0.282	0.128	2.09195e-180	2.63463	1.008	ENSMUSG00000079017	ENSMUSG00000079017	protein_coding	mm10	chr12	-	103442167	103443680	1514	mmu:76933:Ifi27l2a, 2310061N23Rik, Ifi27, Isg12, Isg12(b1)	76933	interferon, alpha-inducible protein 27 like 2A [Source:MGI Symbol;Acc:MGI:1924183]	-	-	-	-	-	-	-	GO:0007568:aging;GO:0009605:response to external stimulus;GO:0009607:response to biotic stimulus;GO:0009615:response to virus;GO:0009987:cellular process;GO:0016032:viral process;GO:0032502:developmental process;GO:0043207:response to external biotic stimulus;GO:0044403:symbiosis, encompassing mutualism through parasitism;GO:0044419:interspecies interaction between organisms;GO:0044699:single-org…	-	GO:0016020:membrane;GO:0016021:integral component of membrane;GO:0031224:intrinsic component of membrane;GO:0044425:membrane part
Nbl1	3.18947e-145	0.848806	0.458	0.347	7.24423e-141	2.61921	1.00955	ENSMUSG00000041120	ENSMUSG00000041120	protein_coding	mm10	chr4	-	139082284	139092993	10710	mmu:17965:Nbl1, D4H1S1733E, DAN, Dana, NO3	17965	NBL1, DAN family BMP antagonist [Source:MGI Symbol;Acc:MGI:104591]	mmu04350:TGF-beta signaling pathway	-	-	-	-	-	-	GO:0000902:cell morphogenesis;GO:0002376:immune system process;GO:0002548:monocyte chemotaxis;GO:0002682:regulation of immune system process;GO:0002683:negative regulation of immune system process;GO:0002685:regulation of leukocyte migration;GO:0002686:negative regulation of leukocyte migration;GO:0002688:regulation of leukocyte chemotaxis;GO:0002689:negative regulation of leukocyte chemotaxis;GO…	GO:0005488:binding;GO:0005515:protein binding;GO:0016015:morphogen activity;GO:0019955:cytokine binding;GO:0036122:BMP binding;GO:0042802:identical protein binding;GO:0042803:protein homodimerization activity;GO:0046983:protein dimerization activity	GO:0005576:extracellular region
Mif	2.23355e-205	0.844382	0.622	0.517	5.07306e-201	3.36029	1.42846	ENSMUSG00000033307	ENSMUSG00000033307	protein_coding	mm10	chr10	-	75859353	75860240	888	mmu:17319:Mif, GIF, Glif	17319	macrophage migration inhibitory factor (glycosylation-inhibiting factor) [Source:MGI Symbol;Acc:MGI:96982]	mmu00350:Tyrosine metabolism;mmu00360:Phenylalanine metabolism	R-MMU-109582:Hemostasis;R-MMU-202733:Cell surface interactions at the vascular wall	-	-	-	-	-	GO:0000003:reproduction;GO:0000165:MAPK cascade;GO:0001516:prostaglandin biosynthetic process;GO:0001775:cell activation;GO:0001776:leukocyte homeostasis;GO:0001782:B cell homeostasis;GO:0001783:B cell apoptotic process;GO:0001816:cytokine production;GO:0001817:regulation of cytokine production;GO:0001819:positive regulation of cytokine production;GO:0001932:regulation of protein phosphorylation;…	GO:0003824:catalytic activity;GO:0004167:dopachrome isomerase activity;GO:0005102:receptor binding;GO:0005125:cytokine activity;GO:0005126:cytokine receptor binding;GO:0005488:binding;GO:0005515:protein binding;GO:0016853:isomerase activity;GO:0016860:intramolecular oxidoreductase activity;GO:0016862:intramolecular oxidoreductase activity, interconverting keto- and enol-groups;GO:0016863:intramol…	GO:0005576:extracellular region;GO:0005615:extracellular space;GO:0005622:intracellular;GO:0005623:cell;GO:0005634:nucleus;GO:0005654:nucleoplasm;GO:0005737:cytoplasm;GO:0009986:cell surface;GO:0031974:membrane-enclosed lumen;GO:0031981:nuclear lumen;GO:0031982:vesicle;GO:0031988:membrane-bounded vesicle;GO:0043209:myelin sheath;GO:0043226:organelle;GO:0043227:membrane-bounded organelle;GO:004322…
Gpx1	0	0.843494	0.831	0.745	0	9.888	5.0678	ENSMUSG00000063856	ENSMUSG00000063856	protein_coding	mm10	chr9	+	108338903	108340343	1441	mmu:14775:Gpx1, AI195024, AL033363, CGPx, GPx-1, GSHPx-1, Gpx	14775	glutathione peroxidase 1 [Source:MGI Symbol;Acc:MGI:104887]	mmu00480:Glutathione metabolism;mmu05016:Huntington's disease;mmu04918:Thyroid hormone synthesis;mmu00590:Arachidonic acid metabolism;mmu05014:Amyotrophic lateral sclerosis (ALS)	R-MMU-15869:Metabolism of nucleotides;R-MMU-74259:Purine catabolism;R-MMU-2142753:Arachidonic acid metabolism;R-MMU-1430728:Metabolism;R-MMU-73847:Purine metabolism;R-MMU-2142712:Synthesis of 12-eicosatetraenoic acid derivatives;R-MMU-2262752:Cellular responses to stress;R-MMU-2142770:Synthesis of 15-eicosatetraenoic acid derivatives;R-MMU-556833:Metabolism of lipids and lipoproteins;R-MMU-329968…	PWY-4081:glutathione redox reactions I	-	-	-	-	GO:0000302:response to reactive oxygen species;GO:0001525:angiogenesis;GO:0001568:blood vessel development;GO:0001659:temperature homeostasis;GO:0001667:ameboidal-type cell migration;GO:0001678:cellular glucose homeostasis;GO:0001836:release of cytochrome c from mitochondria;GO:0001885:endothelial cell development;GO:0001944:vasculature development;GO:0002064:epithelial cell development;GO:000237…	GO:0003824:catalytic activity;GO:0004601:peroxidase activity;GO:0004602:glutathione peroxidase activity;GO:0005488:binding;GO:0005515:protein binding;GO:0016209:antioxidant activity;GO:0016491:oxidoreductase activity;GO:0016684:oxidoreductase activity, acting on peroxide as acceptor;GO:0017124:SH3 domain binding;GO:0019904:protein domain specific binding	GO:0005576:extracellular region;GO:0005622:intracellular;GO:0005623:cell;GO:0005634:nucleus;GO:0005737:cytoplasm;GO:0005739:mitochondrion;GO:0005829:cytosol;GO:0016234:inclusion body;GO:0031982:vesicle;GO:0031988:membrane-bounded vesicle;GO:0043226:organelle;GO:0043227:membrane-bounded organelle;GO:0043229:intracellular organelle;GO:0043230:extracellular organelle;GO:0043231:intracellular membran…
Hnrnpa0	0	0.838926	0.598	0.4	0	2.21559	0.797706	ENSMUSG00000007836	ENSMUSG00000007836	protein_coding	mm10	chr13	-	58125879	58128556	2678	mmu:77134:Hnrnpa0, 1110055B05Rik, 3010025E17Rik, Hnrpa0, hnRNP_A0	77134	heterogeneous nuclear ribonucleoprotein A0 [Source:MGI Symbol;Acc:MGI:1924384]	-	R-MMU-72163:mRNA Splicing - Major Pathway;R-MMU-72172:mRNA Splicing;R-MMU-72203:Processing of Capped Intron-Containing Pre-mRNA;R-MMU-74160:Gene Expression	-	-	-	-	-	GO:0002237:response to molecule of bacterial origin;GO:0006950:response to stress;GO:0006952:defense response;GO:0006954:inflammatory response;GO:0008152:metabolic process;GO:0009605:response to external stimulus;GO:0009607:response to biotic stimulus;GO:0009617:response to bacterium;GO:0010033:response to organic substance;GO:0010467:gene expression;GO:0010468:regulation of gene expression;GO:00…	GO:0000166:nucleotide binding;GO:0003676:nucleic acid binding;GO:0003723:RNA binding;GO:0005488:binding;GO:0005515:protein binding;GO:0017091:AU-rich element binding;GO:0019899:enzyme binding;GO:0019900:kinase binding;GO:0019901:protein kinase binding;GO:0036094:small molecule binding;GO:0044822:poly(A) RNA binding;GO:0097159:organic cyclic compound binding;GO:1901265:nucleoside phosphate binding…	GO:0005622:intracellular;GO:0005623:cell;GO:0005634:nucleus;GO:0005654:nucleoplasm;GO:0030529:intracellular ribonucleoprotein complex;GO:0031974:membrane-enclosed lumen;GO:0031981:nuclear lumen;GO:0032991:macromolecular complex;GO:0043226:organelle;GO:0043227:membrane-bounded organelle;GO:0043229:intracellular organelle;GO:0043231:intracellular membrane-bounded organelle;GO:0043233:organelle lume…
Nlrp3	0	0.837584	0.146	0.008	0	0.835222	0.0269528	ENSMUSG00000032691	ENSMUSG00000032691	protein_coding	mm10	chr11	+	59541568	59566956	25389	mmu:216799:Nlrp3, AGTAVPRL, AII/AVP, Cias1, FCAS, FCU, MWS, Mmig1, NALP3, Pypaf1	216799	NLR family, pyrin domain containing 3 [Source:MGI Symbol;Acc:MGI:2653833]	mmu04621:NOD-like receptor signaling pathway;mmu05164:Influenza A;mmu05133:Pertussis	R-MMU-168643:Nucleotide-binding domain, leucine rich repeat containing receptor (NLR) signaling pathways;R-MMU-168256:Immune System;R-MMU-5688426:Deubiquitination;R-MMU-392499:Metabolism of proteins;R-MMU-597592:Post-translational protein modification;R-MMU-844456:The NLRP3 inflammasome;R-MMU-622312:Inflammasomes;R-MMU-168249:Innate Immune System;R-MMU-5689901:Metalloprotease DUBs	-	-	-	-	-	GO:0001775:cell activation;GO:0001816:cytokine production;GO:0001817:regulation of cytokine production;GO:0001818:negative regulation of cytokine production;GO:0001819:positive regulation of cytokine production;GO:0002237:response to molecule of bacterial origin;GO:0002250:adaptive immune response;GO:0002252:immune effector process;GO:0002263:cell activation involved in immune response;GO:0002285…	GO:0000166:nucleotide binding;GO:0001882:nucleoside binding;GO:0001883:purine nucleoside binding;GO:0003676:nucleic acid binding;GO:0003677:DNA binding;GO:0005488:binding;GO:0005515:protein binding;GO:0005524:ATP binding;GO:0008134:transcription factor binding;GO:0017076:purine nucleotide binding;GO:0030554:adenyl nucleotide binding;GO:0032549:ribonucleoside binding;GO:0032550:purine ribonucleosi…	GO:0005576:extracellular region;GO:0005622:intracellular;GO:0005623:cell;GO:0005634:nucleus;GO:0005737:cytoplasm;GO:0005783:endoplasmic reticulum;GO:0005829:cytosol;GO:0012505:endomembrane system;GO:0032991:macromolecular complex;GO:0043226:organelle;GO:0043227:membrane-bounded organelle;GO:0043229:intracellular organelle;GO:0043231:intracellular membrane-bounded organelle;GO:0043234:protein comp…
B2m	0	0.836441	0.904	0.784	0	13.8429	7.31238	ENSMUSG00000060802	ENSMUSG00000060802	protein_coding	mm10	chr2	+	122147686	122153083	5398	mmu:12010:B2m, Ly-m11, beta2-m, beta2m	12010	beta-2 microglobulin [Source:MGI Symbol;Acc:MGI:88127]	mmu04612:Antigen processing and presentation	R-MMU-168256:Immune System;R-MMU-1280218:Adaptive Immune System;R-MMU-2172127:DAP12 interactions;R-MMU-1236974:ER-Phagosome pathway;R-MMU-983169:Class I MHC mediated antigen processing & presentation;R-MMU-2424491:DAP12 signaling;R-MMU-198933:Immunoregulatory interactions between a Lymphoid and a non-Lymphoid cell;R-MMU-1236975:Antigen processing-Cross presentation;R-MMU-168249:Innate Immune Syst…	-	P00053:T cell activation	-	-	-	GO:0000041:transition metal ion transport;GO:0001775:cell activation;GO:0001816:cytokine production;GO:0001817:regulation of cytokine production;GO:0001819:positive regulation of cytokine production;GO:0001906:cell killing;GO:0001909:leukocyte mediated cytotoxicity;GO:0001910:regulation of leukocyte mediated cytotoxicity;GO:0001912:positive regulation of leukocyte mediated cytotoxicity;GO:0001913…	GO:0001948:glycoprotein binding;GO:0005488:binding;GO:0005515:protein binding;GO:0042802:identical protein binding;GO:0097367:carbohydrate derivative binding	GO:0005576:extracellular region;GO:0005615:extracellular space;GO:0005622:intracellular;GO:0005623:cell;GO:0005737:cytoplasm;GO:0005794:Golgi apparatus;GO:0005886:plasma membrane;GO:0005912:adherens junction;GO:0005924:cell-substrate adherens junction;GO:0005925:focal adhesion;GO:0009897:external side of plasma membrane;GO:0009986:cell surface;GO:0012505:endomembrane system;GO:0016020:membrane;GO…
Crlf1	8.0249e-308	0.832912	0.209	0.048	1.8227e-303	0.955328	0.0977111	ENSMUSG00000007888	ENSMUSG00000007888	protein_coding	mm10	chr8	+	70493158	70504081	10924	mmu:12931:Crlf1, CLF-1, CRLM-3, CRLM3, NR6, NR6.1	12931	cytokine receptor-like factor 1 [Source:MGI Symbol;Acc:MGI:1340030]	-	R-MMU-168256:Immune System;R-MMU-6783589:Interleukin-6 family signaling;R-MMU-1280215:Cytokine Signaling in Immune system;R-MMU-6788467:IL-6-type cytokine receptor ligand interactions;R-MMU-449147:Signaling by Interleukins	-	-	-	-	-	GO:0001655:urogenital system development;GO:0001657:ureteric bud development;GO:0001822:kidney development;GO:0001823:mesonephros development;GO:0001932:regulation of protein phosphorylation;GO:0001934:positive regulation of protein phosphorylation;GO:0006464:cellular protein modification process;GO:0006468:protein phosphorylation;GO:0006793:phosphorus metabolic process;GO:0006796:phosphate-conta…	GO:0005102:receptor binding;GO:0005125:cytokine activity;GO:0005126:cytokine receptor binding;GO:0005127:ciliary neurotrophic factor receptor binding;GO:0005488:binding;GO:0005515:protein binding;GO:0019955:cytokine binding;GO:0046982:protein heterodimerization activity;GO:0046983:protein dimerization activity	GO:0005576:extracellular region;GO:0005615:extracellular space;GO:0032991:macromolecular complex;GO:0043234:protein complex;GO:0044421:extracellular region part;GO:0097058:CRLF-CLCF1 complex
Ppic	1.14707e-109	0.82997	0.479	0.425	2.60534e-105	2.78748	1.13061	ENSMUSG00000024538	ENSMUSG00000024538	protein_coding	mm10	chr18	-	53406332	53418115	11784	mmu:19038:Ppic, CyP-20c	19038	peptidylprolyl isomerase C [Source:MGI Symbol;Acc:MGI:97751]	-	-	-	-	-	-	-	GO:0000413:protein peptidyl-prolyl isomerization;GO:0006457:protein folding;GO:0006464:cellular protein modification process;GO:0008152:metabolic process;GO:0009987:cellular process;GO:0018193:peptidyl-amino acid modification;GO:0018208:peptidyl-proline modification;GO:0019538:protein metabolic process;GO:0036211:protein modification process;GO:0043170:macromolecule metabolic process;GO:0043412:m…	GO:0003755:peptidyl-prolyl cis-trans isomerase activity;GO:0003824:catalytic activity;GO:0005488:binding;GO:0005515:protein binding;GO:0008144:drug binding;GO:0016018:cyclosporin A binding;GO:0016853:isomerase activity;GO:0016859:cis-trans isomerase activity;GO:0033218:amide binding;GO:0042277:peptide binding	GO:0005576:extracellular region;GO:0005622:intracellular;GO:0005623:cell;GO:0005737:cytoplasm;GO:0031982:vesicle;GO:0031988:membrane-bounded vesicle;GO:0043226:organelle;GO:0043227:membrane-bounded organelle;GO:0043230:extracellular organelle;GO:0044421:extracellular region part;GO:0044424:intracellular part;GO:0044464:cell part;GO:0070062:extracellular exosome;GO:1903561:extracellular vesicle
Col5a3	8.32523e-225	0.823799	0.132	0.022	1.89091e-220	0.848542	0.0443384	ENSMUSG00000004098	ENSMUSG00000004098	protein_coding	mm10	chr9	-	20770050	20815067	45018	mmu:53867:Col5a3	53867	collagen, type V, alpha 3 [Source:MGI Symbol;Acc:MGI:1858212]	mmu04974:Protein digestion and absorption	R-MMU-375165:NCAM signaling for neurite out-growth;R-MMU-1266738:Developmental Biology;R-MMU-3000171:Non-integrin membrane-ECM interactions;R-MMU-1474244:Extracellular matrix organization;R-MMU-186797:Signaling by PDGF;R-MMU-419037:NCAM1 interactions;R-MMU-422475:Axon guidance;R-MMU-162582:Signal Transduction;R-MMU-2022090:Assembly of collagen fibrils and other multimeric structures;R-MMU-216083:…	-	P00034:Integrin signalling pathway	-	-	-	-	-	-
Ninj1	2.2576e-138	0.823721	0.418	0.294	5.12768e-134	1.7325	0.543817	ENSMUSG00000037966	ENSMUSG00000037966	protein_coding	mm10	chr13	+	49187485	49196244	8760	mmu:18081:Ninj1, AU024536	18081	ninjurin 1 [Source:MGI Symbol;Acc:MGI:1196617]	-	-	-	-	-	-	-	GO:0001654:eye development;GO:0001952:regulation of cell-matrix adhesion;GO:0001954:positive regulation of cell-matrix adhesion;GO:0006950:response to stress;GO:0007155:cell adhesion;GO:0007160:cell-matrix adhesion;GO:0007275:multicellular organism development;GO:0007423:sensory organ development;GO:0009611:response to wounding;GO:0009653:anatomical structure morphogenesis;GO:0009888:tissue devel…	-	GO:0016020:membrane;GO:0016021:integral component of membrane;GO:0031224:intrinsic component of membrane;GO:0044425:membrane part
Ifitm2	0	0.819007	0.81	0.764	0	10.0628	5.27075	ENSMUSG00000060591	ENSMUSG00000060591	protein_coding	mm10	chr7	-	140954837	140955987	1151	mmu:80876:Ifitm2, DSPA2c, Ifitm3l, fragilis3, mil-3	80876	interferon induced transmembrane protein 2 [Source:MGI Symbol;Acc:MGI:1933382]	-	R-MMU-168256:Immune System;R-MMU-1280218:Adaptive Immune System;R-MMU-198933:Immunoregulatory interactions between a Lymphoid and a non-Lymphoid cell	-	-	-	-	-	GO:0002252:immune effector process;GO:0002376:immune system process;GO:0006950:response to stress;GO:0006952:defense response;GO:0006955:immune response;GO:0009605:response to external stimulus;GO:0009607:response to biotic stimulus;GO:0009615:response to virus;GO:0009987:cellular process;GO:0010033:response to organic substance;GO:0016032:viral process;GO:0019058:viral life cycle;GO:0019079:vira…	-	GO:0005623:cell;GO:0005886:plasma membrane;GO:0016020:membrane;GO:0016021:integral component of membrane;GO:0031224:intrinsic component of membrane;GO:0044425:membrane part;GO:0044464:cell part;GO:0071944:cell periphery
Ctsa	6.64398e-252	0.818944	0.532	0.372	1.50905e-247	2.07002	0.740263	ENSMUSG00000017760	ENSMUSG00000017760	protein_coding	mm10	chr2	+	164832873	164841032	8160	mmu:19025:Ctsa, AU019505, PPCA, Ppgb	19025	cathepsin A [Source:MGI Symbol;Acc:MGI:97748]	mmu04142:Lysosome;mmu04614:Renin-angiotensin system	R-MMU-446203:Asparagine N-linked glycosylation;R-MMU-446219:Synthesis of substrates in N-glycan biosythesis;R-MMU-392499:Metabolism of proteins;R-MMU-597592:Post-translational protein modification;R-MMU-1430728:Metabolism;R-MMU-4085001:Sialic acid metabolism;R-MMU-556833:Metabolism of lipids and lipoproteins;R-MMU-428157:Sphingolipid metabolism;R-MMU-1660662:Glycosphingolipid metabolism;R-MMU-446…	-	-	-	-	-	GO:0006508:proteolysis;GO:0006914:autophagy;GO:0008152:metabolic process;GO:0009056:catabolic process;GO:0009057:macromolecule catabolic process;GO:0009987:cellular process;GO:0010506:regulation of autophagy;GO:0010507:negative regulation of autophagy;GO:0019538:protein metabolic process;GO:0030163:protein catabolic process;GO:0031647:regulation of protein stability;GO:0043170:macromolecule metab…	GO:0001948:glycoprotein binding;GO:0003824:catalytic activity;GO:0004180:carboxypeptidase activity;GO:0004185:serine-type carboxypeptidase activity;GO:0005488:binding;GO:0005515:protein binding;GO:0008233:peptidase activity;GO:0008236:serine-type peptidase activity;GO:0008238:exopeptidase activity;GO:0016787:hydrolase activity;GO:0017171:serine hydrolase activity;GO:0070008:serine-type exopeptida…	GO:0000323:lytic vacuole;GO:0005576:extracellular region;GO:0005622:intracellular;GO:0005623:cell;GO:0005634:nucleus;GO:0005654:nucleoplasm;GO:0005737:cytoplasm;GO:0005739:mitochondrion;GO:0005764:lysosome;GO:0005765:lysosomal membrane;GO:0005773:vacuole;GO:0005774:vacuolar membrane;GO:0016020:membrane;GO:0031090:organelle membrane;GO:0031974:membrane-enclosed lumen;GO:0031981:nuclear lumen;GO:00…
Tnfaip3	1.96281e-145	0.811675	0.276	0.144	4.45813e-141	1.35008	0.338885	ENSMUSG00000019850	ENSMUSG00000019850	protein_coding	mm10	chr10	-	19000910	19015657	14748	mmu:21929:Tnfaip3, A20, Tnfip3	21929	tumor necrosis factor, alpha-induced protein 3 [Source:MGI Symbol;Acc:MGI:1196377]	mmu04668:TNF signaling pathway;mmu04621:NOD-like receptor signaling pathway;mmu05162:Measles;mmu05169:Epstein-Barr virus infection;mmu04064:NF-kappa B signaling pathway	R-MMU-168643:Nucleotide-binding domain, leucine rich repeat containing receptor (NLR) signaling pathways;R-MMU-75893:TNF signaling;R-MMU-936440:Negative regulators of RIG-I/MDA5 signaling;R-MMU-73887:Death Receptor Signalling;R-MMU-168256:Immune System;R-MMU-5688426:Deubiquitination;R-MMU-392499:Metabolism of proteins;R-MMU-597592:Post-translational protein modification;R-MMU-162582:Signal Transd…	-	P00054:Toll receptor signaling pathway	-	-	-	GO:0000079:regulation of cyclin-dependent protein serine/threonine kinase activity;GO:0000209:protein polyubiquitination;GO:0000302:response to reactive oxygen species;GO:0001775:cell activation;GO:0001776:leukocyte homeostasis;GO:0001782:B cell homeostasis;GO:0001816:cytokine production;GO:0001817:regulation of cytokine production;GO:0001818:negative regulation of cytokine production;GO:0001889:…	GO:0002020:protease binding;GO:0003676:nucleic acid binding;GO:0003677:DNA binding;GO:0003824:catalytic activity;GO:0004842:ubiquitin-protein transferase activity;GO:0004843:thiol-dependent ubiquitin-specific protease activity;GO:0005488:binding;GO:0005515:protein binding;GO:0008233:peptidase activity;GO:0008234:cysteine-type peptidase activity;GO:0008270:zinc ion binding;GO:0008766:UDP-N-acetylm…	GO:0000323:lytic vacuole;GO:0005576:extracellular region;GO:0005622:intracellular;GO:0005623:cell;GO:0005634:nucleus;GO:0005737:cytoplasm;GO:0005764:lysosome;GO:0005773:vacuole;GO:0031982:vesicle;GO:0031988:membrane-bounded vesicle;GO:0043226:organelle;GO:0043227:membrane-bounded organelle;GO:0043229:intracellular organelle;GO:0043230:extracellular organelle;GO:0043231:intracellular membrane-boun…
Gm26917	2.52236e-75	0.810745	0.427	0.332	5.72904e-71	2.73677	1.13029	ENSMUSG00000097971	ENSMUSG00000097971	lncRNA	mm10	chr17	+	39843013	39846341	3329	-	-	predicted gene, 26917 [Source:MGI Symbol;Acc:MGI:5504032]	-	-	-	-	-	-	-	-	-	-
Lst1	0	0.805372	0.176	0.02	0	0.846571	0.0566344	ENSMUSG00000073412	ENSMUSG00000073412	protein_coding	mm10	chr17	-	35185095	35188439	3345	mmu:16988:Lst1, B144	16988	leukocyte specific transcript 1 [Source:MGI Symbol;Acc:MGI:1096324]	-	-	-	-	-	-	-	-	-	-
Iglc1	1.19751e-38	0.804184	0.013	0	2.7199e-34	0.746157	0	ENSMUSG00000105906	ENSMUSG00000105906	IG_C_gene	mm10	chr16	-	19061618	19062071	454	-	-	immunoglobulin lambda constant 1 [Source:MGI Symbol;Acc:MGI:99546]	-	-	-	-	-	-	-	-	-	-
Cpxm2	2.44391e-99	0.800924	0.172	0.082	5.55085e-95	1.2344	0.282502	ENSMUSG00000030862	ENSMUSG00000030862	protein_coding	mm10	chr7	-	132032687	132154739	122053	mmu:55987:Cpxm2, 4632435C11Rik, CPX-2, Cpx2	55987	carboxypeptidase X 2 (M14 family) [Source:MGI Symbol;Acc:MGI:1926006]	-	-	-	-	-	-	-	-	GO:0003824:catalytic activity;GO:0004180:carboxypeptidase activity;GO:0004181:metallocarboxypeptidase activity;GO:0005488:binding;GO:0008233:peptidase activity;GO:0008235:metalloexopeptidase activity;GO:0008237:metallopeptidase activity;GO:0008238:exopeptidase activity;GO:0008270:zinc ion binding;GO:0016787:hydrolase activity;GO:0043167:ion binding;GO:0043169:cation binding;GO:0046872:metal ion b…	GO:0005576:extracellular region;GO:0031012:extracellular matrix;GO:0044421:extracellular region part
Angpt2	1.36161e-167	0.792925	0.286	0.152	3.09263e-163	1.14684	0.239098	ENSMUSG00000031465	ENSMUSG00000031465	protein_coding	mm10	chr8	-	18690263	18741562	51300	mmu:11601:Angpt2, Agpt2, Ang-2, Ang2	11601	angiopoietin 2 [Source:MGI Symbol;Acc:MGI:1202890]	mmu04151:PI3K-Akt signaling pathway;mmu04066:HIF-1 signaling pathway;mmu04014:Ras signaling pathway;mmu04015:Rap1 signaling pathway	R-MMU-109582:Hemostasis;R-MMU-202733:Cell surface interactions at the vascular wall;R-MMU-210993:Tie2 Signaling	-	P00005:Angiogenesis	-	-	-	GO:0001525:angiogenesis;GO:0001568:blood vessel development;GO:0001655:urogenital system development;GO:0001667:ameboidal-type cell migration;GO:0001822:kidney development;GO:0001944:vasculature development;GO:0001974:blood vessel remodeling;GO:0002376:immune system process;GO:0002520:immune system development;GO:0006928:movement of cell or subcellular component;GO:0006935:chemotaxis;GO:0007154:c…	GO:0005102:receptor binding;GO:0005126:cytokine receptor binding;GO:0005172:vascular endothelial growth factor receptor binding;GO:0005488:binding;GO:0005515:protein binding;GO:0019899:enzyme binding;GO:0019900:kinase binding;GO:0019901:protein kinase binding;GO:0030971:receptor tyrosine kinase binding;GO:0043167:ion binding;GO:0043169:cation binding;GO:0046872:metal ion binding;GO:0070851:growth…	GO:0005576:extracellular region;GO:0005615:extracellular space;GO:0005622:intracellular;GO:0005623:cell;GO:0005634:nucleus;GO:0005886:plasma membrane;GO:0016020:membrane;GO:0042995:cell projection;GO:0043226:organelle;GO:0043227:membrane-bounded organelle;GO:0043229:intracellular organelle;GO:0043231:intracellular membrane-bounded organelle;GO:0044421:extracellular region part;GO:0044424:intracel…
Frzb	3.73552e-113	0.790141	0.248	0.144	8.4845e-109	1.17077	0.255327	ENSMUSG00000027004	ENSMUSG00000027004	protein_coding	mm10	chr2	-	80411970	80447625	35656	mmu:20378:Frzb, Frp, Sfrp3, frezzled, fritz, frzb-1	20378	frizzled-related protein [Source:MGI Symbol;Acc:MGI:892032]	-	-	-	P00057:Wnt signaling pathway;P00005:Angiogenesis	-	-	-	GO:0001501:skeletal system development;GO:0001558:regulation of cell growth;GO:0001889:liver development;GO:0002009:morphogenesis of an epithelium;GO:0006915:apoptotic process;GO:0007154:cell communication;GO:0007165:signal transduction;GO:0007166:cell surface receptor signaling pathway;GO:0007267:cell-cell signaling;GO:0007275:multicellular organism development;GO:0007423:sensory organ developme…	GO:0004871:signal transducer activity;GO:0004872:receptor activity;GO:0004888:transmembrane signaling receptor activity;GO:0004930:G-protein coupled receptor activity;GO:0005488:binding;GO:0005515:protein binding;GO:0017147:Wnt-protein binding;GO:0038023:signaling receptor activity;GO:0042813:Wnt-activated receptor activity;GO:0060089:molecular transducer activity	GO:0005576:extracellular region;GO:0005615:extracellular space;GO:0016020:membrane;GO:0016021:integral component of membrane;GO:0031224:intrinsic component of membrane;GO:0044421:extracellular region part;GO:0044425:membrane part
Neurl3	0	0.789763	0.181	0.021	0	0.822884	0.0544272	ENSMUSG00000047180	ENSMUSG00000047180	protein_coding	mm10	chr1	-	36264597	36274679	10083	mmu:214854:Neurl3, 2010300P06Rik, Lincr	214854	neuralized E3 ubiquitin protein ligase 3 [Source:MGI Symbol;Acc:MGI:2429944]	-	-	-	-	-	-	-	GO:0006464:cellular protein modification process;GO:0008152:metabolic process;GO:0009987:cellular process;GO:0016567:protein ubiquitination;GO:0019538:protein metabolic process;GO:0032446:protein modification by small protein conjugation;GO:0036211:protein modification process;GO:0043170:macromolecule metabolic process;GO:0043412:macromolecule modification;GO:0044237:cellular metabolic process;GO…	GO:0003824:catalytic activity;GO:0004842:ubiquitin-protein transferase activity;GO:0005488:binding;GO:0008270:zinc ion binding;GO:0008766:UDP-N-acetylmuramoylalanyl-D-glutamyl-2,6-diaminopimelate-D-alanyl-D-alanine ligase activity;GO:0016740:transferase activity;GO:0016874:ligase activity;GO:0016879:ligase activity, forming carbon-nitrogen bonds;GO:0016881:acid-amino acid ligase activity;GO:00181…	-
Tubb5	2.0718e-291	0.786404	0.69	0.585	4.70568e-287	4.16582	1.99508	ENSMUSG00000001525	ENSMUSG00000001525	protein_coding	mm10	chr17	-	35833921	35838306	4386	mmu:22154:Tubb5, AA408537, AI596182, B130022C14Rik, M(beta)5	22154	tubulin, beta 5 class I [Source:MGI Symbol;Acc:MGI:107812]	mmu04145:Phagosome;mmu04540:Gap junction	R-MMU-380287:Centrosome maturation;R-MMU-8854518:AURKA Activation by TPX2;R-MMU-2565942:Regulation of PLK1 Activity at G2/M Transition;R-MMU-380270:Recruitment of mitotic centrosome proteins and complexes;R-MMU-5617833:Assembly of the primary cilium;R-MMU-1852241:Organelle biogenesis and maintenance;R-MMU-380284:Loss of proteins required for interphase microtubule organization聽from the centrosome…	-	P00029:Huntington disease;P00016:Cytoskeletal regulation by Rho GTPase	-	-	-	GO:0000226:microtubule cytoskeleton organization;GO:0006996:organelle organization;GO:0007010:cytoskeleton organization;GO:0007017:microtubule-based process;GO:0007049:cell cycle;GO:0007051:spindle organization;GO:0009987:cellular process;GO:0016043:cellular component organization;GO:0022402:cell cycle process;GO:0022607:cellular component assembly;GO:0044085:cellular component biogenesis;GO:0044…	GO:0000166:nucleotide binding;GO:0001882:nucleoside binding;GO:0001883:purine nucleoside binding;GO:0003824:catalytic activity;GO:0003924:GTPase activity;GO:0005102:receptor binding;GO:0005198:structural molecule activity;GO:0005200:structural constituent of cytoskeleton;GO:0005488:binding;GO:0005515:protein binding;GO:0005525:GTP binding;GO:0016462:pyrophosphatase activity;GO:0016787:hydrolase a…	GO:0005576:extracellular region;GO:0005622:intracellular;GO:0005623:cell;GO:0005634:nucleus;GO:0005635:nuclear envelope;GO:0005641:nuclear envelope lumen;GO:0005737:cytoplasm;GO:0005856:cytoskeleton;GO:0005874:microtubule;GO:0012505:endomembrane system;GO:0015630:microtubule cytoskeleton;GO:0030529:intracellular ribonucleoprotein complex;GO:0031012:extracellular matrix;GO:0031967:organelle envelo…
Rpl35a	0	0.784736	0.968	0.903	0	29.4779	16.6911	ENSMUSG00000060636	ENSMUSG00000060636	protein_coding	mm10	chr16	+	33056453	33060189	3737	mmu:57808:Rpl35a, 2810431L15Rik, Rpl35	57808	ribosomal protein L35A [Source:MGI Symbol;Acc:MGI:1928894]	mmu03010:Ribosome	R-MMU-72706:GTP hydrolysis and joining of the 60S ribosomal subunit;R-MMU-72689:Formation of a pool of free 40S subunits;R-MMU-72737:Cap-dependent Translation Initiation;R-MMU-156827:L13a-mediated translational silencing of Ceruloplasmin expression;R-MMU-72312:rRNA processing;R-MMU-927802:Nonsense-Mediated Decay (NMD);R-MMU-1799339:SRP-dependent cotranslational protein targeting to membrane;R-MMU…	-	-	-	-	-	GO:0002181:cytoplasmic translation;GO:0006139:nucleobase-containing compound metabolic process;GO:0006364:rRNA processing;GO:0006396:RNA processing;GO:0006412:translation;GO:0006518:peptide metabolic process;GO:0006725:cellular aromatic compound metabolic process;GO:0006807:nitrogen compound metabolic process;GO:0008152:metabolic process;GO:0009058:biosynthetic process;GO:0009059:macromolecule bi…	GO:0003676:nucleic acid binding;GO:0003723:RNA binding;GO:0003735:structural constituent of ribosome;GO:0005198:structural molecule activity;GO:0005488:binding;GO:0043021:ribonucleoprotein complex binding;GO:0044822:poly(A) RNA binding;GO:0044877:macromolecular complex binding;GO:0097159:organic cyclic compound binding;GO:1901363:heterocyclic compound binding	GO:0005576:extracellular region;GO:0005622:intracellular;GO:0005623:cell;GO:0005737:cytoplasm;GO:0005739:mitochondrion;GO:0005829:cytosol;GO:0005840:ribosome;GO:0015934:large ribosomal subunit;GO:0016020:membrane;GO:0022625:cytosolic large ribosomal subunit;GO:0022626:cytosolic ribosome;GO:0030529:intracellular ribonucleoprotein complex;GO:0031012:extracellular matrix;GO:0031982:vesicle;GO:003198…
Hilpda	1.58637e-188	0.783644	0.233	0.094	3.60313e-184	1.03222	0.180511	ENSMUSG00000043421	ENSMUSG00000043421	protein_coding	mm10	chr6	+	29272488	29275446	2959	mmu:69573:Hilpda, 2310016C08Rik, AW049004, Hig2	69573	hypoxia inducible lipid droplet associated [Source:MGI Symbol;Acc:MGI:1916823]	-	R-MMU-1430728:Metabolism;R-MMU-556833:Metabolism of lipids and lipoproteins;R-MMU-73923:Lipid digestion, mobilization, and transport	-	-	-	-	-	GO:0001816:cytokine production;GO:0001817:regulation of cytokine production;GO:0001819:positive regulation of cytokine production;GO:0002230:positive regulation of defense response to virus by host;GO:0002252:immune effector process;GO:0002376:immune system process;GO:0002682:regulation of immune system process;GO:0002697:regulation of immune effector process;GO:0002831:regulation of response to …	GO:0005102:receptor binding;GO:0005488:binding;GO:0005515:protein binding	GO:0005576:extracellular region;GO:0005615:extracellular space;GO:0005622:intracellular;GO:0005623:cell;GO:0005737:cytoplasm;GO:0005811:lipid particle;GO:0009986:cell surface;GO:0012505:endomembrane system;GO:0016020:membrane;GO:0016021:integral component of membrane;GO:0016023:cytoplasmic, membrane-bounded vesicle;GO:0030141:secretory granule;GO:0031224:intrinsic component of membrane;GO:0031410…
Ccl21a	1.23261e-49	0.779999	0.018	0	2.79962e-45	0.718374	0.000724764	ENSMUSG00000094686	ENSMUSG00000094686	protein_coding	mm10	chr4	-	42772860	42773993	1134	mmu:18829:Ccl21a, 6CKBAC2, 6Ckine, ALP, AW987545, CKb9, SCYA21a, SLC, Scya21, Scya21b, Tca4, plt	18829	chemokine (C-C motif) ligand 21A (serine) [Source:MGI Symbol;Acc:MGI:1349183]	mmu04060:Cytokine-cytokine receptor interaction;mmu04062:Chemokine signaling pathway;mmu04064:NF-kappa B signaling pathway	R-MMU-373076:Class A/1 (Rhodopsin-like receptors);R-MMU-372790:Signaling by GPCR;R-MMU-375276:Peptide ligand-binding receptors;R-MMU-388396:GPCR downstream signaling;R-MMU-162582:Signal Transduction;R-MMU-418594:G alpha (i) signalling events;R-MMU-500792:GPCR ligand binding;R-MMU-380108:Chemokine receptors bind chemokines	-	P00031:Inflammation mediated by chemokine and cytokine signaling pathway	-	-	-	-	-	-
Vamp8	4.0561e-298	0.779972	0.569	0.393	9.21262e-294	2.14153	0.829559	ENSMUSG00000050732	ENSMUSG00000050732	protein_coding	mm10	chr6	-	72385223	72390703	5481	mmu:22320:Vamp8, AU041171, Edb, endobrevin	22320	vesicle-associated membrane protein 8 [Source:MGI Symbol;Acc:MGI:1336882]	mmu04611:Platelet activation;mmu04130:SNARE interactions in vesicular transport	-	-	P00043:Muscarinic acetylcholine receptor 2 and 4 signaling pathway;P05916:Opioid prodynorphin pathway;P00044:Nicotinic acetylcholine receptor signaling pathway;P04374:5HT2 type receptor mediated signaling pathway;P05917:Opioid proopiomelanocortin pathway;P04375:5HT3 type receptor mediated signaling pathway;P05915:Opioid proenkephalin pathway;P04376:5HT4 type receptor mediated signaling pathway;P0…	-	-	-	GO:0001775:cell activation;GO:0001821:histamine secretion;GO:0002252:immune effector process;GO:0002263:cell activation involved in immune response;GO:0002274:myeloid leukocyte activation;GO:0002275:myeloid cell activation involved in immune response;GO:0002279:mast cell activation involved in immune response;GO:0002349:histamine production involved in inflammatory response;GO:0002366:leukocyte a…	GO:0000149:SNARE binding;GO:0005484:SNAP receptor activity;GO:0005488:binding;GO:0005515:protein binding;GO:0008200:ion channel inhibitor activity;GO:0016247:channel regulator activity;GO:0016248:channel inhibitor activity;GO:0017081:chloride channel regulator activity;GO:0019869:chloride channel inhibitor activity;GO:0019905:syntaxin binding;GO:0098772:molecular function regulator	GO:0000323:lytic vacuole;GO:0005576:extracellular region;GO:0005622:intracellular;GO:0005623:cell;GO:0005737:cytoplasm;GO:0005739:mitochondrion;GO:0005764:lysosome;GO:0005765:lysosomal membrane;GO:0005766:primary lysosome;GO:0005768:endosome;GO:0005769:early endosome;GO:0005770:late endosome;GO:0005773:vacuole;GO:0005774:vacuolar membrane;GO:0005829:cytosol;GO:0005886:plasma membrane;GO:0009986:c…
Arpc1b	0	0.779745	0.724	0.657	0	5.02198	2.50762	ENSMUSG00000029622	ENSMUSG00000029622	protein_coding	mm10	chr5	+	145114215	145130705	16491	mmu:11867:Arpc1b, 41kDa, AA408064, AA408534, AA571392, AF007010, AW208418, L72, SOP2Hs, p41-ARC	11867	actin related protein 2/3 complex, subunit 1B [Source:MGI Symbol;Acc:MGI:1343142]	mmu04810:Regulation of actin cytoskeleton;mmu04144:Endocytosis;mmu05132:Salmonella infection;mmu05100:Bacterial invasion of epithelial cells;mmu04666:Fc gamma R-mediated phagocytosis	R-MMU-2682334:EPH-Ephrin signaling;R-MMU-5663213:RHO GTPases Activate WASPs and WAVEs;R-MMU-194315:Signaling by Rho GTPases;R-MMU-1266738:Developmental Biology;R-MMU-168256:Immune System;R-MMU-422475:Axon guidance;R-MMU-195258:RHO GTPase Effectors;R-MMU-2029480:Fcgamma receptor (FCGR) dependent phagocytosis;R-MMU-162582:Signal Transduction;R-MMU-2029482:Regulation of actin dynamics for phagocytic…	-	P00031:Inflammation mediated by chemokine and cytokine signaling pathway;P00034:Integrin signalling pathway;P00029:Huntington disease;P00016:Cytoskeletal regulation by Rho GTPase	-	-	-	GO:0006461:protein complex assembly;GO:0006996:organelle organization;GO:0007010:cytoskeleton organization;GO:0007015:actin filament organization;GO:0008064:regulation of actin polymerization or depolymerization;GO:0008154:actin polymerization or depolymerization;GO:0009987:cellular process;GO:0010638:positive regulation of organelle organization;GO:0016043:cellular component organization;GO:0022…	GO:0003779:actin binding;GO:0005198:structural molecule activity;GO:0005200:structural constituent of cytoskeleton;GO:0005488:binding;GO:0005515:protein binding;GO:0008092:cytoskeletal protein binding;GO:0032403:protein complex binding;GO:0044877:macromolecular complex binding;GO:0051015:actin filament binding	GO:0005576:extracellular region;GO:0005622:intracellular;GO:0005623:cell;GO:0005737:cytoplasm;GO:0005856:cytoskeleton;GO:0005885:Arp2/3 protein complex;GO:0005912:adherens junction;GO:0005924:cell-substrate adherens junction;GO:0005925:focal adhesion;GO:0015629:actin cytoskeleton;GO:0030054:cell junction;GO:0030055:cell-substrate junction;GO:0031982:vesicle;GO:0031988:membrane-bounded vesicle;GO:…
Gmfg	0	0.778521	0.197	0.022	0	0.84366	0.0747874	ENSMUSG00000060791	ENSMUSG00000060791	protein_coding	mm10	chr7	+	28437447	28448233	10787	mmu:63986:Gmfg, 0610039G16Rik, 2310057N07Rik, AI324845	63986	glia maturation factor, gamma [Source:MGI Symbol;Acc:MGI:1927135]	-	-	-	-	-	-	-	GO:0006461:protein complex assembly;GO:0006996:organelle organization;GO:0007010:cytoskeleton organization;GO:0007015:actin filament organization;GO:0008064:regulation of actin polymerization or depolymerization;GO:0008154:actin polymerization or depolymerization;GO:0009987:cellular process;GO:0010638:positive regulation of organelle organization;GO:0010639:negative regulation of organelle organi…	GO:0003779:actin binding;GO:0005102:receptor binding;GO:0005488:binding;GO:0005515:protein binding;GO:0008083:growth factor activity;GO:0008092:cytoskeletal protein binding;GO:0032403:protein complex binding;GO:0044877:macromolecular complex binding;GO:0071933:Arp2/3 complex binding	GO:0005622:intracellular;GO:0005623:cell;GO:0044464:cell part
Gng11	9.62062e-101	0.778331	0.37	0.251	2.18513e-96	1.85464	0.66437	ENSMUSG00000032766	ENSMUSG00000032766	protein_coding	mm10	chr6	+	4003904	4008445	4542	mmu:66066:Gng11, 0610037B21Rik	66066	guanine nucleotide binding protein (G protein), gamma 11 [Source:MGI Symbol;Acc:MGI:1913316]	mmu04724:Glutamatergic synapse;mmu05200:Pathways in cancer;mmu04713:Circadian entrainment;mmu04725:Cholinergic synapse;mmu04151:PI3K-Akt signaling pathway;mmu04723:Retrograde endocannabinoid signaling;mmu04726:Serotonergic synapse;mmu04727:GABAergic synapse;mmu04014:Ras signaling pathway;mmu04062:Chemokine signaling pathway;mmu04728:Dopaminergic synapse;mmu05034:Alcoholism;mmu05032:Morphine addic…	R-MMU-422356:Regulation of insulin secretion;R-MMU-400042:Adrenaline,noradrenaline inhibits insulin secretion;R-MMU-372790:Signaling by GPCR;R-MMU-163685:Integration of energy metabolism;R-MMU-445717:Aquaporin-mediated transport;R-MMU-382551:Transmembrane transport of small molecules;R-MMU-373080:Class B/2 (Secretin family receptors);R-MMU-1430728:Metabolism;R-MMU-163359:Glucagon signaling in met…	-	P00043:Muscarinic acetylcholine receptor 2 and 4 signaling pathway;P05730:Endogenous cannabinoid signaling;P04374:5HT2 type receptor mediated signaling pathway;P05731:GABA-B receptor II signaling;P04373:5HT1 type receptor mediated signaling pathway;P00042:Muscarinic acetylcholine receptor 1 and 3 signaling pathway;P05912:Dopamine receptor mediated signaling pathway;P05911:Angiotensin II-stimulate…	-	-	-	GO:0007154:cell communication;GO:0007165:signal transduction;GO:0007186:G-protein coupled receptor signaling pathway;GO:0009987:cellular process;GO:0023052:signaling;GO:0044699:single-organism process;GO:0044700:single organism signaling;GO:0044763:single-organism cellular process;GO:0050789:regulation of biological process;GO:0050794:regulation of cellular process;GO:0050896:response to stimulus…	GO:0004871:signal transducer activity	GO:0005622:intracellular;GO:0005623:cell;GO:0005834:heterotrimeric G-protein complex;GO:0005886:plasma membrane;GO:0009898:cytoplasmic side of plasma membrane;GO:0016020:membrane;GO:0019897:extrinsic component of plasma membrane;GO:0019898:extrinsic component of membrane;GO:0031234:extrinsic component of cytoplasmic side of plasma membrane;GO:0032991:macromolecular complex;GO:0043234:protein comp…
Hexa	3.8192e-295	0.776565	0.583	0.399	8.67456e-291	2.61078	1.10781	ENSMUSG00000025232	ENSMUSG00000025232	protein_coding	mm10	chr9	+	59539540	59565109	25570	mmu:15211:Hexa, Hex-1	15211	hexosaminidase A [Source:MGI Symbol;Acc:MGI:96073]	mmu00604:Glycosphingolipid biosynthesis - ganglio series;mmu01100:Metabolic pathways;mmu00520:Amino sugar and nucleotide sugar metabolism;mmu04142:Lysosome;mmu00531:Glycosaminoglycan degradation;mmu00511:Other glycan degradation;mmu00603:Glycosphingolipid biosynthesis - globo series	R-MMU-2160916:Hyaluronan uptake and degradation;R-MMU-1630316:Glycosaminoglycan metabolism;R-MMU-1430728:Metabolism;R-MMU-2022857:Keratan sulfate degradation;R-MMU-2142845:Hyaluronan metabolism;R-MMU-2024101:CS/DS degradation;R-MMU-556833:Metabolism of lipids and lipoproteins;R-MMU-428157:Sphingolipid metabolism;R-MMU-1660662:Glycosphingolipid metabolism;R-MMU-1793185:Chondroitin sulfate/dermatan…	-	-	-	-	-	GO:0000003:reproduction;GO:0000902:cell morphogenesis;GO:0000904:cell morphogenesis involved in differentiation;GO:0001501:skeletal system development;GO:0001573:ganglioside metabolic process;GO:0003008:system process;GO:0005975:carbohydrate metabolic process;GO:0006022:aminoglycan metabolic process;GO:0006023:aminoglycan biosynthetic process;GO:0006024:glycosaminoglycan biosynthetic process;GO:0…	GO:0003824:catalytic activity;GO:0004553:hydrolase activity, hydrolyzing O-glycosyl compounds;GO:0004563:beta-N-acetylhexosaminidase activity;GO:0005488:binding;GO:0005515:protein binding;GO:0008194:UDP-glycosyltransferase activity;GO:0008375:acetylglucosaminyltransferase activity;GO:0015929:hexosaminidase activity;GO:0016740:transferase activity;GO:0016757:transferase activity, transferring glyc…	GO:0000323:lytic vacuole;GO:0005576:extracellular region;GO:0005622:intracellular;GO:0005623:cell;GO:0005737:cytoplasm;GO:0005764:lysosome;GO:0005766:primary lysosome;GO:0005773:vacuole;GO:0012505:endomembrane system;GO:0016020:membrane;GO:0016023:cytoplasmic, membrane-bounded vesicle;GO:0030141:secretory granule;GO:0031410:cytoplasmic vesicle;GO:0031982:vesicle;GO:0031988:membrane-bounded vesicl…
Gas6	3.8785e-67	0.776082	0.61	0.623	8.80924e-63	5.29994	2.67885	ENSMUSG00000031451	ENSMUSG00000031451	protein_coding	mm10	chr8	-	13465374	13494490	29117	mmu:14456:Gas6, Gas-6	14456	growth arrest specific 6 [Source:MGI Symbol;Acc:MGI:95660]	mmu01521:EGFR tyrosine kinase inhibitor resistance	R-MMU-159854:Gamma-carboxylation, transport, and amino-terminal cleavage of proteins;R-MMU-163841:Gamma carboxylation, hypusine formation and arylsulfatase activation;R-MMU-159763:Transport of gamma-carboxylated protein precursors from the endoplasmic reticulum to the Golgi apparatus;R-MMU-392499:Metabolism of proteins;R-MMU-597592:Post-translational protein modification;R-MMU-159782:Removal of a…	-	-	-	-	-	GO:0000060:protein import into nucleus, translocation;GO:0000165:MAPK cascade;GO:0001678:cellular glucose homeostasis;GO:0001764:neuron migration;GO:0001775:cell activation;GO:0001779:natural killer cell differentiation;GO:0001816:cytokine production;GO:0001817:regulation of cytokine production;GO:0001818:negative regulation of cytokine production;GO:0001932:regulation of protein phosphorylation;…	GO:0001786:phosphatidylserine binding;GO:0004857:enzyme inhibitor activity;GO:0004866:endopeptidase inhibitor activity;GO:0004869:cysteine-type endopeptidase inhibitor activity;GO:0004871:signal transducer activity;GO:0005102:receptor binding;GO:0005215:transporter activity;GO:0005216:ion channel activity;GO:0005244:voltage-gated ion channel activity;GO:0005245:voltage-gated calcium channel activ…	GO:0005576:extracellular region;GO:0005615:extracellular space;GO:0005622:intracellular;GO:0005623:cell;GO:0005737:cytoplasm;GO:0031982:vesicle;GO:0031988:membrane-bounded vesicle;GO:0043226:organelle;GO:0043227:membrane-bounded organelle;GO:0043230:extracellular organelle;GO:0044421:extracellular region part;GO:0044424:intracellular part;GO:0044464:cell part;GO:0070062:extracellular exosome;GO:1…
Pim1	1.59492e-71	0.774313	0.554	0.481	3.62254e-67	4.68271	2.32249	ENSMUSG00000024014	ENSMUSG00000024014	protein_coding	mm10	chr17	+	29490753	29496112	5360	mmu:18712:Pim1, Pim-1	18712	proviral integration site 1 [Source:MGI Symbol;Acc:MGI:97584]	mmu05206:MicroRNAs in cancer;mmu04630:Jak-STAT signaling pathway;mmu05221:Acute myeloid leukemia;mmu04933:AGE-RAGE signaling pathway in diabetic complications	-	-	-	-	-	-	-	-	-
Arl4c	4.29872e-299	0.77357	0.216	0.054	9.76369e-295	0.869613	0.0936641	ENSMUSG00000049866	ENSMUSG00000049866	protein_coding	mm10	chr1	-	88673125	88702221	29097	mmu:320982:Arl4c, A630084M22Rik, Arl7, LAK	320982	ADP-ribosylation factor-like 4C [Source:MGI Symbol;Acc:MGI:2445172]	-	-	-	P00029:Huntington disease	-	-	-	GO:0006810:transport;GO:0007034:vacuolar transport;GO:0007154:cell communication;GO:0007165:signal transduction;GO:0007264:small GTPase mediated signal transduction;GO:0009987:cellular process;GO:0016192:vesicle-mediated transport;GO:0016197:endosomal transport;GO:0023052:signaling;GO:0032456:endocytic recycling;GO:0035556:intracellular signal transduction;GO:0044699:single-organism process;GO:00…	GO:0000166:nucleotide binding;GO:0001882:nucleoside binding;GO:0001883:purine nucleoside binding;GO:0005488:binding;GO:0005515:protein binding;GO:0005525:GTP binding;GO:0008092:cytoskeletal protein binding;GO:0015631:tubulin binding;GO:0017076:purine nucleotide binding;GO:0019001:guanyl nucleotide binding;GO:0032549:ribonucleoside binding;GO:0032550:purine ribonucleoside binding;GO:0032553:ribonu…	GO:0005622:intracellular;GO:0005623:cell;GO:0005737:cytoplasm;GO:0005886:plasma membrane;GO:0016020:membrane;GO:0042995:cell projection;GO:0044424:intracellular part;GO:0044464:cell part;GO:0071944:cell periphery
Cfl1	0	0.772619	0.776	0.714	0	6.64126	3.47284	ENSMUSG00000056201	ENSMUSG00000056201	protein_coding	mm10	chr19	+	5490455	5495201	4747	-	-	cofilin 1, non-muscle [Source:MGI Symbol;Acc:MGI:101757]	-	-	-	-	-	-	-	-	-	-
Slc7a11	9.58876e-148	0.770148	0.091	0.016	2.17789e-143	0.877544	0.100911	ENSMUSG00000027737	ENSMUSG00000027737	protein_coding	mm10	chr3	-	49892526	50443614	551089	mmu:26570:Slc7a11, 9930009M05Rik, AI451155, sut, xCT	26570	solute carrier family 7 (cationic amino acid transporter, y+ system), member 11 [Source:MGI Symbol;Acc:MGI:1347355]	-	R-MMU-382551:Transmembrane transport of small molecules;R-MMU-109582:Hemostasis;R-MMU-425407:SLC-mediated transmembrane transport;R-MMU-210991:Basigin interactions;R-MMU-202733:Cell surface interactions at the vascular wall;R-MMU-425393:Transport of inorganic cations/anions and amino acids/oligopeptides;R-MMU-352230:Amino acid transport across the plasma membrane	-	-	-	-	-	GO:0001775:cell activation;GO:0003333:amino acid transmembrane transport;GO:0006810:transport;GO:0006811:ion transport;GO:0006820:anion transport;GO:0006835:dicarboxylic acid transport;GO:0006865:amino acid transport;GO:0006950:response to stress;GO:0007155:cell adhesion;GO:0007596:blood coagulation;GO:0007599:hemostasis;GO:0009611:response to wounding;GO:0009636:response to toxic substance;GO:00…	GO:0000099:sulfur amino acid transmembrane transporter activity;GO:0005215:transporter activity;GO:0005294:neutral L-amino acid secondary active transmembrane transporter activity;GO:0005313:L-glutamate transmembrane transporter activity;GO:0005342:organic acid transmembrane transporter activity;GO:0008509:anion transmembrane transporter activity;GO:0008514:organic anion transmembrane transporter…	GO:0005622:intracellular;GO:0005623:cell;GO:0005737:cytoplasm;GO:0005783:endoplasmic reticulum;GO:0005791:rough endoplasmic reticulum;GO:0005856:cytoskeleton;GO:0005886:plasma membrane;GO:0005887:integral component of plasma membrane;GO:0009986:cell surface;GO:0012505:endomembrane system;GO:0016020:membrane;GO:0016021:integral component of membrane;GO:0031224:intrinsic component of membrane;GO:00…
Lsp1	1.83199e-210	0.765665	0.349	0.185	4.16099e-206	1.2895	0.346644	ENSMUSG00000018819	ENSMUSG00000018819	protein_coding	mm10	chr7	+	142460809	142494867	34059	mmu:16985:Lsp1, Lsp-1, WP34, p50, pp52	16985	lymphocyte specific 1 [Source:MGI Symbol;Acc:MGI:96832]	mmu05152:Tuberculosis	-	-	-	-	-	-	GO:0006915:apoptotic process;GO:0006935:chemotaxis;GO:0006950:response to stress;GO:0006952:defense response;GO:0006996:organelle organization;GO:0007010:cytoskeleton organization;GO:0007154:cell communication;GO:0007165:signal transduction;GO:0008219:cell death;GO:0009605:response to external stimulus;GO:0009987:cellular process;GO:0012501:programmed cell death;GO:0016043:cellular component orga…	GO:0003779:actin binding;GO:0004871:signal transducer activity;GO:0005488:binding;GO:0005515:protein binding;GO:0008092:cytoskeletal protein binding	GO:0005576:extracellular region;GO:0005623:cell;GO:0005886:plasma membrane;GO:0016020:membrane;GO:0031982:vesicle;GO:0031988:membrane-bounded vesicle;GO:0043226:organelle;GO:0043227:membrane-bounded organelle;GO:0043230:extracellular organelle;GO:0044421:extracellular region part;GO:0044464:cell part;GO:0070062:extracellular exosome;GO:0071944:cell periphery;GO:1903561:extracellular vesicle
Vps37b	5.87925e-05	0.76336	0.203	0.193	1	1.33229	0.374005	ENSMUSG00000066278	ENSMUSG00000066278	protein_coding	mm10	chr5	-	124004641	124032270	27630	mmu:330192:Vps37b, 2300007F24Rik, AI415429, BC026744	330192	vacuolar protein sorting 37B [Source:MGI Symbol;Acc:MGI:1916724]	mmu04144:Endocytosis	R-MMU-917729:Endosomal Sorting Complex Required For Transport (ESCRT);R-MMU-5653656:Vesicle-mediated transport;R-MMU-199991:Membrane Trafficking	-	-	-	-	-	GO:0006810:transport;GO:0006900:membrane budding;GO:0006996:organelle organization;GO:0008104:protein localization;GO:0009987:cellular process;GO:0010638:positive regulation of organelle organization;GO:0015031:protein transport;GO:0016032:viral process;GO:0016043:cellular component organization;GO:0016050:vesicle organization;GO:0016192:vesicle-mediated transport;GO:0019058:viral life cycle;GO:0…	GO:0005488:binding;GO:0005515:protein binding;GO:0048306:calcium-dependent protein binding	GO:0000813:ESCRT I complex;GO:0005576:extracellular region;GO:0005622:intracellular;GO:0005623:cell;GO:0005737:cytoplasm;GO:0005768:endosome;GO:0005773:vacuole;GO:0005774:vacuolar membrane;GO:0005886:plasma membrane;GO:0010008:endosome membrane;GO:0012505:endomembrane system;GO:0016020:membrane;GO:0030496:midbody;GO:0031090:organelle membrane;GO:0031982:vesicle;GO:0031988:membrane-bounded vesicle…
Ctsk	1.10772e-159	0.761591	0.359	0.211	2.51598e-155	2.04807	0.797892	ENSMUSG00000028111	ENSMUSG00000028111	protein_coding	mm10	chr3	+	95499256	95509362	10107	mmu:13038:Ctsk, AI323530, MMS10-Q, Ms10q, catK	13038	cathepsin K [Source:MGI Symbol;Acc:MGI:107823]	mmu04380:Osteoclast differentiation;mmu04620:Toll-like receptor signaling pathway;mmu04142:Lysosome;mmu04210:Apoptosis;mmu05323:Rheumatoid arthritis	R-MMU-168256:Immune System;R-MMU-1474244:Extracellular matrix organization;R-MMU-168898:Toll-Like Receptors Cascades;R-MMU-1592389:Activation of Matrix Metalloproteinases;R-MMU-1442490:Collagen degradation;R-MMU-1679131:Trafficking and processing of endosomal TLR;R-MMU-168249:Innate Immune System;R-MMU-1474228:Degradation of the extracellular matrix	-	-	-	-	-	GO:0000422:mitophagy;GO:0001894:tissue homeostasis;GO:0006508:proteolysis;GO:0006605:protein targeting;GO:0006626:protein targeting to mitochondrion;GO:0006810:transport;GO:0006839:mitochondrial transport;GO:0006886:intracellular protein transport;GO:0006914:autophagy;GO:0006996:organelle organization;GO:0007005:mitochondrion organization;GO:0008104:protein localization;GO:0008152:metabolic proce…	GO:0001948:glycoprotein binding;GO:0001968:fibronectin binding;GO:0003824:catalytic activity;GO:0004175:endopeptidase activity;GO:0004197:cysteine-type endopeptidase activity;GO:0005488:binding;GO:0005515:protein binding;GO:0005518:collagen binding;GO:0008233:peptidase activity;GO:0008234:cysteine-type peptidase activity;GO:0016787:hydrolase activity;GO:0032403:protein complex binding;GO:0043394:…	GO:0000323:lytic vacuole;GO:0005576:extracellular region;GO:0005615:extracellular space;GO:0005622:intracellular;GO:0005623:cell;GO:0005737:cytoplasm;GO:0005764:lysosome;GO:0005773:vacuole;GO:0043226:organelle;GO:0043227:membrane-bounded organelle;GO:0043229:intracellular organelle;GO:0043231:intracellular membrane-bounded organelle;GO:0044421:extracellular region part;GO:0044424:intracellular pa…
Plvap	5.16354e-101	0.758849	0.227	0.125	1.17279e-96	1.14293	0.266401	ENSMUSG00000034845	ENSMUSG00000034845	protein_coding	mm10	chr8	-	71497765	71511752	13988	mmu:84094:Plvap, MECA32, Pv1	84094	plasmalemma vesicle associated protein [Source:MGI Symbol;Acc:MGI:1890497]	-	-	-	-	-	-	-	GO:0000165:MAPK cascade;GO:0002376:immune system process;GO:0002682:regulation of immune system process;GO:0002684:positive regulation of immune system process;GO:0002685:regulation of leukocyte migration;GO:0002687:positive regulation of leukocyte migration;GO:0002691:regulation of cellular extravasation;GO:0002693:positive regulation of cellular extravasation;GO:0006464:cellular protein modific…	GO:0005488:binding;GO:0005515:protein binding;GO:0042802:identical protein binding;GO:0042803:protein homodimerization activity;GO:0046983:protein dimerization activity	GO:0005576:extracellular region;GO:0005622:intracellular;GO:0005623:cell;GO:0005737:cytoplasm;GO:0005886:plasma membrane;GO:0005901:caveola;GO:0009986:cell surface;GO:0016020:membrane;GO:0016021:integral component of membrane;GO:0031224:intrinsic component of membrane;GO:0031982:vesicle;GO:0031988:membrane-bounded vesicle;GO:0043226:organelle;GO:0043227:membrane-bounded organelle;GO:0043230:extra…
Ifi207	0	0.757848	0.2	0.028	0	1.08486	0.232943	ENSMUSG00000073490	ENSMUSG00000073490	protein_coding	mm10	chr1	-	173723427	173741747	18321	mmu:226691:	226691	interferon activated gene 207 [Source:MGI Symbol;Acc:MGI:2138302]	-	-	-	-	-	-	-	-	-	-
Cd72	9.65609e-292	0.754967	0.122	0.008	2.19319e-287	0.712384	0.0146901	ENSMUSG00000028459	ENSMUSG00000028459	protein_coding	mm10	chr4	-	43446462	43454628	8167	mmu:12517:Cd72, CD72c, Ly-19, Ly-32, Ly-m19, Lyb-2	12517	CD72 antigen [Source:MGI Symbol;Acc:MGI:88345]	mmu04662:B cell receptor signaling pathway	R-MMU-373755:Semaphorin interactions;R-MMU-1266738:Developmental Biology;R-MMU-422475:Axon guidance;R-MMU-416700:Other semaphorin interactions	-	-	-	-	-	-	GO:0005488:binding;GO:0030246:carbohydrate binding	GO:0005623:cell;GO:0005886:plasma membrane;GO:0005887:integral component of plasma membrane;GO:0016020:membrane;GO:0016021:integral component of membrane;GO:0031224:intrinsic component of membrane;GO:0031226:intrinsic component of plasma membrane;GO:0044425:membrane part;GO:0044459:plasma membrane part;GO:0044464:cell part;GO:0071944:cell periphery
Sdc1	1.23776e-164	0.753879	0.263	0.13	2.81133e-160	1.07583	0.230983	ENSMUSG00000020592	ENSMUSG00000020592	protein_coding	mm10	chr12	+	8771323	8793715	22393	mmu:20969:Sdc1, AA408134, AA409076, CD138, Sstn, Synd, Synd1, syn-1	20969	syndecan 1 [Source:MGI Symbol;Acc:MGI:1349162]	mmu04512:ECM-receptor interaction;mmu04514:Cell adhesion molecules (CAMs);mmu05205:Proteoglycans in cancer;mmu05144:Malaria	R-MMU-2024096:HS-GAG degradation;R-MMU-3000171:Non-integrin membrane-ECM interactions;R-MMU-1474244:Extracellular matrix organization;R-MMU-1971475:A tetrasaccharide linker sequence is required for GAG synthesis;R-MMU-975634:Retinoid metabolism and transport;R-MMU-1630316:Glycosaminoglycan metabolism;R-MMU-1430728:Metabolism;R-MMU-3000170:Syndecan interactions;R-MMU-162582:Signal Transduction;R-M…	-	-	-	-	-	GO:0006810:transport;GO:0006887:exocytosis;GO:0006928:movement of cell or subcellular component;GO:0006950:response to stress;GO:0006952:defense response;GO:0006954:inflammatory response;GO:0006996:organelle organization;GO:0007154:cell communication;GO:0007165:signal transduction;GO:0007166:cell surface receptor signaling pathway;GO:0007267:cell-cell signaling;GO:0009611:response to wounding;GO:…	GO:0001948:glycoprotein binding;GO:0005488:binding;GO:0005515:protein binding;GO:0008022:protein C-terminus binding;GO:0097367:carbohydrate derivative binding	GO:0005576:extracellular region;GO:0005622:intracellular;GO:0005623:cell;GO:0005737:cytoplasm;GO:0005886:plasma membrane;GO:0005912:adherens junction;GO:0005924:cell-substrate adherens junction;GO:0005925:focal adhesion;GO:0009897:external side of plasma membrane;GO:0009986:cell surface;GO:0016020:membrane;GO:0016021:integral component of membrane;GO:0030054:cell junction;GO:0030055:cell-substrat…
Arhgdia	0	0.752334	0.687	0.561	0	3.40421	1.61453	ENSMUSG00000025132	ENSMUSG00000025132	protein_coding	mm10	chr11	-	120578104	120581624	3521	mmu:192662:Arhgdia, 5330430M07Rik, Gdi-1, Rho-GDI, RhoDGI, RhoGDI-1	192662	Rho GDP dissociation inhibitor (GDI) alpha [Source:MGI Symbol;Acc:MGI:2178103]	mmu04722:Neurotrophin signaling pathway;mmu04962:Vasopressin-regulated water reabsorption	R-MMU-194840:Rho GTPase cycle;R-MMU-209563:Axonal growth stimulation;R-MMU-193634:Axonal growth inhibition (RHOA activation);R-MMU-194315:Signaling by Rho GTPases;R-MMU-166520:Signalling by NGF;R-MMU-193704:p75 NTR receptor-mediated signalling;R-MMU-162582:Signal Transduction;R-MMU-193697:p75NTR regulates axonogenesis	-	-	-	-	-	GO:0000902:cell morphogenesis;GO:0006928:movement of cell or subcellular component;GO:0006996:organelle organization;GO:0007010:cytoskeleton organization;GO:0007154:cell communication;GO:0007165:signal transduction;GO:0007166:cell surface receptor signaling pathway;GO:0007264:small GTPase mediated signal transduction;GO:0007265:Ras protein signal transduction;GO:0007266:Rho protein signal transdu…	GO:0005092:GDP-dissociation inhibitor activity;GO:0005094:Rho GDP-dissociation inhibitor activity;GO:0005096:GTPase activator activity;GO:0005488:binding;GO:0005504:fatty acid binding;GO:0005515:protein binding;GO:0008047:enzyme activator activity;GO:0008289:lipid binding;GO:0017016:Ras GTPase binding;GO:0017048:Rho GTPase binding;GO:0019899:enzyme binding;GO:0019900:kinase binding;GO:0019901:pro…	GO:0001772:immunological synapse;GO:0005576:extracellular region;GO:0005615:extracellular space;GO:0005622:intracellular;GO:0005623:cell;GO:0005634:nucleus;GO:0005737:cytoplasm;GO:0005829:cytosol;GO:0005886:plasma membrane;GO:0016020:membrane;GO:0031982:vesicle;GO:0031988:membrane-bounded vesicle;GO:0043226:organelle;GO:0043227:membrane-bounded organelle;GO:0043229:intracellular organelle;GO:0043…
Shisa5	0	0.75103	0.531	0.326	0	1.82442	0.678214	ENSMUSG00000025647	ENSMUSG00000025647	protein_coding	mm10	chr9	+	109038565	109057777	19213	mmu:66940:Shisa5, 2310008D10Rik, 6430628I05Rik, Scotin, mShisa5	66940	shisa family member 5 [Source:MGI Symbol;Acc:MGI:1915044]	mmu04115:p53 signaling pathway	-	-	-	-	-	-	GO:0006915:apoptotic process;GO:0006950:response to stress;GO:0006974:cellular response to DNA damage stimulus;GO:0007154:cell communication;GO:0007165:signal transduction;GO:0007249:I-kappaB kinase/NF-kappaB signaling;GO:0008219:cell death;GO:0008630:intrinsic apoptotic signaling pathway in response to DNA damage;GO:0009966:regulation of signal transduction;GO:0009967:positive regulation of sign…	GO:0004871:signal transducer activity	GO:0005576:extracellular region;GO:0005622:intracellular;GO:0005623:cell;GO:0005634:nucleus;GO:0005635:nuclear envelope;GO:0005737:cytoplasm;GO:0005783:endoplasmic reticulum;GO:0012505:endomembrane system;GO:0016020:membrane;GO:0016021:integral component of membrane;GO:0031224:intrinsic component of membrane;GO:0031967:organelle envelope;GO:0031975:envelope;GO:0031982:vesicle;GO:0031988:membrane-…
Cthrc1	5.16587e-237	0.750879	0.147	0.027	1.17332e-232	0.767363	0.0502407	ENSMUSG00000054196	ENSMUSG00000054196	protein_coding	mm10	chr15	+	39076932	39087121	10190	mmu:68588:Cthrc1, 1110014B07Rik	68588	collagen triple helix repeat containing 1 [Source:MGI Symbol;Acc:MGI:1915838]	-	-	-	-	-	-	-	GO:0001503:ossification;GO:0001649:osteoblast differentiation;GO:0001736:establishment of planar polarity;GO:0001738:morphogenesis of a polarized epithelium;GO:0001838:embryonic epithelial tube formation;GO:0001841:neural tube formation;GO:0001843:neural tube closure;GO:0002009:morphogenesis of an epithelium;GO:0006928:movement of cell or subcellular component;GO:0007154:cell communication;GO:000…	GO:0001664:G-protein coupled receptor binding;GO:0005102:receptor binding;GO:0005109:frizzled binding;GO:0005488:binding;GO:0005515:protein binding;GO:0017147:Wnt-protein binding	GO:0005576:extracellular region;GO:0005578:proteinaceous extracellular matrix;GO:0005581:collagen trimer;GO:0005615:extracellular space;GO:0005622:intracellular;GO:0005623:cell;GO:0005737:cytoplasm;GO:0031012:extracellular matrix;GO:0032991:macromolecular complex;GO:0043234:protein complex;GO:0044421:extracellular region part;GO:0044424:intracellular part;GO:0044464:cell part
Adgre1	0	0.744869	0.154	0.014	0	0.819156	0.085531	ENSMUSG00000004730	ENSMUSG00000004730	protein_coding	mm10	chr17	+	57358691	57483527	124837	mmu:13733:Adgre1, DD7A5-7, EGF-TM7, Emr1, F4/80, Gpf480, Ly71, TM7LN3	13733	adhesion G protein-coupled receptor E1 [Source:MGI Symbol;Acc:MGI:106912]	-	-	-	-	-	-	-	GO:0002250:adaptive immune response;GO:0002376:immune system process;GO:0006955:immune response;GO:0007154:cell communication;GO:0007165:signal transduction;GO:0007166:cell surface receptor signaling pathway;GO:0007186:G-protein coupled receptor signaling pathway;GO:0009987:cellular process;GO:0023052:signaling;GO:0044699:single-organism process;GO:0044700:single organism signaling;GO:0044763:sin…	GO:0004871:signal transducer activity;GO:0004872:receptor activity;GO:0004888:transmembrane signaling receptor activity;GO:0004930:G-protein coupled receptor activity;GO:0005488:binding;GO:0005509:calcium ion binding;GO:0038023:signaling receptor activity;GO:0043167:ion binding;GO:0043169:cation binding;GO:0046872:metal ion binding;GO:0060089:molecular transducer activity	GO:0005623:cell;GO:0005886:plasma membrane;GO:0009897:external side of plasma membrane;GO:0009986:cell surface;GO:0016020:membrane;GO:0016021:integral component of membrane;GO:0031224:intrinsic component of membrane;GO:0044425:membrane part;GO:0044459:plasma membrane part;GO:0044464:cell part;GO:0071944:cell periphery;GO:0098552:side of membrane
Tgfb1	1.03111e-214	0.744599	0.445	0.276	2.34195e-210	1.64943	0.581269	ENSMUSG00000002603	ENSMUSG00000002603	protein_coding	mm10	chr7	+	25687002	25705077	18076	mmu:21803:Tgfb1, TGF-beta1, TGFbeta1, Tgfb, Tgfb-1	21803	transforming growth factor, beta 1 [Source:MGI Symbol;Acc:MGI:98725]	mmu04068:FoxO signaling pathway;mmu05410:Hypertrophic cardiomyopathy (HCM);mmu05414:Dilated cardiomyopathy;mmu04350:TGF-beta signaling pathway;mmu05200:Pathways in cancer;mmu04380:Osteoclast differentiation;mmu04060:Cytokine-cytokine receptor interaction;mmu05152:Tuberculosis;mmu05161:Hepatitis B;mmu04010:MAPK signaling pathway;mmu04144:Endocytosis;mmu05145:Toxoplasmosis;mmu05166:HTLV-I infection…	R-MMU-170834:Signaling by TGF-beta Receptor Complex;R-MMU-5334727:Mus musculus biological processes;R-MMU-1566948:Elastic fibre formation;R-MMU-381340:Transcriptional regulation of white adipocyte differentiation;R-MMU-2173788:Downregulation of TGF-beta receptor signaling;R-MMU-1266738:Developmental Biology;R-MMU-3000171:Non-integrin membrane-ECM interactions;R-MMU-1474244:Extracellular matrix or…	-	P06664:Gonadotropin-releasing hormone receptor pathway;P00052:TGF-beta signaling pathway	-	-	-	GO:0000003:reproduction;GO:0000018:regulation of DNA recombination;GO:0000060:protein import into nucleus, translocation;GO:0000075:cell cycle checkpoint;GO:0000122:negative regulation of transcription from RNA polymerase II promoter;GO:0000165:MAPK cascade;GO:0000271:polysaccharide biosynthetic process;GO:0000278:mitotic cell cycle;GO:0000280:nuclear division;GO:0000902:cell morphogenesis;GO:000…
Pdgfb	1.95157e-181	0.742965	0.172	0.055	4.43259e-177	0.839677	0.0992256	ENSMUSG00000000489	ENSMUSG00000000489	protein_coding	mm10	chr15	-	79995874	80014977	19104	mmu:18591:Pdgfb, PDGF-B, Sis	18591	platelet derived growth factor, B polypeptide [Source:MGI Symbol;Acc:MGI:97528]	mmu05206:MicroRNAs in cancer;mmu04072:Phospholipase D signaling pathway;mmu04810:Regulation of actin cytoskeleton;mmu05200:Pathways in cancer;mmu04060:Cytokine-cytokine receptor interaction;mmu04151:PI3K-Akt signaling pathway;mmu04010:MAPK signaling pathway;mmu01521:EGFR tyrosine kinase inhibitor resistance;mmu04014:Ras signaling pathway;mmu05166:HTLV-I infection;mmu04015:Rap1 signaling pathway;m…	-	-	P00005:Angiogenesis;P00047:PDGF signaling pathway	-	-	-	GO:0000003:reproduction;GO:0000079:regulation of cyclin-dependent protein serine/threonine kinase activity;GO:0000122:negative regulation of transcription from RNA polymerase II promoter;GO:0000165:MAPK cascade;GO:0000271:polysaccharide biosynthetic process;GO:0000278:mitotic cell cycle;GO:0000280:nuclear division;GO:0001568:blood vessel development;GO:0001654:eye development;GO:0001655:urogenita…	GO:0005102:receptor binding;GO:0005161:platelet-derived growth factor receptor binding;GO:0005488:binding;GO:0005515:protein binding;GO:0005518:collagen binding;GO:0008047:enzyme activator activity;GO:0008083:growth factor activity;GO:0016176:superoxide-generating NADPH oxidase activator activity;GO:0019838:growth factor binding;GO:0030234:enzyme regulator activity;GO:0032403:protein complex bind…	GO:0005576:extracellular region;GO:0005615:extracellular space;GO:0005622:intracellular;GO:0005623:cell;GO:0005737:cytoplasm;GO:0005886:plasma membrane;GO:0009986:cell surface;GO:0016020:membrane;GO:0016323:basolateral plasma membrane;GO:0030425:dendrite;GO:0031012:extracellular matrix;GO:0036477:somatodendritic compartment;GO:0042995:cell projection;GO:0043005:neuron projection;GO:0043025:neuron…
Nfkbia	4.39282e-151	0.741773	0.74	0.678	9.97742e-147	8.51593	4.69057	ENSMUSG00000021025	ENSMUSG00000021025	protein_coding	mm10	chr12	-	55489410	55492647	3238	mmu:18035:Nfkbia, AI462015, Nfkbi	18035	nuclear factor of kappa light polypeptide gene enhancer in B cells inhibitor, alpha [Source:MGI Symbol;Acc:MGI:104741]	mmu04024:cAMP signaling pathway;mmu05200:Pathways in cancer;mmu04380:Osteoclast differentiation;mmu04668:TNF signaling pathway;mmu04621:NOD-like receptor signaling pathway;mmu04620:Toll-like receptor signaling pathway;mmu04622:RIG-I-like receptor signaling pathway;mmu04623:Cytosolic DNA-sensing pathway;mmu05160:Hepatitis C;mmu05161:Hepatitis B;mmu05162:Measles;mmu05164:Influenza A;mmu05168:Herpes…	R-MMU-193639:p75NTR signals via NF-kB;R-MMU-2871837:FCERI mediated NF-kB activation;R-MMU-166054:Activated TLR4 signalling;R-MMU-168164:Toll Like Receptor 3 (TLR3) Cascade;R-MMU-168188:Toll Like Receptor TLR6:TLR2 Cascade;R-MMU-983705:Signaling by the B Cell Receptor (BCR);R-MMU-5689880:Ub-specific processing proteases;R-MMU-168256:Immune System;R-MMU-1280218:Adaptive Immune System;R-MMU-5688426:…	-	P00031:Inflammation mediated by chemokine and cytokine signaling pathway;P00053:T cell activation;P00054:Toll receptor signaling pathway;P00010:B cell activation;P00006:Apoptosis signaling pathway	-	-	-	GO:0000060:protein import into nucleus, translocation;GO:0002218:activation of innate immune response;GO:0002221:pattern recognition receptor signaling pathway;GO:0002224:toll-like receptor signaling pathway;GO:0002237:response to molecule of bacterial origin;GO:0002253:activation of immune response;GO:0002376:immune system process;GO:0002520:immune system development;GO:0002682:regulation of imm…	GO:0005048:signal sequence binding;GO:0005488:binding;GO:0005515:protein binding;GO:0008134:transcription factor binding;GO:0008139:nuclear localization sequence binding;GO:0019899:enzyme binding;GO:0031072:heat shock protein binding;GO:0031625:ubiquitin protein ligase binding;GO:0032403:protein complex binding;GO:0033218:amide binding;GO:0042277:peptide binding;GO:0042802:identical protein bindi…	GO:0005622:intracellular;GO:0005623:cell;GO:0005634:nucleus;GO:0005737:cytoplasm;GO:0005829:cytosol;GO:0005886:plasma membrane;GO:0016020:membrane;GO:0032991:macromolecular complex;GO:0043226:organelle;GO:0043227:membrane-bounded organelle;GO:0043229:intracellular organelle;GO:0043231:intracellular membrane-bounded organelle;GO:0043234:protein complex;GO:0044424:intracellular part;GO:0044444:cyto…
Ly6e	1.35977e-294	0.737727	0.507	0.261	3.08844e-290	3.57887	1.74588	ENSMUSG00000022587	ENSMUSG00000022587	protein_coding	mm10	chr15	+	74955051	74959905	4855	mmu:17069:Ly6e, Ly67, RIG-E, Sca-2, TSA-1, Tsa1	17069	lymphocyte antigen 6 complex, locus E [Source:MGI Symbol;Acc:MGI:106651]	-	-	-	-	-	-	-	GO:0001701:in utero embryonic development;GO:0003007:heart morphogenesis;GO:0003205:cardiac chamber development;GO:0003206:cardiac chamber morphogenesis;GO:0003208:cardiac ventricle morphogenesis;GO:0003229:ventricular cardiac muscle tissue development;GO:0003231:cardiac ventricle development;GO:0006584:catecholamine metabolic process;GO:0006725:cellular aromatic compound metabolic process;GO:000…	GO:0005102:receptor binding;GO:0005488:binding;GO:0005515:protein binding;GO:0030545:receptor regulator activity;GO:0030547:receptor inhibitor activity;GO:0030548:acetylcholine receptor regulator activity;GO:0030550:acetylcholine receptor inhibitor activity;GO:0033130:acetylcholine receptor binding;GO:0098772:molecular function regulator	GO:0005623:cell;GO:0005886:plasma membrane;GO:0016020:membrane;GO:0031224:intrinsic component of membrane;GO:0031225:anchored component of membrane;GO:0044425:membrane part;GO:0044464:cell part;GO:0071944:cell periphery
Arpc3	4.9249e-242	0.737236	0.688	0.607	1.11859e-237	3.91161	1.94641	ENSMUSG00000029465	ENSMUSG00000029465	protein_coding	mm10	chr5	+	122391878	122414184	22307	mmu:56378:Arpc3, 1110006A04Rik, p21-ARC, p21-Ar, p21Arc	56378	actin related protein 2/3 complex, subunit 3 [Source:MGI Symbol;Acc:MGI:1928375]	mmu04810:Regulation of actin cytoskeleton;mmu04144:Endocytosis;mmu05132:Salmonella infection;mmu05100:Bacterial invasion of epithelial cells;mmu04666:Fc gamma R-mediated phagocytosis	R-MMU-2682334:EPH-Ephrin signaling;R-MMU-5663213:RHO GTPases Activate WASPs and WAVEs;R-MMU-8856828:Clathrin-mediated endocytosis;R-MMU-194315:Signaling by Rho GTPases;R-MMU-1266738:Developmental Biology;R-MMU-168256:Immune System;R-MMU-5653656:Vesicle-mediated transport;R-MMU-422475:Axon guidance;R-MMU-195258:RHO GTPase Effectors;R-MMU-2029480:Fcgamma receptor (FCGR) dependent phagocytosis;R-MMU…	-	P00031:Inflammation mediated by chemokine and cytokine signaling pathway;P00034:Integrin signalling pathway;P00016:Cytoskeletal regulation by Rho GTPase	-	-	-	GO:0006461:protein complex assembly;GO:0006996:organelle organization;GO:0007010:cytoskeleton organization;GO:0007015:actin filament organization;GO:0008064:regulation of actin polymerization or depolymerization;GO:0008154:actin polymerization or depolymerization;GO:0009987:cellular process;GO:0010638:positive regulation of organelle organization;GO:0016043:cellular component organization;GO:0022…	GO:0003779:actin binding;GO:0005198:structural molecule activity;GO:0005200:structural constituent of cytoskeleton;GO:0005488:binding;GO:0005515:protein binding;GO:0008092:cytoskeletal protein binding;GO:0032403:protein complex binding;GO:0044877:macromolecular complex binding;GO:0051015:actin filament binding	GO:0005576:extracellular region;GO:0005622:intracellular;GO:0005623:cell;GO:0005737:cytoplasm;GO:0005856:cytoskeleton;GO:0005885:Arp2/3 protein complex;GO:0005912:adherens junction;GO:0005924:cell-substrate adherens junction;GO:0005925:focal adhesion;GO:0015629:actin cytoskeleton;GO:0016020:membrane;GO:0030027:lamellipodium;GO:0030054:cell junction;GO:0030055:cell-substrate junction;GO:0030426:gr…
Akr1a1	1.6934e-268	0.736636	0.677	0.6	3.84621e-264	3.71286	1.82836	ENSMUSG00000028692	ENSMUSG00000028692	protein_coding	mm10	chr4	-	116636510	116651680	15171	mmu:58810:Akr1a1, 2610201A18Rik, Akr1a4	58810	aldo-keto reductase family 1, member A1 (aldehyde reductase) [Source:MGI Symbol;Acc:MGI:1929955]	mmu01100:Metabolic pathways;mmu00010:Glycolysis / Gluconeogenesis;mmu00561:Glycerolipid metabolism;mmu00040:Pentose and glucuronate interconversions	R-MMU-211859:Biological oxidations;R-MMU-1430728:Metabolism;R-MMU-156590:Glutathione conjugation;R-MMU-71387:Metabolism of carbohydrates;R-MMU-156580:Phase II conjugation;R-MMU-5661270:Catabolism of glucuronate to xylulose-5-phosphate	PWY-5525:D-glucuronate degradation I;PWY3DJ-35471:L-ascorbate biosynthesis VI	-	-	-	-	GO:0006063:uronic acid metabolic process;GO:0006064:glucuronate catabolic process;GO:0006081:cellular aldehyde metabolic process;GO:0006082:organic acid metabolic process;GO:0006766:vitamin metabolic process;GO:0006767:water-soluble vitamin metabolic process;GO:0008152:metabolic process;GO:0009056:catabolic process;GO:0009058:biosynthetic process;GO:0009110:vitamin biosynthetic process;GO:0009987…	GO:0003824:catalytic activity;GO:0004032:alditol:NADP+ 1-oxidoreductase activity;GO:0004033:aldo-keto reductase (NADP) activity;GO:0008106:alcohol dehydrogenase (NADP+) activity;GO:0016491:oxidoreductase activity;GO:0016614:oxidoreductase activity, acting on CH-OH group of donors;GO:0016616:oxidoreductase activity, acting on the CH-OH group of donors, NAD or NADP as acceptor;GO:0047939:L-glucuron…	GO:0005576:extracellular region;GO:0005615:extracellular space;GO:0005622:intracellular;GO:0005623:cell;GO:0005737:cytoplasm;GO:0005829:cytosol;GO:0005886:plasma membrane;GO:0016020:membrane;GO:0016324:apical plasma membrane;GO:0031982:vesicle;GO:0031988:membrane-bounded vesicle;GO:0043226:organelle;GO:0043227:membrane-bounded organelle;GO:0043230:extracellular organelle;GO:0044421:extracellular …
Fau	0	0.735665	0.959	0.9	0	29.1246	17.091	ENSMUSG00000038274	ENSMUSG00000038274	protein_coding	mm10	chr19	+	6057844	6059524	1681	mmu:14109:Fau, MNSFbeta	14109	Finkel-Biskis-Reilly murine sarcoma virus (FBR-MuSV) ubiquitously expressed (fox derived) [Source:MGI Symbol;Acc:MGI:102547]	mmu03010:Ribosome	R-MMU-72706:GTP hydrolysis and joining of the 60S ribosomal subunit;R-MMU-72689:Formation of a pool of free 40S subunits;R-MMU-72737:Cap-dependent Translation Initiation;R-MMU-156827:L13a-mediated translational silencing of Ceruloplasmin expression;R-MMU-72649:Translation initiation complex formation;R-MMU-927802:Nonsense-Mediated Decay (NMD);R-MMU-72702:Ribosomal scanning and start codon recogni…	-	-	-	-	-	-	-	-
Rps9	0	0.735507	0.944	0.859	0	22.6351	13.1954	ENSMUSG00000006333	ENSMUSG00000006333	protein_coding	mm10	chr7	+	3703993	3706897	2905	mmu:76846:Rps9, 3010033P07Rik, AL022771, AL022885	76846	ribosomal protein S9 [Source:MGI Symbol;Acc:MGI:1924096]	mmu03010:Ribosome	R-MMU-72706:GTP hydrolysis and joining of the 60S ribosomal subunit;R-MMU-72689:Formation of a pool of free 40S subunits;R-MMU-72737:Cap-dependent Translation Initiation;R-MMU-156827:L13a-mediated translational silencing of Ceruloplasmin expression;R-MMU-72649:Translation initiation complex formation;R-MMU-72312:rRNA processing;R-MMU-927802:Nonsense-Mediated Decay (NMD);R-MMU-72702:Ribosomal scan…	-	-	-	-	-	GO:0006412:translation;GO:0006414:translational elongation;GO:0006417:regulation of translation;GO:0006448:regulation of translational elongation;GO:0006450:regulation of translational fidelity;GO:0006518:peptide metabolic process;GO:0006807:nitrogen compound metabolic process;GO:0008152:metabolic process;GO:0008283:cell proliferation;GO:0008284:positive regulation of cell proliferation;GO:000905…	GO:0003676:nucleic acid binding;GO:0003723:RNA binding;GO:0003735:structural constituent of ribosome;GO:0005198:structural molecule activity;GO:0005488:binding;GO:0019843:rRNA binding;GO:0044822:poly(A) RNA binding;GO:0045182:translation regulator activity;GO:0097159:organic cyclic compound binding;GO:1901363:heterocyclic compound binding	GO:0005576:extracellular region;GO:0005622:intracellular;GO:0005623:cell;GO:0005634:nucleus;GO:0005730:nucleolus;GO:0005737:cytoplasm;GO:0005829:cytosol;GO:0005840:ribosome;GO:0005912:adherens junction;GO:0005924:cell-substrate adherens junction;GO:0005925:focal adhesion;GO:0015935:small ribosomal subunit;GO:0016020:membrane;GO:0022626:cytosolic ribosome;GO:0022627:cytosolic small ribosomal subun…
Gngt2	1.18627e-276	0.733293	0.233	0.068	2.69438e-272	0.927908	0.159693	ENSMUSG00000038811	ENSMUSG00000038811	protein_coding	mm10	chr11	+	95837216	95845734	8519	mmu:14710:Gngt2, AV096488	14710	guanine nucleotide binding protein (G protein), gamma transducing activity polypeptide 2 [Source:MGI Symbol;Acc:MGI:893584]	mmu04724:Glutamatergic synapse;mmu05200:Pathways in cancer;mmu04713:Circadian entrainment;mmu04725:Cholinergic synapse;mmu04151:PI3K-Akt signaling pathway;mmu04723:Retrograde endocannabinoid signaling;mmu04726:Serotonergic synapse;mmu04727:GABAergic synapse;mmu04014:Ras signaling pathway;mmu04062:Chemokine signaling pathway;mmu04728:Dopaminergic synapse;mmu05034:Alcoholism;mmu05032:Morphine addic…	R-MMU-422356:Regulation of insulin secretion;R-MMU-400042:Adrenaline,noradrenaline inhibits insulin secretion;R-MMU-112316:Neuronal System;R-MMU-372790:Signaling by GPCR;R-MMU-977443:GABA receptor activation;R-MMU-163685:Integration of energy metabolism;R-MMU-445717:Aquaporin-mediated transport;R-MMU-1296071:Potassium Channels;R-MMU-382551:Transmembrane transport of small molecules;R-MMU-373080:C…	-	P00043:Muscarinic acetylcholine receptor 2 and 4 signaling pathway;P05730:Endogenous cannabinoid signaling;P05916:Opioid prodynorphin pathway;P04374:5HT2 type receptor mediated signaling pathway;P05917:Opioid proopiomelanocortin pathway;P05731:GABA-B receptor II signaling;P04385:Histamine H1 receptor mediated signaling pathway;P00028:Heterotrimeric G-protein signaling pathway-rod outer segment ph…	-	-	-	GO:0007154:cell communication;GO:0007165:signal transduction;GO:0007186:G-protein coupled receptor signaling pathway;GO:0009987:cellular process;GO:0023052:signaling;GO:0044699:single-organism process;GO:0044700:single organism signaling;GO:0044763:single-organism cellular process;GO:0050789:regulation of biological process;GO:0050794:regulation of cellular process;GO:0050896:response to stimulus…	GO:0004871:signal transducer activity	GO:0005622:intracellular;GO:0005623:cell;GO:0005834:heterotrimeric G-protein complex;GO:0005886:plasma membrane;GO:0009898:cytoplasmic side of plasma membrane;GO:0016020:membrane;GO:0019897:extrinsic component of plasma membrane;GO:0019898:extrinsic component of membrane;GO:0031234:extrinsic component of cytoplasmic side of plasma membrane;GO:0032991:macromolecular complex;GO:0043234:protein comp…
C1ra	4.98507e-104	0.732941	0.377	0.27	1.13226e-99	1.86282	0.722491	ENSMUSG00000055172	ENSMUSG00000055172	protein_coding	mm10	chr6	+	124512405	124523443	11039	mmu:50909:C1ra, AI132558, C1r, mC1rA	50909	complement component 1, r subcomponent A [Source:MGI Symbol;Acc:MGI:1355313]	mmu04610:Complement and coagulation cascades;mmu04145:Phagosome;mmu05133:Pertussis;mmu05150:Staphylococcus aureus infection;mmu05322:Systemic lupus erythematosus	R-MMU-173623:Classical antibody-mediated complement activation;R-MMU-168256:Immune System;R-MMU-166786:Creation of C4 and C2 activators;R-MMU-166658:Complement cascade;R-MMU-166663:Initial triggering of complement;R-MMU-168249:Innate Immune System	-	-	-	-	-	GO:0002250:adaptive immune response;GO:0002252:immune effector process;GO:0002253:activation of immune response;GO:0002376:immune system process;GO:0002443:leukocyte mediated immunity;GO:0002449:lymphocyte mediated immunity;GO:0002455:humoral immune response mediated by circulating immunoglobulin;GO:0002460:adaptive immune response based on somatic recombination of immune receptors built from imm…	GO:0003824:catalytic activity;GO:0004175:endopeptidase activity;GO:0004252:serine-type endopeptidase activity;GO:0005488:binding;GO:0005509:calcium ion binding;GO:0008233:peptidase activity;GO:0008236:serine-type peptidase activity;GO:0016787:hydrolase activity;GO:0017171:serine hydrolase activity;GO:0043167:ion binding;GO:0043169:cation binding;GO:0046872:metal ion binding;GO:0070011:peptidase a…	GO:0005576:extracellular region;GO:0005615:extracellular space;GO:0031982:vesicle;GO:0031988:membrane-bounded vesicle;GO:0043226:organelle;GO:0043227:membrane-bounded organelle;GO:0043230:extracellular organelle;GO:0044421:extracellular region part;GO:0070062:extracellular exosome;GO:0072562:blood microparticle;GO:1903561:extracellular vesicle
Prdx5	1.00949e-188	0.731317	0.599	0.509	2.29285e-184	2.74721	1.25715	ENSMUSG00000024953	ENSMUSG00000024953	protein_coding	mm10	chr19	-	6906697	6910106	3410	mmu:54683:Prdx5, AOEB166, AOPP, Pmp20, Prdx6, PrxV	54683	peroxiredoxin 5 [Source:MGI Symbol;Acc:MGI:1859821]	mmu04146:Peroxisome	R-MMU-3700989:Transcriptional Regulation by TP53;R-MMU-2262752:Cellular responses to stress;R-MMU-212436:Generic Transcription Pathway;R-MMU-74160:Gene Expression;R-MMU-5628897:TP53 Regulates Metabolic Genes;R-MMU-3299685:Detoxification of Reactive Oxygen Species	-	-	-	-	-	GO:0000302:response to reactive oxygen species;GO:0006139:nucleobase-containing compound metabolic process;GO:0006351:transcription, DNA-templated;GO:0006355:regulation of transcription, DNA-templated;GO:0006359:regulation of transcription from RNA polymerase III promoter;GO:0006383:transcription from RNA polymerase III promoter;GO:0006725:cellular aromatic compound metabolic process;GO:0006807:n…	GO:0000975:regulatory region DNA binding;GO:0001016:RNA polymerase III regulatory region DNA binding;GO:0001067:regulatory region nucleic acid binding;GO:0003676:nucleic acid binding;GO:0003677:DNA binding;GO:0003824:catalytic activity;GO:0004601:peroxidase activity;GO:0004857:enzyme inhibitor activity;GO:0004866:endopeptidase inhibitor activity;GO:0004869:cysteine-type endopeptidase inhibitor ac…	GO:0005576:extracellular region;GO:0005615:extracellular space;GO:0005622:intracellular;GO:0005623:cell;GO:0005634:nucleus;GO:0005737:cytoplasm;GO:0005739:mitochondrion;GO:0005777:peroxisome;GO:0005782:peroxisomal matrix;GO:0005829:cytosol;GO:0031410:cytoplasmic vesicle;GO:0031907:microbody lumen;GO:0031974:membrane-enclosed lumen;GO:0031982:vesicle;GO:0031988:membrane-bounded vesicle;GO:0042579:…
Glipr1	3.13251e-239	0.72895	0.31	0.137	7.11486e-235	1.00058	0.207033	ENSMUSG00000056888	ENSMUSG00000056888	protein_coding	mm10	chr10	-	111985448	112002631	17184	mmu:73690:Glipr1, 2410114O14Rik, RTVP-1, RTVP1, mRTVP-1	73690	GLI pathogenesis-related 1 (glioma) [Source:MGI Symbol;Acc:MGI:1920940]	-	-	-	-	-	-	-	-	-	GO:0005576:extracellular region;GO:0016020:membrane;GO:0016021:integral component of membrane;GO:0031224:intrinsic component of membrane;GO:0044425:membrane part
Capg	8.20522e-238	0.727738	0.398	0.216	1.86365e-233	1.40172	0.450281	ENSMUSG00000056737	ENSMUSG00000056737	protein_coding	mm10	chr6	+	72544391	72562983	18593	mmu:12332:Capg, gCap39, mbh1	12332	capping protein (actin filament), gelsolin-like [Source:MGI Symbol;Acc:MGI:1098259]	-	-	-	-	-	-	-	-	-	-
Fcrls	5.10167e-221	0.725479	0.106	0.011	1.15874e-216	0.720627	0.0406289	ENSMUSG00000015852	ENSMUSG00000015852	protein_coding	mm10	chr3	-	87250758	87263738	12981	mmu:80891:Fcrls, 2810439C17Rik, 9330158F12, FcRH2sc, Fcrh2, IFGP2, IgSR, MMAN-g, Msr2, moFcRH2sc	80891	Fc receptor-like S, scavenger receptor [Source:MGI Symbol;Acc:MGI:1933397]	-	-	-	-	-	-	-	-	-	-
Prr13	0	0.724875	0.409	0.198	0	1.22289	0.344958	ENSMUSG00000023048	ENSMUSG00000023048	protein_coding	mm10	chr15	+	102459028	102462806	3779	mmu:66151:Prr13, 1110020C13Rik, 2010324E22Rik	66151	proline rich 13 [Source:MGI Symbol;Acc:MGI:1913401]	-	-	-	-	-	-	-	GO:0006139:nucleobase-containing compound metabolic process;GO:0006351:transcription, DNA-templated;GO:0006355:regulation of transcription, DNA-templated;GO:0006725:cellular aromatic compound metabolic process;GO:0006807:nitrogen compound metabolic process;GO:0008152:metabolic process;GO:0009058:biosynthetic process;GO:0009059:macromolecule biosynthetic process;GO:0009889:regulation of biosynthet…	-	GO:0005622:intracellular;GO:0005623:cell;GO:0005634:nucleus;GO:0043226:organelle;GO:0043227:membrane-bounded organelle;GO:0043229:intracellular organelle;GO:0043231:intracellular membrane-bounded organelle;GO:0044424:intracellular part;GO:0044464:cell part
Rnf149	1.63135e-170	0.721771	0.204	0.08	3.70529e-166	0.858457	0.126881	ENSMUSG00000048234	ENSMUSG00000048234	protein_coding	mm10	chr1	-	39551296	39577405	26110	mmu:67702:Rnf149, 1600023E10Rik, AV037261, C76763, Gm15832, Greul4, OTTMUSG00000026591	67702	ring finger protein 149 [Source:MGI Symbol;Acc:MGI:2677438]	-	-	-	-	-	-	-	GO:0000165:MAPK cascade;GO:0001932:regulation of protein phosphorylation;GO:0001933:negative regulation of protein phosphorylation;GO:0006464:cellular protein modification process;GO:0006468:protein phosphorylation;GO:0006793:phosphorus metabolic process;GO:0006796:phosphate-containing compound metabolic process;GO:0007154:cell communication;GO:0007165:signal transduction;GO:0008152:metabolic pro…	GO:0003824:catalytic activity;GO:0004842:ubiquitin-protein transferase activity;GO:0005488:binding;GO:0005515:protein binding;GO:0008270:zinc ion binding;GO:0008766:UDP-N-acetylmuramoylalanyl-D-glutamyl-2,6-diaminopimelate-D-alanyl-D-alanine ligase activity;GO:0016740:transferase activity;GO:0016874:ligase activity;GO:0016879:ligase activity, forming carbon-nitrogen bonds;GO:0016881:acid-amino ac…	GO:0005576:extracellular region;GO:0016020:membrane;GO:0016021:integral component of membrane;GO:0031224:intrinsic component of membrane;GO:0031982:vesicle;GO:0031988:membrane-bounded vesicle;GO:0043226:organelle;GO:0043227:membrane-bounded organelle;GO:0043230:extracellular organelle;GO:0044421:extracellular region part;GO:0044425:membrane part;GO:0070062:extracellular exosome;GO:1903561:extrace…
Il1r2	6.04225e-142	0.721334	0.065	0.005	1.37238e-137	0.679473	0.018661	ENSMUSG00000026073	ENSMUSG00000026073	protein_coding	mm10	chr1	+	40074079	40125231	51153	mmu:16178:Il1r2, CD121b, Il1r-2	16178	interleukin 1 receptor, type II [Source:MGI Symbol;Acc:MGI:96546]	mmu04640:Hematopoietic cell lineage;mmu04060:Cytokine-cytokine receptor interaction;mmu04010:MAPK signaling pathway;mmu05166:HTLV-I infection;mmu05202:Transcriptional misregulation in cancer;mmu05146:Amoebiasis	R-MMU-446652:Interleukin-1 signaling;R-MMU-168256:Immune System;R-MMU-1280215:Cytokine Signaling in Immune system;R-MMU-449147:Signaling by Interleukins	-	-	-	-	-	GO:0001816:cytokine production;GO:0001817:regulation of cytokine production;GO:0001818:negative regulation of cytokine production;GO:0001959:regulation of cytokine-mediated signaling pathway;GO:0001960:negative regulation of cytokine-mediated signaling pathway;GO:0002532:production of molecular mediator involved in inflammatory response;GO:0002534:cytokine production involved in inflammatory resp…	GO:0004871:signal transducer activity;GO:0004872:receptor activity;GO:0004888:transmembrane signaling receptor activity;GO:0004896:cytokine receptor activity;GO:0004908:interleukin-1 receptor activity;GO:0004910:interleukin-1, Type II, blocking receptor activity;GO:0005488:binding;GO:0005515:protein binding;GO:0019838:growth factor binding;GO:0019955:cytokine binding;GO:0019966:interleukin-1 bind…	GO:0005576:extracellular region;GO:0005622:intracellular;GO:0005623:cell;GO:0005737:cytoplasm;GO:0005886:plasma membrane;GO:0016020:membrane;GO:0016021:integral component of membrane;GO:0031224:intrinsic component of membrane;GO:0044424:intracellular part;GO:0044425:membrane part;GO:0044464:cell part;GO:0071944:cell periphery
Pgk1	1.17919e-149	0.721208	0.454	0.327	2.67829e-145	1.66259	0.615099	ENSMUSG00000062070	ENSMUSG00000062070	protein_coding	mm10	chrX	+	106187100	106203699	16600	mmu:18655:Pgk1, Pgk-1	18655	phosphoglycerate kinase 1 [Source:MGI Symbol;Acc:MGI:97555]	mmu01100:Metabolic pathways;mmu00010:Glycolysis / Gluconeogenesis;mmu01200:Carbon metabolism;mmu01230:Biosynthesis of amino acids;mmu04066:HIF-1 signaling pathway	R-MMU-70171:Glycolysis;R-MMU-70326:Glucose metabolism;R-MMU-1430728:Metabolism;R-MMU-71387:Metabolism of carbohydrates;R-MMU-70263:Gluconeogenesis	GLYCOLYSIS:glycolysis I;ANAGLYCOLYSIS-PWY:glycolysis III;GLUCONEO-PWY:gluconeogenesis I	P00024:Glycolysis	-	-	-	-	-	-
Thy1	4.33306e-203	0.71607	0.211	0.072	9.84168e-199	1.01093	0.224158	ENSMUSG00000032011	ENSMUSG00000032011	protein_coding	mm10	chr9	+	44043384	44048579	5196	mmu:21838:Thy1, CD90, T25, Thy-1, Thy-1.2, Thy1.1, Thy1.2	21838	thymus cell antigen 1, theta [Source:MGI Symbol;Acc:MGI:98747]	mmu04670:Leukocyte transendothelial migration	-	-	-	-	-	-	GO:0000902:cell morphogenesis;GO:0000904:cell morphogenesis involved in differentiation;GO:0001525:angiogenesis;GO:0001568:blood vessel development;GO:0001654:eye development;GO:0001754:eye photoreceptor cell differentiation;GO:0001775:cell activation;GO:0001932:regulation of protein phosphorylation;GO:0001933:negative regulation of protein phosphorylation;GO:0001944:vasculature development;GO:00…	GO:0005096:GTPase activator activity;GO:0005102:receptor binding;GO:0005178:integrin binding;GO:0005488:binding;GO:0005515:protein binding;GO:0005543:phospholipid binding;GO:0008047:enzyme activator activity;GO:0008289:lipid binding;GO:0019899:enzyme binding;GO:0019900:kinase binding;GO:0019901:protein kinase binding;GO:0030234:enzyme regulator activity;GO:0030695:GTPase regulator activity;GO:003…	GO:0005576:extracellular region;GO:0005622:intracellular;GO:0005623:cell;GO:0005737:cytoplasm;GO:0005783:endoplasmic reticulum;GO:0005829:cytosol;GO:0005886:plasma membrane;GO:0005912:adherens junction;GO:0005924:cell-substrate adherens junction;GO:0005925:focal adhesion;GO:0009897:external side of plasma membrane;GO:0009986:cell surface;GO:0012505:endomembrane system;GO:0016020:membrane;GO:00163…
Cxcl1	1.70158e-117	0.716029	0.44	0.296	3.8648e-113	4.64664	2.43751	ENSMUSG00000029380	ENSMUSG00000029380	protein_coding	mm10	chr5	+	90891241	90893115	1875	mmu:14825:Cxcl1, Fsp, Gro1, KC, Mgsa, N51, Scyb1, gro	14825	chemokine (C-X-C motif) ligand 1 [Source:MGI Symbol;Acc:MGI:108068]	mmu04668:TNF signaling pathway;mmu04621:NOD-like receptor signaling pathway;mmu04060:Cytokine-cytokine receptor interaction;mmu05134:Legionellosis;mmu04062:Chemokine signaling pathway;mmu05132:Salmonella infection	R-MMU-373076:Class A/1 (Rhodopsin-like receptors);R-MMU-372790:Signaling by GPCR;R-MMU-375276:Peptide ligand-binding receptors;R-MMU-388396:GPCR downstream signaling;R-MMU-162582:Signal Transduction;R-MMU-418594:G alpha (i) signalling events;R-MMU-500792:GPCR ligand binding;R-MMU-380108:Chemokine receptors bind chemokines	-	-	-	-	-	GO:0001906:cell killing;GO:0001909:leukocyte mediated cytotoxicity;GO:0001910:regulation of leukocyte mediated cytotoxicity;GO:0001912:positive regulation of leukocyte mediated cytotoxicity;GO:0002028:regulation of sodium ion transport;GO:0002237:response to molecule of bacterial origin;GO:0002252:immune effector process;GO:0002376:immune system process;GO:0002443:leukocyte mediated immunity;GO:0…	GO:0001664:G-protein coupled receptor binding;GO:0005102:receptor binding;GO:0005125:cytokine activity;GO:0005126:cytokine receptor binding;GO:0005488:binding;GO:0005515:protein binding;GO:0008009:chemokine activity;GO:0008083:growth factor activity;GO:0042379:chemokine receptor binding;GO:0045236:CXCR chemokine receptor binding	GO:0005576:extracellular region;GO:0005615:extracellular space;GO:0044421:extracellular region part
Fbln2	4.77723e-108	0.715831	0.367	0.246	1.08505e-103	2.51633	1.14093	ENSMUSG00000064080	ENSMUSG00000064080	protein_coding	mm10	chr6	+	91212455	91272540	60086	mmu:14115:Fbln2, 5730577E14Rik, FIBL-2	14115	fibulin 2 [Source:MGI Symbol;Acc:MGI:95488]	-	R-MMU-1566948:Elastic fibre formation;R-MMU-1474244:Extracellular matrix organization;R-MMU-2129379:Molecules associated with elastic fibres	-	-	-	-	-	GO:0007155:cell adhesion;GO:0010810:regulation of cell-substrate adhesion;GO:0010811:positive regulation of cell-substrate adhesion;GO:0022610:biological adhesion;GO:0030155:regulation of cell adhesion;GO:0031589:cell-substrate adhesion;GO:0045785:positive regulation of cell adhesion;GO:0048518:positive regulation of biological process;GO:0050789:regulation of biological process;GO:0065007:biolog…	GO:0005488:binding;GO:0005509:calcium ion binding;GO:0005515:protein binding;GO:0043167:ion binding;GO:0043169:cation binding;GO:0046872:metal ion binding;GO:0050840:extracellular matrix binding	GO:0005576:extracellular region;GO:0005578:proteinaceous extracellular matrix;GO:0031012:extracellular matrix;GO:0031982:vesicle;GO:0031988:membrane-bounded vesicle;GO:0043226:organelle;GO:0043227:membrane-bounded organelle;GO:0043230:extracellular organelle;GO:0044421:extracellular region part;GO:0070062:extracellular exosome;GO:1903561:extracellular vesicle
Bsg	4.07691e-232	0.713573	0.724	0.675	9.25989e-228	5.49312	2.95955	ENSMUSG00000023175	ENSMUSG00000023175	protein_coding	mm10	chr10	+	79704491	79711969	7479	mmu:12215:Bsg, AI115436, AI325119, CD147, EMMPRIN, HT-7	12215	basigin [Source:MGI Symbol;Acc:MGI:88208]	-	R-MMU-1474244:Extracellular matrix organization;R-MMU-70268:Pyruvate metabolism;R-MMU-382551:Transmembrane transport of small molecules;R-MMU-433692:Proton-coupled monocarboxylate transport;R-MMU-1430728:Metabolism;R-MMU-1428517:The citric acid (TCA) cycle and respiratory electron transport;R-MMU-109582:Hemostasis;R-MMU-216083:Integrin cell surface interactions;R-MMU-425366:Transport of glucose a…	-	-	-	-	-	GO:0006605:protein targeting;GO:0006612:protein targeting to membrane;GO:0006810:transport;GO:0006886:intracellular protein transport;GO:0007009:plasma membrane organization;GO:0007155:cell adhesion;GO:0008104:protein localization;GO:0009987:cellular process;GO:0010256:endomembrane system organization;GO:0015031:protein transport;GO:0016043:cellular component organization;GO:0022610:biological ad…	GO:0005488:binding;GO:0005515:protein binding;GO:0005537:mannose binding;GO:0030246:carbohydrate binding;GO:0036094:small molecule binding;GO:0045296:cadherin binding;GO:0048029:monosaccharide binding;GO:0050839:cell adhesion molecule binding;GO:0098631:protein binding involved in cell adhesion;GO:0098632:protein binding involved in cell-cell adhesion;GO:0098641:cadherin binding involved in cell-…	GO:0001669:acrosomal vesicle;GO:0002080:acrosomal membrane;GO:0005576:extracellular region;GO:0005622:intracellular;GO:0005623:cell;GO:0005737:cytoplasm;GO:0005739:mitochondrion;GO:0005886:plasma membrane;GO:0005887:integral component of plasma membrane;GO:0005911:cell-cell junction;GO:0005912:adherens junction;GO:0005913:cell-cell adherens junction;GO:0005924:cell-substrate adherens junction;GO:…
Gm12840	1.03289e-84	0.711718	0.265	0.168	2.34601e-80	1.29707	0.402575	ENSMUSG00000086320	ENSMUSG00000086320	lncRNA	mm10	chr4	+	117700188	117700923	736	-	-	predicted gene 12840 [Source:MGI Symbol;Acc:MGI:3650917]	-	-	-	-	-	-	-	-	-	-
Aif1	0	0.703684	0.148	0.013	0	0.728639	0.0613878	ENSMUSG00000024397	ENSMUSG00000024397	protein_coding	mm10	chr17	-	35170991	35176068	5078	mmu:11629:Aif1, AI607846, AIF-1, D17H6S50E, G1, Iba1	11629	allograft inflammatory factor 1 [Source:MGI Symbol;Acc:MGI:1343098]	-	-	-	-	-	-	-	GO:0000082:G1/S transition of mitotic cell cycle;GO:0000278:mitotic cell cycle;GO:0001774:microglial cell activation;GO:0001775:cell activation;GO:0001932:regulation of protein phosphorylation;GO:0001934:positive regulation of protein phosphorylation;GO:0002274:myeloid leukocyte activation;GO:0002376:immune system process;GO:0002548:monocyte chemotaxis;GO:0002682:regulation of immune system proce…	GO:0003779:actin binding;GO:0005488:binding;GO:0005509:calcium ion binding;GO:0005515:protein binding;GO:0008092:cytoskeletal protein binding;GO:0032403:protein complex binding;GO:0043167:ion binding;GO:0043169:cation binding;GO:0044877:macromolecular complex binding;GO:0046872:metal ion binding;GO:0051015:actin filament binding	GO:0001726:ruffle;GO:0001891:phagocytic cup;GO:0005622:intracellular;GO:0005623:cell;GO:0005634:nucleus;GO:0005737:cytoplasm;GO:0005829:cytosol;GO:0005856:cytoskeleton;GO:0005884:actin filament;GO:0005886:plasma membrane;GO:0015629:actin cytoskeleton;GO:0016020:membrane;GO:0030027:lamellipodium;GO:0031252:cell leading edge;GO:0031253:cell projection membrane;GO:0031256:leading edge membrane;GO:00…
Ldha	6.50922e-216	0.703653	0.651	0.571	1.47844e-211	3.36382	1.67945	ENSMUSG00000063229	ENSMUSG00000063229	protein_coding	mm10	chr7	+	46841475	46855627	14153	mmu:16828:Ldha, Ldh1, Ldhm, l7R2	16828	lactate dehydrogenase A [Source:MGI Symbol;Acc:MGI:96759]	mmu01100:Metabolic pathways;mmu00010:Glycolysis / Gluconeogenesis;mmu04066:HIF-1 signaling pathway;mmu00620:Pyruvate metabolism;mmu04922:Glucagon signaling pathway;mmu05230:Central carbon metabolism in cancer;mmu00270:Cysteine and methionine metabolism;mmu00640:Propanoate metabolism	R-MMU-70268:Pyruvate metabolism;R-MMU-1430728:Metabolism;R-MMU-1428517:The citric acid (TCA) cycle and respiratory electron transport;R-MMU-71406:Pyruvate metabolism and Citric Acid (TCA) cycle	PWY-5481:pyruvate fermentation to lactate	-	-	-	-	GO:0005975:carbohydrate metabolic process;GO:0005996:monosaccharide metabolic process;GO:0006006:glucose metabolic process;GO:0006007:glucose catabolic process;GO:0006082:organic acid metabolic process;GO:0006089:lactate metabolic process;GO:0006090:pyruvate metabolic process;GO:0006091:generation of precursor metabolites and energy;GO:0006113:fermentation;GO:0006139:nucleobase-containing compoun…	GO:0003824:catalytic activity;GO:0004457:lactate dehydrogenase activity;GO:0004459:L-lactate dehydrogenase activity;GO:0005488:binding;GO:0005515:protein binding;GO:0016491:oxidoreductase activity;GO:0016614:oxidoreductase activity, acting on CH-OH group of donors;GO:0016616:oxidoreductase activity, acting on the CH-OH group of donors, NAD or NADP as acceptor;GO:0045296:cadherin binding;GO:005083…	GO:0005576:extracellular region;GO:0005622:intracellular;GO:0005623:cell;GO:0005634:nucleus;GO:0005737:cytoplasm;GO:0005739:mitochondrion;GO:0005829:cytosol;GO:0005911:cell-cell junction;GO:0005912:adherens junction;GO:0005913:cell-cell adherens junction;GO:0005929:cilium;GO:0016020:membrane;GO:0030054:cell junction;GO:0031514:motile cilium;GO:0031982:vesicle;GO:0031988:membrane-bounded vesicle;G…
Rgs2	3.27089e-64	0.703083	0.263	0.181	7.42917e-60	1.2358	0.37336	ENSMUSG00000026360	ENSMUSG00000026360	protein_coding	mm10	chr1	-	143999338	144004161	4824	mmu:19735:Rgs2, GOS8	19735	regulator of G-protein signaling 2 [Source:MGI Symbol;Acc:MGI:1098271]	mmu04740:Olfactory transduction;mmu04022:cGMP-PKG signaling pathway;mmu04921:Oxytocin signaling pathway	R-MMU-372790:Signaling by GPCR;R-MMU-388396:GPCR downstream signaling;R-MMU-162582:Signal Transduction;R-MMU-881907:Gastrin-CREB signalling pathway via PKC and MAPK;R-MMU-416476:G alpha (q) signalling events	-	P00026:Heterotrimeric G-protein signaling pathway-Gi alpha and Gs alpha mediated pathway;P00027:Heterotrimeric G-protein signaling pathway-Gq alpha and Go alpha mediated pathway	-	-	-	GO:0000003:reproduction;GO:0000165:MAPK cascade;GO:0000226:microtubule cytoskeleton organization;GO:0001932:regulation of protein phosphorylation;GO:0001933:negative regulation of protein phosphorylation;GO:0003008:system process;GO:0003012:muscle system process;GO:0003013:circulatory system process;GO:0003015:heart process;GO:0003018:vascular process in circulatory system;GO:0003300:cardiac musc…	GO:0001965:G-protein alpha-subunit binding;GO:0005096:GTPase activator activity;GO:0005488:binding;GO:0005515:protein binding;GO:0008047:enzyme activator activity;GO:0008092:cytoskeletal protein binding;GO:0015631:tubulin binding;GO:0030234:enzyme regulator activity;GO:0030695:GTPase regulator activity;GO:0048487:beta-tubulin binding;GO:0060589:nucleoside-triphosphatase regulator activity;GO:0098…	GO:0005622:intracellular;GO:0005623:cell;GO:0005634:nucleus;GO:0005737:cytoplasm;GO:0005829:cytosol;GO:0005886:plasma membrane;GO:0009898:cytoplasmic side of plasma membrane;GO:0016020:membrane;GO:0042995:cell projection;GO:0043005:neuron projection;GO:0043226:organelle;GO:0043227:membrane-bounded organelle;GO:0043229:intracellular organelle;GO:0043231:intracellular membrane-bounded organelle;GO:…
Ncf2	9.15077e-284	0.701506	0.17	0.03	2.07841e-279	0.756504	0.0801272	ENSMUSG00000026480	ENSMUSG00000026480	protein_coding	mm10	chr1	+	152800194	152836991	36798	mmu:17970:Ncf2, NOXA2, Ncf-2, p67phox	17970	neutrophil cytosolic factor 2 [Source:MGI Symbol;Acc:MGI:97284]	mmu04380:Osteoclast differentiation;mmu04670:Leukocyte transendothelial migration;mmu04145:Phagosome;mmu05140:Leishmaniasis	R-MMU-194315:Signaling by Rho GTPases;R-MMU-168256:Immune System;R-MMU-1280218:Adaptive Immune System;R-MMU-5668599:RHO GTPases Activate NADPH Oxidases;R-MMU-195258:RHO GTPase Effectors;R-MMU-1236973:Cross-presentation of particulate exogenous antigens (phagosomes);R-MMU-4420097:VEGFA-VEGFR2 Pathway;R-MMU-1222556:ROS, RNS production in response to bacteria;R-MMU-162582:Signal Transduction;R-MMU-9…	-	-	-	-	-	GO:0002237:response to molecule of bacterial origin;GO:0003008:system process;GO:0003013:circulatory system process;GO:0006139:nucleobase-containing compound metabolic process;GO:0006725:cellular aromatic compound metabolic process;GO:0006732:coenzyme metabolic process;GO:0006733:oxidoreduction coenzyme metabolic process;GO:0006739:NADP metabolic process;GO:0006742:NADP catabolic process;GO:00067…	GO:0003824:catalytic activity;GO:0005488:binding;GO:0005515:protein binding;GO:0008022:protein C-terminus binding;GO:0016175:superoxide-generating NADPH oxidase activity;GO:0016491:oxidoreductase activity;GO:0016651:oxidoreductase activity, acting on NAD(P)H;GO:0017016:Ras GTPase binding;GO:0017048:Rho GTPase binding;GO:0019899:enzyme binding;GO:0031267:small GTPase binding;GO:0048365:Rac GTPase …	GO:0001669:acrosomal vesicle;GO:0005622:intracellular;GO:0005623:cell;GO:0005634:nucleus;GO:0005730:nucleolus;GO:0005737:cytoplasm;GO:0005829:cytosol;GO:0012505:endomembrane system;GO:0016020:membrane;GO:0016023:cytoplasmic, membrane-bounded vesicle;GO:0030141:secretory granule;GO:0031410:cytoplasmic vesicle;GO:0031974:membrane-enclosed lumen;GO:0031981:nuclear lumen;GO:0031982:vesicle;GO:0031988…
H2afj	5.3178e-259	0.700916	0.567	0.405	1.20783e-254	2.21405	0.977223	ENSMUSG00000060032	ENSMUSG00000060032	protein_coding	mm10	chr6	+	136808244	136810074	1831	mmu:232440:H2afj, E130307C13	232440	H2A histone family, member J [Source:MGI Symbol;Acc:MGI:3606192]	mmu05034:Alcoholism;mmu05322:Systemic lupus erythematosus	R-MMU-427389:ERCC6 (CSB) and EHMT2 (G9a) positively regulate rRNA expression;R-MMU-5334727:Mus musculus biological processes;R-MMU-1221633:Meiotic Synapsis;R-MMU-5250913:Positive epigenetic regulation of rRNA expression;R-MMU-1266738:Developmental Biology;R-MMU-5619507:Activation of HOX genes during differentiation;R-MMU-5334118:DNA methylation;R-MMU-212165:Epigenetic regulation of gene expressio…	-	-	-	-	-	GO:0006139:nucleobase-containing compound metabolic process;GO:0006325:chromatin organization;GO:0006342:chromatin silencing;GO:0006351:transcription, DNA-templated;GO:0006355:regulation of transcription, DNA-templated;GO:0006725:cellular aromatic compound metabolic process;GO:0006807:nitrogen compound metabolic process;GO:0006996:organelle organization;GO:0008152:metabolic process;GO:0009058:bio…	GO:0003676:nucleic acid binding;GO:0003677:DNA binding;GO:0005488:binding;GO:0005515:protein binding;GO:0046982:protein heterodimerization activity;GO:0046983:protein dimerization activity;GO:0097159:organic cyclic compound binding;GO:1901363:heterocyclic compound binding	GO:0000228:nuclear chromosome;GO:0000785:chromatin;GO:0000786:nucleosome;GO:0000790:nuclear chromatin;GO:0005576:extracellular region;GO:0005622:intracellular;GO:0005623:cell;GO:0005634:nucleus;GO:0005694:chromosome;GO:0031974:membrane-enclosed lumen;GO:0031981:nuclear lumen;GO:0031982:vesicle;GO:0031988:membrane-bounded vesicle;GO:0032991:macromolecular complex;GO:0032993:protein-DNA complex;GO:…
Thbs2	3.86045e-64	0.700117	0.293	0.215	8.76824e-60	1.28742	0.407958	ENSMUSG00000023885	ENSMUSG00000023885	protein_coding	mm10	chr17	-	14665500	14694235	28736	mmu:21826:Thbs2, TSP2, Thbs-2	21826	thrombospondin 2 [Source:MGI Symbol;Acc:MGI:98738]	mmu04512:ECM-receptor interaction;mmu04151:PI3K-Akt signaling pathway;mmu04145:Phagosome;mmu04510:Focal adhesion;mmu05144:Malaria	R-MMU-186797:Signaling by PDGF;R-MMU-162582:Signal Transduction	-	-	-	-	-	GO:0001525:angiogenesis;GO:0001568:blood vessel development;GO:0001944:vasculature development;GO:0007155:cell adhesion;GO:0007275:multicellular organism development;GO:0007399:nervous system development;GO:0007416:synapse assembly;GO:0009653:anatomical structure morphogenesis;GO:0009987:cellular process;GO:0016043:cellular component organization;GO:0016525:negative regulation of angiogenesis;GO:…	GO:0005488:binding;GO:0005509:calcium ion binding;GO:0005515:protein binding;GO:0005539:glycosaminoglycan binding;GO:0008201:heparin binding;GO:0043167:ion binding;GO:0043169:cation binding;GO:0046872:metal ion binding;GO:0097367:carbohydrate derivative binding;GO:1901681:sulfur compound binding	GO:0005576:extracellular region;GO:0005578:proteinaceous extracellular matrix;GO:0005604:basement membrane;GO:0005622:intracellular;GO:0005623:cell;GO:0005737:cytoplasm;GO:0012505:endomembrane system;GO:0016023:cytoplasmic, membrane-bounded vesicle;GO:0030141:secretory granule;GO:0031012:extracellular matrix;GO:0031091:platelet alpha granule;GO:0031410:cytoplasmic vesicle;GO:0031982:vesicle;GO:00…
Adam8	0	0.698635	0.124	0.005	0	0.634811	0.00729649	ENSMUSG00000025473	ENSMUSG00000025473	protein_coding	mm10	chr7	-	139978932	139992562	13631	mmu:11501:Adam8, ADAM_8, CD156, CD156a, E430039A18Rik, MS2	11501	a disintegrin and metallopeptidase domain 8 [Source:MGI Symbol;Acc:MGI:107825]	-	R-MMU-1474244:Extracellular matrix organization;R-MMU-1474228:Degradation of the extracellular matrix	-	-	-	-	-	GO:0000165:MAPK cascade;GO:0000187:activation of MAPK activity;GO:0000768:syncytium formation by plasma membrane fusion;GO:0000902:cell morphogenesis;GO:0001525:angiogenesis;GO:0001568:blood vessel development;GO:0001666:response to hypoxia;GO:0001667:ameboidal-type cell migration;GO:0001775:cell activation;GO:0001816:cytokine production;GO:0001817:regulation of cytokine production;GO:0001819:pos…	GO:0003824:catalytic activity;GO:0004175:endopeptidase activity;GO:0004222:metalloendopeptidase activity;GO:0005102:receptor binding;GO:0005178:integrin binding;GO:0005488:binding;GO:0005509:calcium ion binding;GO:0005515:protein binding;GO:0008233:peptidase activity;GO:0008237:metallopeptidase activity;GO:0008270:zinc ion binding;GO:0016787:hydrolase activity;GO:0032403:protein complex binding;G…	GO:0000323:lytic vacuole;GO:0002102:podosome;GO:0005622:intracellular;GO:0005623:cell;GO:0005737:cytoplasm;GO:0005764:lysosome;GO:0005767:secondary lysosome;GO:0005773:vacuole;GO:0005856:cytoskeleton;GO:0005886:plasma membrane;GO:0005887:integral component of plasma membrane;GO:0009986:cell surface;GO:0012505:endomembrane system;GO:0012506:vesicle membrane;GO:0015629:actin cytoskeleton;GO:0016020…
Pla2g7	0	0.69807	0.145	0.014	0	0.696386	0.0456455	ENSMUSG00000023913	ENSMUSG00000023913	protein_coding	mm10	chr17	+	43568098	43612201	44104	mmu:27226:Pla2g7, PAF-AH, R75400	27226	phospholipase A2, group VII (platelet-activating factor acetylhydrolase, plasma) [Source:MGI Symbol;Acc:MGI:1351327]	mmu01100:Metabolic pathways;mmu00565:Ether lipid metabolism	R-MMU-2980736:Peptide hormone metabolism;R-MMU-392499:Metabolism of proteins;R-MMU-422085:Synthesis, secretion, and deacylation of Ghrelin	-	-	-	-	-	GO:0002376:immune system process;GO:0002548:monocyte chemotaxis;GO:0002682:regulation of immune system process;GO:0002684:positive regulation of immune system process;GO:0002685:regulation of leukocyte migration;GO:0002687:positive regulation of leukocyte migration;GO:0002688:regulation of leukocyte chemotaxis;GO:0002690:positive regulation of leukocyte chemotaxis;GO:0006629:lipid metabolic proce…	GO:0003824:catalytic activity;GO:0003847:1-alkyl-2-acetylglycerophosphocholine esterase activity;GO:0004620:phospholipase activity;GO:0004623:phospholipase A2 activity;GO:0005488:binding;GO:0005543:phospholipid binding;GO:0008289:lipid binding;GO:0016298:lipase activity;GO:0016787:hydrolase activity;GO:0016788:hydrolase activity, acting on ester bonds;GO:0047499:calcium-independent phospholipase …	GO:0005576:extracellular region;GO:0005615:extracellular space;GO:0005622:intracellular;GO:0005623:cell;GO:0005737:cytoplasm;GO:0032991:macromolecular complex;GO:0032994:protein-lipid complex;GO:0034358:plasma lipoprotein particle;GO:0034362:low-density lipoprotein particle;GO:0044421:extracellular region part;GO:0044424:intracellular part;GO:0044464:cell part
Prg4	6.95808e-111	0.697973	0.12	0.04	1.58039e-106	0.904734	0.17415	ENSMUSG00000006014	ENSMUSG00000006014	protein_coding	mm10	chr1	-	150449412	150466165	16754	mmu:96875:Prg4, CACP, DOL54, JCAP, MSF, SZP, lubricin	96875	proteoglycan 4 (megakaryocyte stimulating factor, articular superficial zone protein) [Source:MGI Symbol;Acc:MGI:1891344]	-	-	-	-	-	-	-	GO:0001816:cytokine production;GO:0001817:regulation of cytokine production;GO:0001818:negative regulation of cytokine production;GO:0002376:immune system process;GO:0002520:immune system development;GO:0006955:immune response;GO:0007275:multicellular organism development;GO:0008152:metabolic process;GO:0008283:cell proliferation;GO:0009058:biosynthetic process;GO:0009059:macromolecule biosynthet…	GO:0001871:pattern binding;GO:0004872:receptor activity;GO:0005044:scavenger receptor activity;GO:0005488:binding;GO:0030246:carbohydrate binding;GO:0030247:polysaccharide binding;GO:0038024:cargo receptor activity;GO:0060089:molecular transducer activity	GO:0005576:extracellular region;GO:0005615:extracellular space;GO:0044421:extracellular region part
Rps26	0	0.695085	0.916	0.832	0	15.556	9.22618	ENSMUSG00000025362	ENSMUSG00000025362	protein_coding	mm10	chr10	-	128624534	128626747	2214	mmu:27370:Rps26	27370	ribosomal protein S26 [Source:MGI Symbol;Acc:MGI:1351628]	mmu03010:Ribosome	R-MMU-72706:GTP hydrolysis and joining of the 60S ribosomal subunit;R-MMU-72689:Formation of a pool of free 40S subunits;R-MMU-72737:Cap-dependent Translation Initiation;R-MMU-156827:L13a-mediated translational silencing of Ceruloplasmin expression;R-MMU-72649:Translation initiation complex formation;R-MMU-927802:Nonsense-Mediated Decay (NMD);R-MMU-72702:Ribosomal scanning and start codon recogni…	-	-	-	-	-	-	-	-
Nme1	4.52934e-238	0.694809	0.5	0.336	1.02875e-233	1.67174	0.650576	ENSMUSG00000037601	ENSMUSG00000037601	protein_coding	mm10	chr11	-	93956979	93968521	11543	mmu:18102:Nme1, AL024257, NDPK-A, NM23-M1, NM23A	18102	NME/NM23 nucleoside diphosphate kinase 1 [Source:MGI Symbol;Acc:MGI:97355]	mmu01100:Metabolic pathways;mmu00230:Purine metabolism;mmu00240:Pyrimidine metabolism	R-MMU-15869:Metabolism of nucleotides;R-MMU-1430728:Metabolism;R-MMU-499943:Synthesis and interconversion of nucleotide di- and triphosphates	PWY0-166:pyrimidine deoxyribonucleotides de novo biosynthesis I;PWY0-162:pyrimidine ribonucleotides de novo biosynthesis;PWY-6126:adenosine nucleotides de novo biosynthesis;PWY-5687:pyrimidine ribonucleotides interconversion;PWY0-163:salvage pathways of pyrimidine ribonucleotides	P02739:De novo pyrimidine deoxyribonucleotide biosynthesis;P02738:De novo purine biosynthesis;P02740:De novo pyrimidine ribonucleotides biosythesis	-	-	-	GO:0002376:immune system process;GO:0002520:immune system development;GO:0002521:leukocyte differentiation;GO:0002573:myeloid leukocyte differentiation;GO:0002682:regulation of immune system process;GO:0002683:negative regulation of immune system process;GO:0002761:regulation of myeloid leukocyte differentiation;GO:0002762:negative regulation of myeloid leukocyte differentiation;GO:0006139:nucleo…	GO:0000166:nucleotide binding;GO:0000287:magnesium ion binding;GO:0000975:regulatory region DNA binding;GO:0000976:transcription regulatory region sequence-specific DNA binding;GO:0000977:RNA polymerase II regulatory region sequence-specific DNA binding;GO:0001012:RNA polymerase II regulatory region DNA binding;GO:0001067:regulatory region nucleic acid binding;GO:0001882:nucleoside binding;GO:000…	GO:0001726:ruffle;GO:0005576:extracellular region;GO:0005622:intracellular;GO:0005623:cell;GO:0005634:nucleus;GO:0005737:cytoplasm;GO:0005739:mitochondrion;GO:0005740:mitochondrial envelope;GO:0005741:mitochondrial outer membrane;GO:0005813:centrosome;GO:0005815:microtubule organizing center;GO:0005829:cytosol;GO:0005856:cytoskeleton;GO:0005882:intermediate filament;GO:0005886:plasma membrane;GO:…
Stab1	2.60308e-155	0.691398	0.201	0.08	5.91238e-151	1.00836	0.243687	ENSMUSG00000042286	ENSMUSG00000042286	protein_coding	mm10	chr14	-	31139013	31168641	29629	mmu:192187:Stab1, FEEL-1, FELE-1, MFEEL-1, MS-1, STAB-1, mKIAA0246	192187	stabilin 1 [Source:MGI Symbol;Acc:MGI:2178742]	-	R-MMU-5653656:Vesicle-mediated transport;R-MMU-2173782:Binding and Uptake of Ligands by Scavenger Receptors;R-MMU-3000497:Scavenging by Class H Receptors	-	-	-	-	-	-	-	-
Rpl18	0	0.690037	0.916	0.84	0	16.9811	10.1454	ENSMUSG00000059070	ENSMUSG00000059070	protein_coding	mm10	chr7	+	45715457	45720836	5380	mmu:19899:Rpl18, L18, Rpl18a	19899	ribosomal protein L18 [Source:MGI Symbol;Acc:MGI:98003]	mmu03010:Ribosome	R-MMU-72706:GTP hydrolysis and joining of the 60S ribosomal subunit;R-MMU-72689:Formation of a pool of free 40S subunits;R-MMU-72737:Cap-dependent Translation Initiation;R-MMU-156827:L13a-mediated translational silencing of Ceruloplasmin expression;R-MMU-72312:rRNA processing;R-MMU-927802:Nonsense-Mediated Decay (NMD);R-MMU-1799339:SRP-dependent cotranslational protein targeting to membrane;R-MMU…	-	-	-	-	-	GO:0006412:translation;GO:0006518:peptide metabolic process;GO:0006807:nitrogen compound metabolic process;GO:0008152:metabolic process;GO:0009058:biosynthetic process;GO:0009059:macromolecule biosynthetic process;GO:0009987:cellular process;GO:0010467:gene expression;GO:0019538:protein metabolic process;GO:0034641:cellular nitrogen compound metabolic process;GO:0034645:cellular macromolecule bio…	GO:0003676:nucleic acid binding;GO:0003723:RNA binding;GO:0003735:structural constituent of ribosome;GO:0005198:structural molecule activity;GO:0005488:binding;GO:0097159:organic cyclic compound binding;GO:1901363:heterocyclic compound binding	GO:0005622:intracellular;GO:0005623:cell;GO:0005634:nucleus;GO:0005730:nucleolus;GO:0005737:cytoplasm;GO:0005829:cytosol;GO:0005840:ribosome;GO:0005912:adherens junction;GO:0005924:cell-substrate adherens junction;GO:0005925:focal adhesion;GO:0015934:large ribosomal subunit;GO:0016020:membrane;GO:0022625:cytosolic large ribosomal subunit;GO:0022626:cytosolic ribosome;GO:0030054:cell junction;GO:0…
Rpl37a	0	0.687021	0.978	0.913	0	32.2095	19.6276	ENSMUSG00000046330	ENSMUSG00000046330	protein_coding	mm10	chr1	+	72711290	72713813	2524	mmu:19981:Rpl37a	19981	ribosomal protein L37a [Source:MGI Symbol;Acc:MGI:98068]	mmu03010:Ribosome	R-MMU-72706:GTP hydrolysis and joining of the 60S ribosomal subunit;R-MMU-72689:Formation of a pool of free 40S subunits;R-MMU-72737:Cap-dependent Translation Initiation;R-MMU-156827:L13a-mediated translational silencing of Ceruloplasmin expression;R-MMU-72312:rRNA processing;R-MMU-927802:Nonsense-Mediated Decay (NMD);R-MMU-1799339:SRP-dependent cotranslational protein targeting to membrane;R-MMU…	-	-	-	-	-	GO:0006412:translation;GO:0006518:peptide metabolic process;GO:0006807:nitrogen compound metabolic process;GO:0008152:metabolic process;GO:0009058:biosynthetic process;GO:0009059:macromolecule biosynthetic process;GO:0009987:cellular process;GO:0010467:gene expression;GO:0019538:protein metabolic process;GO:0034641:cellular nitrogen compound metabolic process;GO:0034645:cellular macromolecule bio…	GO:0003676:nucleic acid binding;GO:0003723:RNA binding;GO:0003735:structural constituent of ribosome;GO:0005198:structural molecule activity;GO:0005488:binding;GO:0019843:rRNA binding;GO:0043167:ion binding;GO:0043169:cation binding;GO:0044822:poly(A) RNA binding;GO:0046872:metal ion binding;GO:0070180:large ribosomal subunit rRNA binding;GO:0097159:organic cyclic compound binding;GO:1901363:hete…	GO:0005576:extracellular region;GO:0005622:intracellular;GO:0005623:cell;GO:0005634:nucleus;GO:0005737:cytoplasm;GO:0005829:cytosol;GO:0005840:ribosome;GO:0005912:adherens junction;GO:0005924:cell-substrate adherens junction;GO:0005925:focal adhesion;GO:0015934:large ribosomal subunit;GO:0022625:cytosolic large ribosomal subunit;GO:0022626:cytosolic ribosome;GO:0030054:cell junction;GO:0030055:ce…
Sfrp4	4.90723e-71	0.684504	0.31	0.215	1.11458e-66	2.37248	1.09842	ENSMUSG00000021319	ENSMUSG00000021319	protein_coding	mm10	chr13	+	19623104	19632994	9891	mmu:20379:Sfrp4	20379	secreted frizzled-related protein 4 [Source:MGI Symbol;Acc:MGI:892010]	mmu04310:Wnt signaling pathway	-	-	P00057:Wnt signaling pathway	-	-	-	GO:0000165:MAPK cascade;GO:0000422:mitophagy;GO:0000423:macromitophagy;GO:0001932:regulation of protein phosphorylation;GO:0001933:negative regulation of protein phosphorylation;GO:0002090:regulation of receptor internalization;GO:0002092:positive regulation of receptor internalization;GO:0006139:nucleobase-containing compound metabolic process;GO:0006351:transcription, DNA-templated;GO:0006355:r…	GO:0004871:signal transducer activity;GO:0004872:receptor activity;GO:0004888:transmembrane signaling receptor activity;GO:0004930:G-protein coupled receptor activity;GO:0005488:binding;GO:0005515:protein binding;GO:0017147:Wnt-protein binding;GO:0038023:signaling receptor activity;GO:0042813:Wnt-activated receptor activity;GO:0060089:molecular transducer activity	GO:0005576:extracellular region;GO:0005615:extracellular space;GO:0005622:intracellular;GO:0005623:cell;GO:0005634:nucleus;GO:0005737:cytoplasm;GO:0009986:cell surface;GO:0016020:membrane;GO:0016021:integral component of membrane;GO:0031224:intrinsic component of membrane;GO:0043226:organelle;GO:0043227:membrane-bounded organelle;GO:0043229:intracellular organelle;GO:0043231:intracellular membran…
Tpd52	4.33303e-41	0.683094	0.27	0.213	9.84161e-37	1.2143	0.37913	ENSMUSG00000027506	ENSMUSG00000027506	protein_coding	mm10	chr3	-	8925593	9004723	79131	mmu:21985:Tpd52, AI043038, mD52	21985	tumor protein D52 [Source:MGI Symbol;Acc:MGI:107749]	-	R-MMU-432722:Golgi Associated Vesicle Biogenesis;R-MMU-5653656:Vesicle-mediated transport;R-MMU-421837:Clathrin derived vesicle budding;R-MMU-199992:trans-Golgi Network Vesicle Budding;R-MMU-199991:Membrane Trafficking	-	-	-	-	-	GO:0008283:cell proliferation;GO:0008284:positive regulation of cell proliferation;GO:0009987:cellular process;GO:0042127:regulation of cell proliferation;GO:0044699:single-organism process;GO:0048518:positive regulation of biological process;GO:0048522:positive regulation of cellular process;GO:0050789:regulation of biological process;GO:0050794:regulation of cellular process;GO:0065007:biologic…	GO:0005488:binding;GO:0005509:calcium ion binding;GO:0005515:protein binding;GO:0042802:identical protein binding;GO:0042803:protein homodimerization activity;GO:0043167:ion binding;GO:0043169:cation binding;GO:0046872:metal ion binding;GO:0046982:protein heterodimerization activity;GO:0046983:protein dimerization activity	GO:0005622:intracellular;GO:0005623:cell;GO:0005737:cytoplasm;GO:0005783:endoplasmic reticulum;GO:0012505:endomembrane system;GO:0043226:organelle;GO:0043227:membrane-bounded organelle;GO:0043229:intracellular organelle;GO:0043231:intracellular membrane-bounded organelle;GO:0044424:intracellular part;GO:0044444:cytoplasmic part;GO:0044464:cell part;GO:0048471:perinuclear region of cytoplasm
Gnb2	1.41874e-271	0.682198	0.68	0.584	3.22238e-267	3.27367	1.66341	ENSMUSG00000029713	ENSMUSG00000029713	protein_coding	mm10	chr5	-	137528127	137533510	5384	mmu:14693:Gnb2, Gnb-2	14693	guanine nucleotide binding protein (G protein), beta 2 [Source:MGI Symbol;Acc:MGI:95784]	mmu04724:Glutamatergic synapse;mmu05200:Pathways in cancer;mmu04713:Circadian entrainment;mmu04725:Cholinergic synapse;mmu04151:PI3K-Akt signaling pathway;mmu04723:Retrograde endocannabinoid signaling;mmu04726:Serotonergic synapse;mmu04727:GABAergic synapse;mmu04014:Ras signaling pathway;mmu04062:Chemokine signaling pathway;mmu04728:Dopaminergic synapse;mmu05034:Alcoholism;mmu05032:Morphine addic…	R-MMU-422356:Regulation of insulin secretion;R-MMU-400042:Adrenaline,noradrenaline inhibits insulin secretion;R-MMU-6814122:Cooperation of PDCL (PhLP1) and TRiC/CCT in G-protein beta folding;R-MMU-112316:Neuronal System;R-MMU-372790:Signaling by GPCR;R-MMU-977443:GABA receptor activation;R-MMU-163685:Integration of energy metabolism;R-MMU-392499:Metabolism of proteins;R-MMU-445717:Aquaporin-media…	-	P00043:Muscarinic acetylcholine receptor 2 and 4 signaling pathway;P05730:Endogenous cannabinoid signaling;P05916:Opioid prodynorphin pathway;P00057:Wnt signaling pathway;P04374:5HT2 type receptor mediated signaling pathway;P05917:Opioid proopiomelanocortin pathway;P05731:GABA-B receptor II signaling;P04385:Histamine H1 receptor mediated signaling pathway;P00028:Heterotrimeric G-protein signaling…	-	-	-	GO:0007154:cell communication;GO:0007165:signal transduction;GO:0007186:G-protein coupled receptor signaling pathway;GO:0009987:cellular process;GO:0023052:signaling;GO:0044699:single-organism process;GO:0044700:single organism signaling;GO:0044763:single-organism cellular process;GO:0050789:regulation of biological process;GO:0050794:regulation of cellular process;GO:0050896:response to stimulus…	GO:0003824:catalytic activity;GO:0003924:GTPase activity;GO:0004871:signal transducer activity;GO:0005246:calcium channel regulator activity;GO:0005488:binding;GO:0005515:protein binding;GO:0016247:channel regulator activity;GO:0016462:pyrophosphatase activity;GO:0016787:hydrolase activity;GO:0016817:hydrolase activity, acting on acid anhydrides;GO:0016818:hydrolase activity, acting on acid anhyd…	GO:0000323:lytic vacuole;GO:0005576:extracellular region;GO:0005615:extracellular space;GO:0005622:intracellular;GO:0005623:cell;GO:0005737:cytoplasm;GO:0005764:lysosome;GO:0005765:lysosomal membrane;GO:0005773:vacuole;GO:0005774:vacuolar membrane;GO:0005834:heterotrimeric G-protein complex;GO:0005886:plasma membrane;GO:0005912:adherens junction;GO:0005924:cell-substrate adherens junction;GO:0005…
Ets2	2.43248e-89	0.682129	0.372	0.27	5.52489e-85	1.45317	0.528928	ENSMUSG00000022895	ENSMUSG00000022895	protein_coding	mm10	chr16	+	95702075	95721051	18977	mmu:23872:Ets2, AU022856, Ets-2	23872	E26 avian leukemia oncogene 2, 3' domain [Source:MGI Symbol;Acc:MGI:95456]	mmu04014:Ras signaling pathway;mmu05166:HTLV-I infection;mmu04320:Dorso-ventral axis formation	R-MMU-2262752:Cellular responses to stress;R-MMU-2559585:Oncogene Induced Senescence;R-MMU-2559583:Cellular Senescence	-	-	-	-	-	GO:0000122:negative regulation of transcription from RNA polymerase II promoter;GO:0001702:gastrulation with mouth forming second;GO:0001704:formation of primary germ layer;GO:0001705:ectoderm formation;GO:0001712:ectodermal cell fate commitment;GO:0003002:regionalization;GO:0006139:nucleobase-containing compound metabolic process;GO:0006351:transcription, DNA-templated;GO:0006355:regulation of t…	GO:0000975:regulatory region DNA binding;GO:0000976:transcription regulatory region sequence-specific DNA binding;GO:0000977:RNA polymerase II regulatory region sequence-specific DNA binding;GO:0000978:RNA polymerase II core promoter proximal region sequence-specific DNA binding;GO:0000981:RNA polymerase II transcription factor activity, sequence-specific DNA binding;GO:0000982:transcription fact…	GO:0005622:intracellular;GO:0005623:cell;GO:0005634:nucleus;GO:0005654:nucleoplasm;GO:0005737:cytoplasm;GO:0005886:plasma membrane;GO:0016020:membrane;GO:0031974:membrane-enclosed lumen;GO:0031981:nuclear lumen;GO:0043226:organelle;GO:0043227:membrane-bounded organelle;GO:0043229:intracellular organelle;GO:0043231:intracellular membrane-bounded organelle;GO:0043233:organelle lumen;GO:0044422:orga…
Ms4a6c	2.18532e-295	0.681021	0.139	0.014	4.96352e-291	0.693484	0.0562662	ENSMUSG00000079419	ENSMUSG00000079419	protein_coding	mm10	chr19	+	11469366	11482192	12827	mmu:73656:Ms4a6c, 2200009H22Rik, 2210417N07Rik	73656	membrane-spanning 4-domains, subfamily A, member 6C [Source:MGI Symbol;Acc:MGI:2385644]	-	-	-	-	-	-	-	-	-	GO:0016020:membrane;GO:0016021:integral component of membrane;GO:0031224:intrinsic component of membrane;GO:0044425:membrane part
Itm2c	4.20011e-244	0.679394	0.637	0.519	9.53971e-240	2.98529	1.48853	ENSMUSG00000026223	ENSMUSG00000026223	protein_coding	mm10	chr1	+	85894281	85908675	14395	mmu:64294:Itm2c, 3110038L02Rik, BRI3, Bricd2c, E25, E25C, ITM3	64294	integral membrane protein 2C [Source:MGI Symbol;Acc:MGI:1927594]	-	-	-	-	-	-	-	GO:0006915:apoptotic process;GO:0007154:cell communication;GO:0007165:signal transduction;GO:0007166:cell surface receptor signaling pathway;GO:0007275:multicellular organism development;GO:0007399:nervous system development;GO:0008152:metabolic process;GO:0008219:cell death;GO:0009058:biosynthetic process;GO:0009059:macromolecule biosynthetic process;GO:0009100:glycoprotein metabolic process;GO:…	GO:0000166:nucleotide binding;GO:0001540:beta-amyloid binding;GO:0001882:nucleoside binding;GO:0001883:purine nucleoside binding;GO:0005488:binding;GO:0005524:ATP binding;GO:0017076:purine nucleotide binding;GO:0030554:adenyl nucleotide binding;GO:0032549:ribonucleoside binding;GO:0032550:purine ribonucleoside binding;GO:0032553:ribonucleotide binding;GO:0032555:purine ribonucleotide binding;GO:0…	GO:0000323:lytic vacuole;GO:0005576:extracellular region;GO:0005622:intracellular;GO:0005623:cell;GO:0005737:cytoplasm;GO:0005764:lysosome;GO:0005773:vacuole;GO:0005794:Golgi apparatus;GO:0005886:plasma membrane;GO:0012505:endomembrane system;GO:0016020:membrane;GO:0016021:integral component of membrane;GO:0031224:intrinsic component of membrane;GO:0031982:vesicle;GO:0031988:membrane-bounded vesi…
Pdia6	2.25518e-158	0.679239	0.55	0.446	5.12219e-154	2.23626	1.02103	ENSMUSG00000020571	ENSMUSG00000020571	protein_coding	mm10	chr12	+	17266545	17284770	18226	mmu:71853:Pdia6, 1700015E05Rik, AL023058, C77895, CaBP5, P5, Txndc7	71853	protein disulfide isomerase associated 6 [Source:MGI Symbol;Acc:MGI:1919103]	mmu04141:Protein processing in endoplasmic reticulum	-	-	-	-	-	-	GO:0006457:protein folding;GO:0006810:transport;GO:0006897:endocytosis;GO:0006909:phagocytosis;GO:0006950:response to stress;GO:0009987:cellular process;GO:0016192:vesicle-mediated transport;GO:0019725:cellular homeostasis;GO:0033554:cellular response to stress;GO:0034976:response to endoplasmic reticulum stress;GO:0042592:homeostatic process;GO:0043277:apoptotic cell clearance;GO:0044699:single-…	GO:0003756:protein disulfide isomerase activity;GO:0003824:catalytic activity;GO:0016853:isomerase activity;GO:0016860:intramolecular oxidoreductase activity;GO:0016864:intramolecular oxidoreductase activity, transposing S-S bonds	GO:0005576:extracellular region;GO:0005622:intracellular;GO:0005623:cell;GO:0005737:cytoplasm;GO:0005783:endoplasmic reticulum;GO:0005788:endoplasmic reticulum lumen;GO:0005790:smooth endoplasmic reticulum;GO:0005793:endoplasmic reticulum-Golgi intermediate compartment;GO:0005886:plasma membrane;GO:0012505:endomembrane system;GO:0016020:membrane;GO:0031974:membrane-enclosed lumen;GO:0031982:vesic…
Rac2	0	0.678056	0.156	0.012	0	0.656261	0.0351745	ENSMUSG00000033220	ENSMUSG00000033220	protein_coding	mm10	chr15	-	78559167	78572783	13617	mmu:19354:Rac2, AI323801, AI452260	19354	Rac family small GTPase 2 [Source:MGI Symbol;Acc:MGI:97846]	mmu04024:cAMP signaling pathway;mmu04650:Natural killer cell mediated cytotoxicity;mmu04810:Regulation of actin cytoskeleton;mmu05200:Pathways in cancer;mmu04360:Axon guidance;mmu04670:Leukocyte transendothelial migration;mmu04010:MAPK signaling pathway;mmu04310:Wnt signaling pathway;mmu04071:Sphingolipid signaling pathway;mmu04014:Ras signaling pathway;mmu04062:Chemokine signaling pathway;mmu054…	R-MMU-194840:Rho GTPase cycle;R-MMU-114604:GPVI-mediated activation cascade;R-MMU-400685:Sema4D in semaphorin signaling;R-MMU-373755:Semaphorin interactions;R-MMU-194315:Signaling by Rho GTPases;R-MMU-1266738:Developmental Biology;R-MMU-372790:Signaling by GPCR;R-MMU-416482:G alpha (12/13) signalling events;R-MMU-422475:Axon guidance;R-MMU-5668599:RHO GTPases Activate NADPH Oxidases;R-MMU-195258:…	-	P00031:Inflammation mediated by chemokine and cytokine signaling pathway;P00053:T cell activation;P00029:Huntington disease;P00018:EGF receptor signaling pathway;P04393:Ras Pathway;P00010:B cell activation;P00056:VEGF signaling pathway;P00008:Axon guidance mediated by Slit/Robo;P00016:Cytoskeletal regulation by Rho GTPase;P05918:p38 MAPK pathway;P00009:Axon guidance mediated by netrin;P00021:FGF …	-	-	-	GO:0001775:cell activation;GO:0001894:tissue homeostasis;GO:0002252:immune effector process;GO:0002263:cell activation involved in immune response;GO:0002274:myeloid leukocyte activation;GO:0002275:myeloid cell activation involved in immune response;GO:0002279:mast cell activation involved in immune response;GO:0002366:leukocyte activation involved in immune response;GO:0002376:immune system proc…	GO:0000166:nucleotide binding;GO:0001882:nucleoside binding;GO:0001883:purine nucleoside binding;GO:0003824:catalytic activity;GO:0003924:GTPase activity;GO:0005488:binding;GO:0005525:GTP binding;GO:0016462:pyrophosphatase activity;GO:0016787:hydrolase activity;GO:0016817:hydrolase activity, acting on acid anhydrides;GO:0016818:hydrolase activity, acting on acid anhydrides, in phosphorus-containi…	GO:0005576:extracellular region;GO:0005622:intracellular;GO:0005623:cell;GO:0005634:nucleus;GO:0005635:nuclear envelope;GO:0005737:cytoplasm;GO:0005829:cytosol;GO:0005856:cytoskeleton;GO:0005884:actin filament;GO:0005912:adherens junction;GO:0005924:cell-substrate adherens junction;GO:0005925:focal adhesion;GO:0012505:endomembrane system;GO:0015629:actin cytoskeleton;GO:0016020:membrane;GO:003002…
Tnfrsf1a	2.23919e-239	0.676624	0.471	0.293	5.08587e-235	1.45115	0.533506	ENSMUSG00000030341	ENSMUSG00000030341	protein_coding	mm10	chr6	+	125349362	125362484	13123	mmu:21937:Tnfrsf1a, CD120a, FPF, TNF-R, TNF-R-I, TNF-R1, TNF-R55, TNF-alphaR1, TNFAR, TNFR60, TNFRI, TNFRp55, TNFalpha-R1, Tnfr-2, Tnfr1, p55, p55-R	21937	tumor necrosis factor receptor superfamily, member 1a [Source:MGI Symbol;Acc:MGI:1314884]	mmu05010:Alzheimer's disease;mmu04380:Osteoclast differentiation;mmu04668:TNF signaling pathway;mmu04060:Cytokine-cytokine receptor interaction;mmu05152:Tuberculosis;mmu05160:Hepatitis C;mmu05164:Influenza A;mmu05168:Herpes simplex infection;mmu04010:MAPK signaling pathway;mmu05145:Toxoplasmosis;mmu04071:Sphingolipid signaling pathway;mmu04150:mTOR signaling pathway;mmu05166:HTLV-I infection;mmu0…	R-MMU-75893:TNF signaling;R-MMU-73887:Death Receptor Signalling;R-MMU-168256:Immune System;R-MMU-1280215:Cytokine Signaling in Immune system;R-MMU-162582:Signal Transduction;R-MMU-5669034:TNFs bind their physiological receptors;R-MMU-5357956:TNFR1-induced NFkappaB signaling pathway;R-MMU-5357905:Regulation of TNFR1 signaling;R-MMU-5357786:TNFR1-induced proapoptotic signaling;R-MMU-5626978:TNFR1-m…	-	P00006:Apoptosis signaling pathway	-	-	-	GO:0000060:protein import into nucleus, translocation;GO:0001525:angiogenesis;GO:0001568:blood vessel development;GO:0001816:cytokine production;GO:0001817:regulation of cytokine production;GO:0001818:negative regulation of cytokine production;GO:0001819:positive regulation of cytokine production;GO:0001885:endothelial cell development;GO:0001932:regulation of protein phosphorylation;GO:0001934:p…	GO:0002020:protease binding;GO:0004871:signal transducer activity;GO:0004872:receptor activity;GO:0004888:transmembrane signaling receptor activity;GO:0005031:tumor necrosis factor-activated receptor activity;GO:0005035:death receptor activity;GO:0005488:binding;GO:0005515:protein binding;GO:0019899:enzyme binding;GO:0019955:cytokine binding;GO:0032403:protein complex binding;GO:0038023:signaling…	GO:0000139:Golgi membrane;GO:0005576:extracellular region;GO:0005615:extracellular space;GO:0005622:intracellular;GO:0005623:cell;GO:0005634:nucleus;GO:0005737:cytoplasm;GO:0005739:mitochondrion;GO:0005794:Golgi apparatus;GO:0005829:cytosol;GO:0005886:plasma membrane;GO:0005887:integral component of plasma membrane;GO:0009986:cell surface;GO:0012505:endomembrane system;GO:0016020:membrane;GO:0016…
Rplp0	0	0.675008	0.919	0.857	0	20.3769	12.389	ENSMUSG00000067274	ENSMUSG00000067274	protein_coding	mm10	chr5	+	115559467	115563727	4261	mmu:11837:Rplp0, 36B4, Arbp, L10E	11837	ribosomal protein, large, P0 [Source:MGI Symbol;Acc:MGI:1927636]	mmu03010:Ribosome	R-MMU-72706:GTP hydrolysis and joining of the 60S ribosomal subunit;R-MMU-72689:Formation of a pool of free 40S subunits;R-MMU-72737:Cap-dependent Translation Initiation;R-MMU-156827:L13a-mediated translational silencing of Ceruloplasmin expression;R-MMU-72312:rRNA processing;R-MMU-927802:Nonsense-Mediated Decay (NMD);R-MMU-1799339:SRP-dependent cotranslational protein targeting to membrane;R-MMU…	-	-	-	-	-	GO:0002181:cytoplasmic translation;GO:0006412:translation;GO:0006518:peptide metabolic process;GO:0006807:nitrogen compound metabolic process;GO:0008152:metabolic process;GO:0009058:biosynthetic process;GO:0009059:macromolecule biosynthetic process;GO:0009987:cellular process;GO:0010033:response to organic substance;GO:0010467:gene expression;GO:0019538:protein metabolic process;GO:0022613:ribonu…	GO:0003676:nucleic acid binding;GO:0003723:RNA binding;GO:0003735:structural constituent of ribosome;GO:0005198:structural molecule activity;GO:0005488:binding;GO:0019843:rRNA binding;GO:0033218:amide binding;GO:0042277:peptide binding;GO:0044822:poly(A) RNA binding;GO:0070180:large ribosomal subunit rRNA binding;GO:0097159:organic cyclic compound binding;GO:1901363:heterocyclic compound binding	GO:0005576:extracellular region;GO:0005622:intracellular;GO:0005623:cell;GO:0005634:nucleus;GO:0005737:cytoplasm;GO:0005829:cytosol;GO:0005840:ribosome;GO:0005912:adherens junction;GO:0005924:cell-substrate adherens junction;GO:0005925:focal adhesion;GO:0015934:large ribosomal subunit;GO:0016020:membrane;GO:0022625:cytosolic large ribosomal subunit;GO:0022626:cytosolic ribosome;GO:0030054:cell ju…
Retnlg	2.01022e-55	0.673448	0.019	0	4.56581e-51	0.594881	0	ENSMUSG00000022651	ENSMUSG00000022651	protein_coding	mm10	chr16	+	48872621	48874496	1876	mmu:245195:Retnlg, Fizz3, Relmg, Xcp1	245195	resistin like gamma [Source:MGI Symbol;Acc:MGI:2667763]	-	-	-	-	-	-	-	-	-	-
Cdk2ap2	1.48281e-161	0.671967	0.466	0.329	3.3679e-157	1.56839	0.612049	ENSMUSG00000024856	ENSMUSG00000024856	protein_coding	mm10	chr19	+	4097182	4099019	1838	mmu:52004:Cdk2ap2, 5830466O21Rik, D19Ertd144e, Doc-1r	52004	CDK2-associated protein 2 [Source:MGI Symbol;Acc:MGI:1098779]	-	-	-	-	-	-	-	-	-	-
Col5a1	5.62966e-28	0.670929	0.478	0.489	1.27867e-23	3.04777	1.54242	ENSMUSG00000026837	ENSMUSG00000026837	protein_coding	mm10	chr2	+	27886425	28039514	153090	mmu:12831:Col5a1, AI413331	12831	collagen, type V, alpha 1 [Source:MGI Symbol;Acc:MGI:88457]	mmu04974:Protein digestion and absorption	R-MMU-375165:NCAM signaling for neurite out-growth;R-MMU-1266738:Developmental Biology;R-MMU-3000171:Non-integrin membrane-ECM interactions;R-MMU-1474244:Extracellular matrix organization;R-MMU-186797:Signaling by PDGF;R-MMU-419037:NCAM1 interactions;R-MMU-422475:Axon guidance;R-MMU-162582:Signal Transduction;R-MMU-2022090:Assembly of collagen fibrils and other multimeric structures;R-MMU-216083:…	-	P00034:Integrin signalling pathway	-	-	-	GO:0001568:blood vessel development;GO:0001654:eye development;GO:0001704:formation of primary germ layer;GO:0001706:endoderm formation;GO:0001944:vasculature development;GO:0002009:morphogenesis of an epithelium;GO:0002011:morphogenesis of an epithelial sheet;GO:0003007:heart morphogenesis;GO:0006928:movement of cell or subcellular component;GO:0006950:response to stress;GO:0007009:plasma membra…	GO:0001948:glycoprotein binding;GO:0005198:structural molecule activity;GO:0005201:extracellular matrix structural constituent;GO:0005488:binding;GO:0005515:protein binding;GO:0005539:glycosaminoglycan binding;GO:0008201:heparin binding;GO:0019838:growth factor binding;GO:0043394:proteoglycan binding;GO:0048407:platelet-derived growth factor binding;GO:0097367:carbohydrate derivative binding;GO:1…	GO:0005576:extracellular region;GO:0005578:proteinaceous extracellular matrix;GO:0005581:collagen trimer;GO:0005583:fibrillar collagen trimer;GO:0005588:collagen type V trimer;GO:0005604:basement membrane;GO:0031012:extracellular matrix;GO:0031982:vesicle;GO:0031988:membrane-bounded vesicle;GO:0032991:macromolecular complex;GO:0043226:organelle;GO:0043227:membrane-bounded organelle;GO:0043230:ext…
Itgb2	0	0.668952	0.164	0.012	0	0.65035	0.0380099	ENSMUSG00000000290	ENSMUSG00000000290	protein_coding	mm10	chr10	+	77530252	77565708	35457	mmu:16414:Itgb2, 2E6, AI528527, Cd18, LAD, LCAMB, Lfa1, MF17	16414	integrin beta 2 [Source:MGI Symbol;Acc:MGI:96611]	mmu04650:Natural killer cell mediated cytotoxicity;mmu04610:Complement and coagulation cascades;mmu04810:Regulation of actin cytoskeleton;mmu05152:Tuberculosis;mmu04514:Cell adhesion molecules (CAMs);mmu04670:Leukocyte transendothelial migration;mmu05134:Legionellosis;mmu04145:Phagosome;mmu05166:HTLV-I infection;mmu05416:Viral myocarditis;mmu04015:Rap1 signaling pathway;mmu05133:Pertussis;mmu0515…	-	-	P00031:Inflammation mediated by chemokine and cytokine signaling pathway;P00034:Integrin signalling pathway	-	-	-	GO:0001525:angiogenesis;GO:0001568:blood vessel development;GO:0001667:ameboidal-type cell migration;GO:0001775:cell activation;GO:0001932:regulation of protein phosphorylation;GO:0001944:vasculature development;GO:0002376:immune system process;GO:0002523:leukocyte migration involved in inflammatory response;GO:0006139:nucleobase-containing compound metabolic process;GO:0006351:transcription, DNA…	GO:0001948:glycoprotein binding;GO:0004871:signal transducer activity;GO:0004872:receptor activity;GO:0004888:transmembrane signaling receptor activity;GO:0005488:binding;GO:0005515:protein binding;GO:0019899:enzyme binding;GO:0019900:kinase binding;GO:0019901:protein kinase binding;GO:0030369:ICAM-3 receptor activity;GO:0032403:protein complex binding;GO:0038023:signaling receptor activity;GO:00…	GO:0005576:extracellular region;GO:0005623:cell;GO:0005886:plasma membrane;GO:0005887:integral component of plasma membrane;GO:0008305:integrin complex;GO:0009986:cell surface;GO:0016020:membrane;GO:0016021:integral component of membrane;GO:0031224:intrinsic component of membrane;GO:0031226:intrinsic component of plasma membrane;GO:0031982:vesicle;GO:0031988:membrane-bounded vesicle;GO:0032991:ma…
Mrc1	1.05896e-269	0.667407	0.143	0.019	2.40521e-265	1.03157	0.279153	ENSMUSG00000026712	ENSMUSG00000026712	protein_coding	mm10	chr2	+	14229392	14332057	102666	mmu:17533:Mrc1, AW259686, CD206, MR	17533	mannose receptor, C type 1 [Source:MGI Symbol;Acc:MGI:97142]	mmu05152:Tuberculosis;mmu04145:Phagosome	-	-	-	-	-	-	GO:0002237:response to molecule of bacterial origin;GO:0002376:immune system process;GO:0006810:transport;GO:0006897:endocytosis;GO:0006898:receptor-mediated endocytosis;GO:0006950:response to stress;GO:0006952:defense response;GO:0006955:immune response;GO:0009605:response to external stimulus;GO:0009607:response to biotic stimulus;GO:0009617:response to bacterium;GO:0009987:cellular process;GO:…	GO:0004871:signal transducer activity;GO:0004872:receptor activity;GO:0004888:transmembrane signaling receptor activity;GO:0005488:binding;GO:0005537:mannose binding;GO:0030246:carbohydrate binding;GO:0036094:small molecule binding;GO:0038023:signaling receptor activity;GO:0048029:monosaccharide binding;GO:0060089:molecular transducer activity	GO:0005622:intracellular;GO:0005623:cell;GO:0005737:cytoplasm;GO:0005768:endosome;GO:0005773:vacuole;GO:0005774:vacuolar membrane;GO:0005886:plasma membrane;GO:0009986:cell surface;GO:0010008:endosome membrane;GO:0012505:endomembrane system;GO:0016020:membrane;GO:0016021:integral component of membrane;GO:0031090:organelle membrane;GO:0031224:intrinsic component of membrane;GO:0043226:organelle;GO…
Tmem50a	6.26979e-259	0.667208	0.656	0.548	1.42406e-254	2.88777	1.44823	ENSMUSG00000028822	ENSMUSG00000028822	protein_coding	mm10	chr4	-	134897849	134915024	17176	mmu:71817:Tmem50a, 3200001F09Rik, CAM, Smp1	71817	transmembrane protein 50A [Source:MGI Symbol;Acc:MGI:1919067]	-	-	-	-	-	-	-	-	-	GO:0005622:intracellular;GO:0005623:cell;GO:0005737:cytoplasm;GO:0005783:endoplasmic reticulum;GO:0012505:endomembrane system;GO:0016020:membrane;GO:0016021:integral component of membrane;GO:0031224:intrinsic component of membrane;GO:0043226:organelle;GO:0043227:membrane-bounded organelle;GO:0043229:intracellular organelle;GO:0043231:intracellular membrane-bounded organelle;GO:0044424:intracellul…
Rab7b	1.1627e-254	0.664273	0.195	0.05	2.64085e-250	0.802694	0.137512	ENSMUSG00000052688	ENSMUSG00000052688	protein_coding	mm10	chr1	+	131688695	131715439	26745	mmu:226421:Rab7b, 5430435G22Rik	226421	RAB7B, member RAS oncogene family [Source:MGI Symbol;Acc:MGI:2442295]	mmu04145:Phagosome;mmu05132:Salmonella infection;mmu05146:Amoebiasis	-	-	-	-	-	-	GO:0001816:cytokine production;GO:0001817:regulation of cytokine production;GO:0001819:positive regulation of cytokine production;GO:0002218:activation of innate immune response;GO:0002221:pattern recognition receptor signaling pathway;GO:0002224:toll-like receptor signaling pathway;GO:0002253:activation of immune response;GO:0002376:immune system process;GO:0002520:immune system development;GO:0…	GO:0000166:nucleotide binding;GO:0001882:nucleoside binding;GO:0001883:purine nucleoside binding;GO:0005488:binding;GO:0005525:GTP binding;GO:0017076:purine nucleotide binding;GO:0019001:guanyl nucleotide binding;GO:0032549:ribonucleoside binding;GO:0032550:purine ribonucleoside binding;GO:0032553:ribonucleotide binding;GO:0032555:purine ribonucleotide binding;GO:0032561:guanyl ribonucleotide bin…	GO:0000323:lytic vacuole;GO:0005622:intracellular;GO:0005623:cell;GO:0005737:cytoplasm;GO:0005764:lysosome;GO:0005768:endosome;GO:0005770:late endosome;GO:0005773:vacuole;GO:0005794:Golgi apparatus;GO:0005802:trans-Golgi network;GO:0012505:endomembrane system;GO:0016020:membrane;GO:0016023:cytoplasmic, membrane-bounded vesicle;GO:0030139:endocytic vesicle;GO:0031410:cytoplasmic vesicle;GO:0031982…
Arf5	2.05321e-275	0.661739	0.66	0.534	4.66347e-271	3.137	1.61506	ENSMUSG00000020440	ENSMUSG00000020440	protein_coding	mm10	chr6	+	28423560	28426602	3043	mmu:11844:Arf5	11844	ADP-ribosylation factor 5 [Source:MGI Symbol;Acc:MGI:99434]	mmu04144:Endocytosis	-	PWY3DJ-1:cyclic AMP biosynthesis	P00029:Huntington disease	-	-	-	GO:0006810:transport;GO:0006890:retrograde vesicle-mediated transport, Golgi to ER;GO:0007154:cell communication;GO:0007165:signal transduction;GO:0007264:small GTPase mediated signal transduction;GO:0008104:protein localization;GO:0009987:cellular process;GO:0015031:protein transport;GO:0016192:vesicle-mediated transport;GO:0023052:signaling;GO:0033036:macromolecule localization;GO:0035556:intra…	GO:0000166:nucleotide binding;GO:0001882:nucleoside binding;GO:0001883:purine nucleoside binding;GO:0005488:binding;GO:0005515:protein binding;GO:0005525:GTP binding;GO:0017076:purine nucleotide binding;GO:0019001:guanyl nucleotide binding;GO:0032549:ribonucleoside binding;GO:0032550:purine ribonucleoside binding;GO:0032553:ribonucleotide binding;GO:0032555:purine ribonucleotide binding;GO:003256…	GO:0005576:extracellular region;GO:0005622:intracellular;GO:0005623:cell;GO:0005737:cytoplasm;GO:0005794:Golgi apparatus;GO:0005886:plasma membrane;GO:0012505:endomembrane system;GO:0016020:membrane;GO:0031982:vesicle;GO:0031988:membrane-bounded vesicle;GO:0043226:organelle;GO:0043227:membrane-bounded organelle;GO:0043229:intracellular organelle;GO:0043230:extracellular organelle;GO:0043231:intra…
Cfb	1.68273e-109	0.661232	0.19	0.089	3.822e-105	1.10698	0.332324	ENSMUSG00000090231	ENSMUSG00000090231	protein_coding	mm10	chr17	-	34856374	34862518	6145	mmu:14962:Cfb, AI195813, AI255840, B, Bf, C2, Fb, H2-Bf	14962	complement factor B [Source:MGI Symbol;Acc:MGI:105975]	mmu04610:Complement and coagulation cascades;mmu05150:Staphylococcus aureus infection	-	-	-	-	-	-	-	-	-
Rpl38	0	0.66108	0.961	0.893	0	24.3584	15.0368	ENSMUSG00000057322	ENSMUSG00000057322	protein_coding	mm10	chr11	+	114668524	114672331	3808	mmu:67671:Rpl38, 0610025G13Rik, Rbt, Ts, Tss	67671	ribosomal protein L38 [Source:MGI Symbol;Acc:MGI:1914921]	mmu03010:Ribosome	R-MMU-72706:GTP hydrolysis and joining of the 60S ribosomal subunit;R-MMU-72689:Formation of a pool of free 40S subunits;R-MMU-72737:Cap-dependent Translation Initiation;R-MMU-156827:L13a-mediated translational silencing of Ceruloplasmin expression;R-MMU-72312:rRNA processing;R-MMU-927802:Nonsense-Mediated Decay (NMD);R-MMU-1799339:SRP-dependent cotranslational protein targeting to membrane;R-MMU…	-	-	-	-	-	GO:0000027:ribosomal large subunit assembly;GO:0000028:ribosomal small subunit assembly;GO:0001501:skeletal system development;GO:0001503:ossification;GO:0003008:system process;GO:0006412:translation;GO:0006417:regulation of translation;GO:0006518:peptide metabolic process;GO:0006807:nitrogen compound metabolic process;GO:0006996:organelle organization;GO:0007275:multicellular organism developmen…	GO:0003676:nucleic acid binding;GO:0003723:RNA binding;GO:0003735:structural constituent of ribosome;GO:0005198:structural molecule activity;GO:0005488:binding;GO:0097159:organic cyclic compound binding;GO:1901363:heterocyclic compound binding	GO:0005622:intracellular;GO:0005623:cell;GO:0005737:cytoplasm;GO:0005829:cytosol;GO:0005840:ribosome;GO:0005912:adherens junction;GO:0005924:cell-substrate adherens junction;GO:0005925:focal adhesion;GO:0015934:large ribosomal subunit;GO:0022625:cytosolic large ribosomal subunit;GO:0022626:cytosolic ribosome;GO:0030054:cell junction;GO:0030055:cell-substrate junction;GO:0030529:intracellular ribo…
Cxcl3	3.16516e-139	0.657439	0.055	0.002	7.18902e-135	0.600614	0.0147938	ENSMUSG00000029379	ENSMUSG00000029379	protein_coding	mm10	chr5	+	90786103	90789600	3498	mmu:330122:Cxcl3, Dcip1, Gm1960	330122	chemokine (C-X-C motif) ligand 3 [Source:MGI Symbol;Acc:MGI:3037818]	mmu04668:TNF signaling pathway;mmu05134:Legionellosis;mmu04062:Chemokine signaling pathway;mmu05132:Salmonella infection	R-MMU-373076:Class A/1 (Rhodopsin-like receptors);R-MMU-372790:Signaling by GPCR;R-MMU-375276:Peptide ligand-binding receptors;R-MMU-388396:GPCR downstream signaling;R-MMU-162582:Signal Transduction;R-MMU-418594:G alpha (i) signalling events;R-MMU-500792:GPCR ligand binding;R-MMU-380108:Chemokine receptors bind chemokines	-	-	-	-	-	GO:0002237:response to molecule of bacterial origin;GO:0002376:immune system process;GO:0002682:regulation of immune system process;GO:0002684:positive regulation of immune system process;GO:0002685:regulation of leukocyte migration;GO:0002687:positive regulation of leukocyte migration;GO:0002688:regulation of leukocyte chemotaxis;GO:0002690:positive regulation of leukocyte chemotaxis;GO:0006873:…	GO:0001664:G-protein coupled receptor binding;GO:0005102:receptor binding;GO:0005125:cytokine activity;GO:0005126:cytokine receptor binding;GO:0005488:binding;GO:0005515:protein binding;GO:0008009:chemokine activity;GO:0042379:chemokine receptor binding;GO:0045236:CXCR chemokine receptor binding	GO:0005576:extracellular region;GO:0005615:extracellular space;GO:0044421:extracellular region part
C3ar1	4.66013e-291	0.654933	0.147	0.017	1.05846e-286	0.735827	0.102432	ENSMUSG00000040552	ENSMUSG00000040552	protein_coding	mm10	chr6	-	122847138	122856161	9024	mmu:12267:C3ar1, AZ3B, C3AR, HNFAG09	12267	complement component 3a receptor 1 [Source:MGI Symbol;Acc:MGI:1097680]	mmu04080:Neuroactive ligand-receptor interaction;mmu04610:Complement and coagulation cascades;mmu05150:Staphylococcus aureus infection	R-MMU-373076:Class A/1 (Rhodopsin-like receptors);R-MMU-168256:Immune System;R-MMU-372790:Signaling by GPCR;R-MMU-166658:Complement cascade;R-MMU-375276:Peptide ligand-binding receptors;R-MMU-388396:GPCR downstream signaling;R-MMU-162582:Signal Transduction;R-MMU-977606:Regulation of Complement cascade;R-MMU-418594:G alpha (i) signalling events;R-MMU-500792:GPCR ligand binding;R-MMU-168249:Innate…	-	P00031:Inflammation mediated by chemokine and cytokine signaling pathway	-	-	-	GO:0001525:angiogenesis;GO:0001568:blood vessel development;GO:0001655:urogenital system development;GO:0001816:cytokine production;GO:0001817:regulation of cytokine production;GO:0001819:positive regulation of cytokine production;GO:0001822:kidney development;GO:0001944:vasculature development;GO:0002250:adaptive immune response;GO:0002253:activation of immune response;GO:0002376:immune system p…	GO:0001653:peptide receptor activity;GO:0001848:complement binding;GO:0001850:complement component C3a binding;GO:0004871:signal transducer activity;GO:0004872:receptor activity;GO:0004888:transmembrane signaling receptor activity;GO:0004930:G-protein coupled receptor activity;GO:0004942:anaphylatoxin receptor activity;GO:0004943:C3a anaphylatoxin receptor activity;GO:0005488:binding;GO:0005515:p…	GO:0005623:cell;GO:0005886:plasma membrane;GO:0016020:membrane;GO:0016021:integral component of membrane;GO:0031224:intrinsic component of membrane;GO:0044425:membrane part;GO:0044464:cell part;GO:0071944:cell periphery
Sdc4	1.63708e-62	0.654743	0.594	0.574	3.7183e-58	3.92478	2.12817	ENSMUSG00000017009	ENSMUSG00000017009	protein_coding	mm10	chr2	-	164424247	164443887	19641	mmu:20971:Sdc4, AA959608, AW108331, S4, Synd4, ryudocan, syndecan-4	20971	syndecan 4 [Source:MGI Symbol;Acc:MGI:1349164]	mmu04512:ECM-receptor interaction;mmu04514:Cell adhesion molecules (CAMs);mmu05205:Proteoglycans in cancer	R-MMU-2024096:HS-GAG degradation;R-MMU-3000171:Non-integrin membrane-ECM interactions;R-MMU-1474244:Extracellular matrix organization;R-MMU-1971475:A tetrasaccharide linker sequence is required for GAG synthesis;R-MMU-975634:Retinoid metabolism and transport;R-MMU-1630316:Glycosaminoglycan metabolism;R-MMU-1430728:Metabolism;R-MMU-3000170:Syndecan interactions;R-MMU-162582:Signal Transduction;R-M…	-	-	-	-	-	GO:0001667:ameboidal-type cell migration;GO:0001838:embryonic epithelial tube formation;GO:0001841:neural tube formation;GO:0001843:neural tube closure;GO:0001932:regulation of protein phosphorylation;GO:0001934:positive regulation of protein phosphorylation;GO:0001952:regulation of cell-matrix adhesion;GO:0001954:positive regulation of cell-matrix adhesion;GO:0002009:morphogenesis of an epitheli…	GO:0001968:fibronectin binding;GO:0004871:signal transducer activity;GO:0004872:receptor activity;GO:0005080:protein kinase C binding;GO:0005488:binding;GO:0005515:protein binding;GO:0019899:enzyme binding;GO:0019900:kinase binding;GO:0019901:protein kinase binding;GO:0038023:signaling receptor activity;GO:0060089:molecular transducer activity;GO:0070053:thrombospondin receptor activity	GO:0005576:extracellular region;GO:0005622:intracellular;GO:0005623:cell;GO:0005737:cytoplasm;GO:0005912:adherens junction;GO:0005924:cell-substrate adherens junction;GO:0005925:focal adhesion;GO:0009986:cell surface;GO:0016020:membrane;GO:0016021:integral component of membrane;GO:0030016:myofibril;GO:0030054:cell junction;GO:0030055:cell-substrate junction;GO:0031224:intrinsic component of membr…
Tmbim6	1.92147e-221	0.64742	0.663	0.562	4.36423e-217	2.96036	1.52838	ENSMUSG00000023010	ENSMUSG00000023010	protein_coding	mm10	chr15	+	99392882	99410049	17168	mmu:110213:Tmbim6, 5031406P05Rik, Bi1, Tegt	110213	transmembrane BAX inhibitor motif containing 6 [Source:MGI Symbol;Acc:MGI:99682]	-	-	-	P00006:Apoptosis signaling pathway	-	-	-	GO:0000122:negative regulation of transcription from RNA polymerase II promoter;GO:0000394:RNA splicing, via endonucleolytic cleavage and ligation;GO:0001666:response to hypoxia;GO:0002252:immune effector process;GO:0002376:immune system process;GO:0002377:immunoglobulin production;GO:0002440:production of molecular mediator of immune response;GO:0002637:regulation of immunoglobulin production;GO…	GO:0004857:enzyme inhibitor activity;GO:0005488:binding;GO:0005515:protein binding;GO:0008428:ribonuclease inhibitor activity;GO:0019899:enzyme binding;GO:0030234:enzyme regulator activity;GO:0031625:ubiquitin protein ligase binding;GO:0044389:ubiquitin-like protein ligase binding;GO:0060698:endoribonuclease inhibitor activity;GO:0098772:molecular function regulator	GO:0005622:intracellular;GO:0005623:cell;GO:0005737:cytoplasm;GO:0005739:mitochondrion;GO:0005740:mitochondrial envelope;GO:0005783:endoplasmic reticulum;GO:0005789:endoplasmic reticulum membrane;GO:0012505:endomembrane system;GO:0016020:membrane;GO:0016021:integral component of membrane;GO:0031090:organelle membrane;GO:0031224:intrinsic component of membrane;GO:0031966:mitochondrial membrane;GO:…
Mrpl52	1.05644e-238	0.643646	0.62	0.499	2.39948e-234	2.66203	1.34404	ENSMUSG00000010406	ENSMUSG00000010406	protein_coding	mm10	chr14	+	54426909	54429756	2848	mmu:68836:Mrpl52, 1110047B07Rik	68836	mitochondrial ribosomal protein L52 [Source:MGI Symbol;Acc:MGI:1916086]	-	R-MMU-1852241:Organelle biogenesis and maintenance;R-MMU-5419276:Mitochondrial translation termination;R-MMU-5389840:Mitochondrial translation elongation;R-MMU-5368287:Mitochondrial translation	-	-	-	-	-	-	-	GO:0005622:intracellular;GO:0005623:cell;GO:0005737:cytoplasm;GO:0005739:mitochondrion;GO:0005840:ribosome;GO:0030529:intracellular ribonucleoprotein complex;GO:0032991:macromolecular complex;GO:0043226:organelle;GO:0043227:membrane-bounded organelle;GO:0043228:non-membrane-bounded organelle;GO:0043229:intracellular organelle;GO:0043231:intracellular membrane-bounded organelle;GO:0043232:intracel…
Rpl23	0	0.642369	0.967	0.917	0	30.4035	19.119	ENSMUSG00000071415	ENSMUSG00000071415	protein_coding	mm10	chr11	-	97777527	97782437	4911	mmu:65019:Rpl23, 2810009A01Rik	65019	ribosomal protein L23 [Source:MGI Symbol;Acc:MGI:1929455]	mmu03010:Ribosome	R-MMU-72706:GTP hydrolysis and joining of the 60S ribosomal subunit;R-MMU-72689:Formation of a pool of free 40S subunits;R-MMU-72737:Cap-dependent Translation Initiation;R-MMU-156827:L13a-mediated translational silencing of Ceruloplasmin expression;R-MMU-72312:rRNA processing;R-MMU-927802:Nonsense-Mediated Decay (NMD);R-MMU-1799339:SRP-dependent cotranslational protein targeting to membrane;R-MMU…	-	-	-	-	-	GO:0006412:translation;GO:0006518:peptide metabolic process;GO:0006807:nitrogen compound metabolic process;GO:0008152:metabolic process;GO:0009058:biosynthetic process;GO:0009059:macromolecule biosynthetic process;GO:0009987:cellular process;GO:0010467:gene expression;GO:0019538:protein metabolic process;GO:0034641:cellular nitrogen compound metabolic process;GO:0034645:cellular macromolecule bio…	GO:0003676:nucleic acid binding;GO:0003723:RNA binding;GO:0003735:structural constituent of ribosome;GO:0005198:structural molecule activity;GO:0005488:binding;GO:0005515:protein binding;GO:0019843:rRNA binding;GO:0044822:poly(A) RNA binding;GO:0070180:large ribosomal subunit rRNA binding;GO:0097159:organic cyclic compound binding;GO:1901363:heterocyclic compound binding	GO:0005576:extracellular region;GO:0005622:intracellular;GO:0005623:cell;GO:0005634:nucleus;GO:0005730:nucleolus;GO:0005737:cytoplasm;GO:0005829:cytosol;GO:0005840:ribosome;GO:0005912:adherens junction;GO:0005924:cell-substrate adherens junction;GO:0005925:focal adhesion;GO:0015934:large ribosomal subunit;GO:0016020:membrane;GO:0022625:cytosolic large ribosomal subunit;GO:0022626:cytosolic riboso…
Rps10	0	0.640846	0.943	0.875	0	22.2252	13.8952	ENSMUSG00000052146	ENSMUSG00000052146	protein_coding	mm10	chr17	-	27630418	27636669	6252	mmu:67097:Rps10, 2210402A09Rik	67097	ribosomal protein S10 [Source:MGI Symbol;Acc:MGI:1914347]	mmu03010:Ribosome	R-MMU-72706:GTP hydrolysis and joining of the 60S ribosomal subunit;R-MMU-72689:Formation of a pool of free 40S subunits;R-MMU-72737:Cap-dependent Translation Initiation;R-MMU-156827:L13a-mediated translational silencing of Ceruloplasmin expression;R-MMU-72649:Translation initiation complex formation;R-MMU-927802:Nonsense-Mediated Decay (NMD);R-MMU-72702:Ribosomal scanning and start codon recogni…	-	-	-	-	-	GO:0000028:ribosomal small subunit assembly;GO:0006996:organelle organization;GO:0009987:cellular process;GO:0016043:cellular component organization;GO:0022607:cellular component assembly;GO:0022613:ribonucleoprotein complex biogenesis;GO:0022618:ribonucleoprotein complex assembly;GO:0034622:cellular macromolecular complex assembly;GO:0042254:ribosome biogenesis;GO:0042255:ribosome assembly;GO:00…	GO:0000049:tRNA binding;GO:0003676:nucleic acid binding;GO:0003723:RNA binding;GO:0003735:structural constituent of ribosome;GO:0005198:structural molecule activity;GO:0005488:binding;GO:0044822:poly(A) RNA binding;GO:0097159:organic cyclic compound binding;GO:1901363:heterocyclic compound binding	GO:0005576:extracellular region;GO:0005622:intracellular;GO:0005623:cell;GO:0005634:nucleus;GO:0005730:nucleolus;GO:0005737:cytoplasm;GO:0005829:cytosol;GO:0005840:ribosome;GO:0005912:adherens junction;GO:0005924:cell-substrate adherens junction;GO:0005925:focal adhesion;GO:0015935:small ribosomal subunit;GO:0016020:membrane;GO:0022626:cytosolic ribosome;GO:0022627:cytosolic small ribosomal subun…
Grina	6.57061e-171	0.637851	0.406	0.249	1.49238e-166	1.3156	0.488163	ENSMUSG00000022564	ENSMUSG00000022564	protein_coding	mm10	chr15	+	76246764	76249904	3141	mmu:66168:Grina, 1110025J15Rik, Lag, Tmbim3	66168	glutamate receptor, ionotropic, N-methyl D-aspartate-associated protein 1 (glutamate binding) [Source:MGI Symbol;Acc:MGI:1913418]	-	-	-	P00041:Metabotropic glutamate receptor group I pathway	-	-	-	GO:0006873:cellular ion homeostasis;GO:0006874:cellular calcium ion homeostasis;GO:0006875:cellular metal ion homeostasis;GO:0006915:apoptotic process;GO:0006950:response to stress;GO:0007154:cell communication;GO:0007165:signal transduction;GO:0008219:cell death;GO:0009966:regulation of signal transduction;GO:0009968:negative regulation of signal transduction;GO:0009987:cellular process;GO:00106…	GO:0005488:binding;GO:0005515:protein binding;GO:0044325:ion channel binding	GO:0005622:intracellular;GO:0005623:cell;GO:0005737:cytoplasm;GO:0005783:endoplasmic reticulum;GO:0005794:Golgi apparatus;GO:0012505:endomembrane system;GO:0016020:membrane;GO:0016021:integral component of membrane;GO:0031224:intrinsic component of membrane;GO:0043226:organelle;GO:0043227:membrane-bounded organelle;GO:0043229:intracellular organelle;GO:0043231:intracellular membrane-bounded organ…
Il4ra	0	0.637641	0.247	0.066	0	0.729336	0.111553	ENSMUSG00000030748	ENSMUSG00000030748	protein_coding	mm10	chr7	+	125552120	125579474	27355	mmu:16190:Il4ra, CD124, Il4r	16190	interleukin 4 receptor, alpha [Source:MGI Symbol;Acc:MGI:105367]	mmu04640:Hematopoietic cell lineage;mmu04060:Cytokine-cytokine receptor interaction;mmu04151:PI3K-Akt signaling pathway;mmu04630:Jak-STAT signaling pathway;mmu05321:Inflammatory bowel disease (IBD)	-	-	P00036:Interleukin signaling pathway	-	-	-	GO:0000768:syncytium formation by plasma membrane fusion;GO:0001562:response to protozoan;GO:0001775:cell activation;GO:0001816:cytokine production;GO:0001817:regulation of cytokine production;GO:0001819:positive regulation of cytokine production;GO:0002250:adaptive immune response;GO:0002252:immune effector process;GO:0002263:cell activation involved in immune response;GO:0002274:myeloid leukocy…	GO:0004871:signal transducer activity;GO:0004872:receptor activity;GO:0004888:transmembrane signaling receptor activity;GO:0004896:cytokine receptor activity;GO:0005488:binding;GO:0005515:protein binding;GO:0038023:signaling receptor activity;GO:0060089:molecular transducer activity	GO:0005576:extracellular region;GO:0005615:extracellular space;GO:0005623:cell;GO:0005886:plasma membrane;GO:0016020:membrane;GO:0016021:integral component of membrane;GO:0031224:intrinsic component of membrane;GO:0032991:macromolecular complex;GO:0043234:protein complex;GO:0043235:receptor complex;GO:0044421:extracellular region part;GO:0044425:membrane part;GO:0044464:cell part;GO:0071944:cell …
Ostf1	1.19023e-144	0.63762	0.515	0.4	2.70336e-140	1.74371	0.76358	ENSMUSG00000024725	ENSMUSG00000024725	protein_coding	mm10	chr19	-	18516137	18631823	115687	mmu:20409:Ostf1, C78236, SH3P2, Sh3d3	20409	osteoclast stimulating factor 1 [Source:MGI Symbol;Acc:MGI:700012]	-	-	-	-	-	-	-	-	GO:0005488:binding;GO:0005515:protein binding;GO:0017124:SH3 domain binding;GO:0019904:protein domain specific binding	GO:0005576:extracellular region;GO:0005622:intracellular;GO:0005623:cell;GO:0005737:cytoplasm;GO:0031982:vesicle;GO:0031988:membrane-bounded vesicle;GO:0043226:organelle;GO:0043227:membrane-bounded organelle;GO:0043230:extracellular organelle;GO:0044421:extracellular region part;GO:0044424:intracellular part;GO:0044464:cell part;GO:0070062:extracellular exosome;GO:1903561:extracellular vesicle
Pkm	1.09603e-140	0.637456	0.679	0.631	2.48941e-136	3.91006	2.15641	ENSMUSG00000032294	ENSMUSG00000032294	protein_coding	mm10	chr9	+	59656368	59679375	23008	mmu:18746:Pkm, AA414905, AL024370, AL024424, Pk-2, Pk-3, Pk3, Pkm2	18746	pyruvate kinase, muscle [Source:MGI Symbol;Acc:MGI:97591]	mmu01100:Metabolic pathways;mmu00010:Glycolysis / Gluconeogenesis;mmu01200:Carbon metabolism;mmu01230:Biosynthesis of amino acids;mmu04930:Type II diabetes mellitus;mmu05203:Viral carcinogenesis;mmu00620:Pyruvate metabolism;mmu04922:Glucagon signaling pathway;mmu05230:Central carbon metabolism in cancer;mmu00230:Purine metabolism	R-MMU-70171:Glycolysis;R-MMU-70326:Glucose metabolism;R-MMU-1430728:Metabolism;R-MMU-71387:Metabolism of carbohydrates	GLYCOLYSIS:glycolysis I;P341-PWY:glycolysis V (Pyrococcus);ANAGLYCOLYSIS-PWY:glycolysis III	P00024:Glycolysis;P02772:Pyruvate metabolism	-	-	-	GO:0001889:liver development;GO:0005975:carbohydrate metabolic process;GO:0005996:monosaccharide metabolic process;GO:0006006:glucose metabolic process;GO:0006082:organic acid metabolic process;GO:0006090:pyruvate metabolic process;GO:0006091:generation of precursor metabolites and energy;GO:0006096:glycolytic process;GO:0006139:nucleobase-containing compound metabolic process;GO:0006163:purine n…	GO:0000166:nucleotide binding;GO:0000287:magnesium ion binding;GO:0001882:nucleoside binding;GO:0001883:purine nucleoside binding;GO:0003676:nucleic acid binding;GO:0003723:RNA binding;GO:0003823:antigen binding;GO:0003824:catalytic activity;GO:0004743:pyruvate kinase activity;GO:0005488:binding;GO:0005515:protein binding;GO:0005524:ATP binding;GO:0016301:kinase activity;GO:0016740:transferase ac…	GO:0005576:extracellular region;GO:0005622:intracellular;GO:0005623:cell;GO:0005634:nucleus;GO:0005737:cytoplasm;GO:0005739:mitochondrion;GO:0005886:plasma membrane;GO:0005911:cell-cell junction;GO:0005912:adherens junction;GO:0005913:cell-cell adherens junction;GO:0005929:cilium;GO:0016020:membrane;GO:0030054:cell junction;GO:0031012:extracellular matrix;GO:0031982:vesicle;GO:0031988:membrane-bo…
Bcl2l11	3.20233e-82	0.63702	0.297	0.198	7.27346e-78	1.22277	0.429331	ENSMUSG00000027381	ENSMUSG00000027381	protein_coding	mm10	chr2	+	128126038	128162547	36510	mmu:12125:Bcl2l11, 1500006F24Rik, Bim, Bod, bcl2-L-11	12125	BCL2-like 11 (apoptosis facilitator) [Source:MGI Symbol;Acc:MGI:1197519]	mmu05206:MicroRNAs in cancer;mmu04068:FoxO signaling pathway;mmu04151:PI3K-Akt signaling pathway;mmu01521:EGFR tyrosine kinase inhibitor resistance;mmu04932:Non-alcoholic fatty liver disease (NAFLD);mmu04210:Apoptosis;mmu04215:Apoptosis - multiple species	R-MMU-204998:Cell death signalling via NRAGE, NRIF and NADE;R-MMU-166520:Signalling by NGF;R-MMU-193704:p75 NTR receptor-mediated signalling;R-MMU-162582:Signal Transduction;R-MMU-114452:Activation of BH3-only proteins;R-MMU-109606:Intrinsic Pathway for Apoptosis;R-MMU-111446:Activation of BIM and translocation to mitochondria ;R-MMU-111453:BH3-only proteins associate with and inactivate anti-apo…	-	P00006:Apoptosis signaling pathway	-	-	-	GO:0000003:reproduction;GO:0001655:urogenital system development;GO:0001701:in utero embryonic development;GO:0001776:leukocyte homeostasis;GO:0001782:B cell homeostasis;GO:0001783:B cell apoptotic process;GO:0001822:kidney development;GO:0001836:release of cytochrome c from mitochondria;GO:0001906:cell killing;GO:0001907:killing by symbiont of host cells;GO:0002260:lymphocyte homeostasis;GO:0002…	GO:0005488:binding;GO:0005515:protein binding;GO:0008017:microtubule binding;GO:0008092:cytoskeletal protein binding;GO:0015631:tubulin binding;GO:0045502:dynein binding	GO:0005622:intracellular;GO:0005623:cell;GO:0005737:cytoplasm;GO:0005739:mitochondrion;GO:0005856:cytoskeleton;GO:0005868:cytoplasmic dynein complex;GO:0005875:microtubule associated complex;GO:0015630:microtubule cytoskeleton;GO:0016020:membrane;GO:0019898:extrinsic component of membrane;GO:0030286:dynein complex;GO:0032991:macromolecular complex;GO:0043226:organelle;GO:0043227:membrane-bounded …
Rps15a	0	0.635959	0.937	0.87	0	21.417	13.4256	ENSMUSG00000008683	ENSMUSG00000008683	protein_coding	mm10	chr7	-	118104372	118116188	11817	mmu:267019:Rps15a, A630031B11Rik	267019	ribosomal protein S15A [Source:MGI Symbol;Acc:MGI:2389091]	mmu03010:Ribosome	-	-	-	-	-	-	-	-	-
Scarf2	1.4594e-113	0.635462	0.355	0.244	3.31475e-109	1.26292	0.456723	ENSMUSG00000012017	ENSMUSG00000012017	protein_coding	mm10	chr16	+	17797282	17808293	11012	mmu:224024:Scarf2, NSR1, SREC-II, SRECRP-1, Scatf1, Srec2, SrecII	224024	scavenger receptor class F, member 2 [Source:MGI Symbol;Acc:MGI:1858430]	-	-	-	-	-	-	-	GO:0007155:cell adhesion;GO:0007157:heterophilic cell-cell adhesion via plasma membrane cell adhesion molecules;GO:0022610:biological adhesion;GO:0098609:cell-cell adhesion;GO:0098742:cell-cell adhesion via plasma-membrane adhesion molecules	GO:0004872:receptor activity;GO:0005044:scavenger receptor activity;GO:0038024:cargo receptor activity;GO:0060089:molecular transducer activity	GO:0005912:adherens junction;GO:0005924:cell-substrate adherens junction;GO:0005925:focal adhesion;GO:0016020:membrane;GO:0016021:integral component of membrane;GO:0030054:cell junction;GO:0030055:cell-substrate junction;GO:0031224:intrinsic component of membrane;GO:0044425:membrane part;GO:0070161:anchoring junction
Eif3f	1.51517e-214	0.634667	0.657	0.585	3.4414e-210	3.22353	1.72033	ENSMUSG00000031029	ENSMUSG00000031029	protein_coding	mm10	chr7	+	108934417	108942951	8535	mmu:66085:Eif3f, 0610037M02Rik, AA409853, Eif3s5	66085	eukaryotic translation initiation factor 3, subunit F [Source:MGI Symbol;Acc:MGI:1913335]	mmu03013:RNA transport	R-MMU-72706:GTP hydrolysis and joining of the 60S ribosomal subunit;R-MMU-72689:Formation of a pool of free 40S subunits;R-MMU-72737:Cap-dependent Translation Initiation;R-MMU-156827:L13a-mediated translational silencing of Ceruloplasmin expression;R-MMU-72649:Translation initiation complex formation;R-MMU-72702:Ribosomal scanning and start codon recognition;R-MMU-72662:Activation of the mRNA upo…	-	-	-	-	-	GO:0002181:cytoplasmic translation;GO:0002183:cytoplasmic translational initiation;GO:0002190:cap-independent translational initiation;GO:0002192:IRES-dependent translational initiation;GO:0006412:translation;GO:0006413:translational initiation;GO:0006464:cellular protein modification process;GO:0006508:proteolysis;GO:0006518:peptide metabolic process;GO:0006807:nitrogen compound metabolic proces…	GO:0003676:nucleic acid binding;GO:0003723:RNA binding;GO:0003743:translation initiation factor activity;GO:0003824:catalytic activity;GO:0004843:thiol-dependent ubiquitin-specific protease activity;GO:0005488:binding;GO:0005515:protein binding;GO:0008135:translation factor activity, RNA binding;GO:0008233:peptidase activity;GO:0008234:cysteine-type peptidase activity;GO:0016787:hydrolase activit…	GO:0005622:intracellular;GO:0005623:cell;GO:0005737:cytoplasm;GO:0005852:eukaryotic translation initiation factor 3 complex;GO:0016020:membrane;GO:0032991:macromolecular complex;GO:0043234:protein complex;GO:0044424:intracellular part;GO:0044444:cytoplasmic part;GO:0044464:cell part;GO:0071541:eukaryotic translation initiation factor 3 complex, eIF3m
Sec61b	1.19693e-295	0.634029	0.714	0.622	2.71859e-291	4.23501	2.3733	ENSMUSG00000053317	ENSMUSG00000053317	protein_coding	mm10	chr4	+	47474658	47483242	8585	mmu:66212:Sec61b, 1190006C12Rik, AI326121, AW122942	66212	Sec61 beta subunit [Source:MGI Symbol;Acc:MGI:1913462]	mmu04141:Protein processing in endoplasmic reticulum;mmu03060:Protein export;mmu04145:Phagosome	R-MMU-392499:Metabolism of proteins;R-MMU-381038:XBP1(S) activates chaperone genes;R-MMU-381119:Unfolded Protein Response (UPR);R-MMU-381070:IRE1alpha activates chaperones	-	-	-	-	-	GO:0000060:protein import into nucleus, translocation;GO:0006508:proteolysis;GO:0006511:ubiquitin-dependent protein catabolic process;GO:0006605:protein targeting;GO:0006606:protein import into nucleus;GO:0006810:transport;GO:0006886:intracellular protein transport;GO:0006913:nucleocytoplasmic transport;GO:0006950:response to stress;GO:0008104:protein localization;GO:0008152:metabolic process;GO:…	GO:0003676:nucleic acid binding;GO:0003723:RNA binding;GO:0005488:binding;GO:0005515:protein binding;GO:0019838:growth factor binding;GO:0042562:hormone binding;GO:0043021:ribonucleoprotein complex binding;GO:0043022:ribosome binding;GO:0044822:poly(A) RNA binding;GO:0044877:macromolecular complex binding;GO:0048408:epidermal growth factor binding;GO:0097159:organic cyclic compound binding;GO:190…	GO:0005622:intracellular;GO:0005623:cell;GO:0005737:cytoplasm;GO:0005783:endoplasmic reticulum;GO:0005784:Sec61 translocon complex;GO:0005789:endoplasmic reticulum membrane;GO:0005791:rough endoplasmic reticulum;GO:0012505:endomembrane system;GO:0016020:membrane;GO:0016021:integral component of membrane;GO:0030867:rough endoplasmic reticulum membrane;GO:0031090:organelle membrane;GO:0031224:intri…
Ms4a6d	0	0.633786	0.146	0.011	0	0.607669	0.0361158	ENSMUSG00000024679	ENSMUSG00000024679	protein_coding	mm10	chr19	-	11586604	11604849	18246	mmu:68774:Ms4a6d, 1110058E16Rik, AI447446, Ms4a11	68774	membrane-spanning 4-domains, subfamily A, member 6D [Source:MGI Symbol;Acc:MGI:1916024]	-	-	-	-	-	-	-	-	-	GO:0016020:membrane;GO:0016021:integral component of membrane;GO:0031224:intrinsic component of membrane;GO:0044425:membrane part
Litaf	3.75295e-119	0.633674	0.506	0.379	8.52407e-115	2.36537	1.16909	ENSMUSG00000022500	ENSMUSG00000022500	protein_coding	mm10	chr16	-	10959275	11066157	106883	mmu:56722:Litaf, 3222402J11Rik, C85531, N4WBP3, TBX1	56722	LPS-induced TN factor [Source:MGI Symbol;Acc:MGI:1929512]	mmu04142:Lysosome	-	-	-	-	-	-	GO:0001816:cytokine production;GO:0001817:regulation of cytokine production;GO:0002237:response to molecule of bacterial origin;GO:0006139:nucleobase-containing compound metabolic process;GO:0006351:transcription, DNA-templated;GO:0006355:regulation of transcription, DNA-templated;GO:0006605:protein targeting;GO:0006606:protein import into nucleus;GO:0006725:cellular aromatic compound metabolic p…	GO:0004871:signal transducer activity;GO:0005488:binding;GO:0005515:protein binding;GO:0019904:protein domain specific binding;GO:0050699:WW domain binding	GO:0000323:lytic vacuole;GO:0005622:intracellular;GO:0005623:cell;GO:0005634:nucleus;GO:0005654:nucleoplasm;GO:0005737:cytoplasm;GO:0005764:lysosome;GO:0005765:lysosomal membrane;GO:0005773:vacuole;GO:0005774:vacuolar membrane;GO:0005794:Golgi apparatus;GO:0005886:plasma membrane;GO:0012505:endomembrane system;GO:0016020:membrane;GO:0031090:organelle membrane;GO:0031974:membrane-enclosed lumen;GO…
Ccn2	2.58613e-13	0.628725	0.698	0.721	5.87388e-09	13.9019	8.63774	ENSMUSG00000019997	ENSMUSG00000019997	protein_coding	mm10	chr10	+	24595442	24598683	3242	mmu:14219:Ctgf, Ccn2, Fisp12, Hcs24, fisp-12	14219	cellular communication network factor 2 [Source:MGI Symbol;Acc:MGI:95537]	mmu04390:Hippo signaling pathway	-	-	-	-	-	-	GO:0000165:MAPK cascade;GO:0001501:skeletal system development;GO:0001502:cartilage condensation;GO:0001503:ossification;GO:0001525:angiogenesis;GO:0001558:regulation of cell growth;GO:0001568:blood vessel development;GO:0001775:cell activation;GO:0001894:tissue homeostasis;GO:0001932:regulation of protein phosphorylation;GO:0001934:positive regulation of protein phosphorylation;GO:0001944:vascul…	GO:0001968:fibronectin binding;GO:0005102:receptor binding;GO:0005178:integrin binding;GO:0005488:binding;GO:0005515:protein binding;GO:0005520:insulin-like growth factor binding;GO:0005539:glycosaminoglycan binding;GO:0008022:protein C-terminus binding;GO:0008083:growth factor activity;GO:0008201:heparin binding;GO:0019838:growth factor binding;GO:0032403:protein complex binding;GO:0044877:macro…	GO:0005576:extracellular region;GO:0005578:proteinaceous extracellular matrix;GO:0005615:extracellular space;GO:0005622:intracellular;GO:0005623:cell;GO:0005737:cytoplasm;GO:0005794:Golgi apparatus;GO:0005801:cis-Golgi network;GO:0005829:cytosol;GO:0005938:cell cortex;GO:0012505:endomembrane system;GO:0031012:extracellular matrix;GO:0043226:organelle;GO:0043227:membrane-bounded organelle;GO:00432…
Dazap2	7.21426e-115	0.628656	0.524	0.424	1.63858e-110	1.85397	0.845889	ENSMUSG00000000346	ENSMUSG00000000346	protein_coding	mm10	chr15	+	100615349	100620761	5413	mmu:23994:Dazap2, AI314727, Brbp, Gcap28, Prtb, gt6-12, mKIAA0058	23994	DAZ associated protein 2 [Source:MGI Symbol;Acc:MGI:1344344]	-	-	-	-	-	-	-	-	GO:0005488:binding;GO:0005515:protein binding;GO:0019904:protein domain specific binding;GO:0050699:WW domain binding	GO:0005622:intracellular;GO:0005623:cell;GO:0005634:nucleus;GO:0005667:transcription factor complex;GO:0005737:cytoplasm;GO:0032991:macromolecular complex;GO:0043226:organelle;GO:0043227:membrane-bounded organelle;GO:0043229:intracellular organelle;GO:0043231:intracellular membrane-bounded organelle;GO:0043234:protein complex;GO:0044424:intracellular part;GO:0044464:cell part
Selplg	1.76722e-274	0.625206	0.148	0.021	4.01389e-270	0.625007	0.0535363	ENSMUSG00000048163	ENSMUSG00000048163	protein_coding	mm10	chr5	-	113818536	113832644	14109	mmu:20345:Selplg, CD162, Psgl-1, Psgl1, Selp1, Selpl	20345	selectin, platelet (p-selectin) ligand [Source:MGI Symbol;Acc:MGI:106689]	mmu04514:Cell adhesion molecules (CAMs);mmu05150:Staphylococcus aureus infection	R-MMU-109582:Hemostasis;R-MMU-202733:Cell surface interactions at the vascular wall	-	-	-	-	-	-	-	-
Dusp5	1.328e-83	0.624724	0.277	0.179	3.01628e-79	1.05785	0.334604	ENSMUSG00000034765	ENSMUSG00000034765	protein_coding	mm10	chr19	+	53529109	53542431	13323	mmu:240672:Dusp5, Gm337	240672	dual specificity phosphatase 5 [Source:MGI Symbol;Acc:MGI:2685183]	mmu04010:MAPK signaling pathway	R-MMU-5218921:VEGFR2 mediated cell proliferation;R-MMU-375165:NCAM signaling for neurite out-growth;R-MMU-5654741:Signaling by FGFR3;R-MMU-187037:NGF signalling via TRKA from the plasma membrane;R-MMU-190236:Signaling by FGFR;R-MMU-5673001:RAF/MAP kinase cascade;R-MMU-112399:IRS-mediated signalling;R-MMU-1266738:Developmental Biology;R-MMU-451927:Interleukin-2 signaling;R-MMU-74752:Signaling by I…	-	P00046:Oxidative stress response	-	-	-	-	-	-
AA467197	5.87359e-307	0.623377	0.132	0.009	1.33407e-302	0.582763	0.0274503	ENSMUSG00000033213	ENSMUSG00000033213	protein_coding	mm10	chr2	+	122636986	122641191	4206	mmu:433470:Nmes1, mir-147	433470	expressed sequence AA467197 [Source:MGI Symbol;Acc:MGI:3034182]	-	-	-	-	-	-	-	-	GO:0003824:catalytic activity;GO:0003954:NADH dehydrogenase activity;GO:0004129:cytochrome-c oxidase activity;GO:0005215:transporter activity;GO:0008137:NADH dehydrogenase (ubiquinone) activity;GO:0008324:cation transmembrane transporter activity;GO:0009055:electron carrier activity;GO:0015002:heme-copper terminal oxidase activity;GO:0015075:ion transmembrane transporter activity;GO:0015077:monov…	GO:0005622:intracellular;GO:0005623:cell;GO:0005634:nucleus;GO:0005737:cytoplasm;GO:0005739:mitochondrion;GO:0005740:mitochondrial envelope;GO:0005743:mitochondrial inner membrane;GO:0005746:mitochondrial respiratory chain;GO:0005751:mitochondrial respiratory chain complex IV;GO:0016020:membrane;GO:0019866:organelle inner membrane;GO:0031090:organelle membrane;GO:0031966:mitochondrial membrane;GO…
Samsn1	5.22819e-239	0.623074	0.107	0.008	1.18748e-234	0.617938	0.0505045	ENSMUSG00000022876	ENSMUSG00000022876	protein_coding	mm10	chr16	-	75858793	76022281	163489	mmu:67742:Samsn1, 4930571B16Rik, 930571B16Rik, Hacs1, SLy2	67742	SAM domain, SH3 domain and nuclear localization signals, 1 [Source:MGI Symbol;Acc:MGI:1914992]	-	-	-	-	-	-	-	GO:0001775:cell activation;GO:0001932:regulation of protein phosphorylation;GO:0001933:negative regulation of protein phosphorylation;GO:0002250:adaptive immune response;GO:0002376:immune system process;GO:0002682:regulation of immune system process;GO:0002683:negative regulation of immune system process;GO:0002694:regulation of leukocyte activation;GO:0002695:negative regulation of leukocyte act…	GO:0001784:phosphotyrosine binding;GO:0003676:nucleic acid binding;GO:0003723:RNA binding;GO:0005488:binding;GO:0005515:protein binding;GO:0044822:poly(A) RNA binding;GO:0045309:protein phosphorylated amino acid binding;GO:0051219:phosphoprotein binding;GO:0097159:organic cyclic compound binding;GO:1901363:heterocyclic compound binding	GO:0005622:intracellular;GO:0005623:cell;GO:0005634:nucleus;GO:0005737:cytoplasm;GO:0005829:cytosol;GO:0042995:cell projection;GO:0043226:organelle;GO:0043227:membrane-bounded organelle;GO:0043229:intracellular organelle;GO:0043231:intracellular membrane-bounded organelle;GO:0044424:intracellular part;GO:0044444:cytoplasmic part;GO:0044464:cell part
Sem1	0	0.622384	0.809	0.742	0	6.79457	4.06332	ENSMUSG00000042541	ENSMUSG00000042541	protein_coding	mm10	chr6	-	6557294	6578663	21370	mmu:20422:Shfm1, DSS1, Shfdg1, Shfg	20422	SEM1, 26S proteasome complex subunit [Source:MGI Symbol;Acc:MGI:109238]	mmu05169:Epstein-Barr virus infection;mmu03050:Proteasome;mmu03440:Homologous recombination	-	PWY3DJ-213:Targeted protein degradation	-	-	-	-	GO:0000724:double-strand break repair via homologous recombination;GO:0000725:recombinational repair;GO:0006139:nucleobase-containing compound metabolic process;GO:0006259:DNA metabolic process;GO:0006281:DNA repair;GO:0006302:double-strand break repair;GO:0006310:DNA recombination;GO:0006403:RNA localization;GO:0006405:RNA export from nucleus;GO:0006406:mRNA export from nucleus;GO:0006461:protei…	GO:0005488:binding;GO:0005515:protein binding	GO:0000428:DNA-directed RNA polymerase complex;GO:0000502:proteasome complex;GO:0005622:intracellular;GO:0005623:cell;GO:0005634:nucleus;GO:0005654:nucleoplasm;GO:0005838:proteasome regulatory particle;GO:0008541:proteasome regulatory particle, lid subcomplex;GO:0016591:DNA-directed RNA polymerase II, holoenzyme;GO:0022624:proteasome accessory complex;GO:0030880:RNA polymerase complex;GO:0031974:…
Cyth4	0	0.621672	0.162	0.013	0	0.584354	0.0296994	ENSMUSG00000018008	ENSMUSG00000018008	protein_coding	mm10	chr15	+	78597047	78622019	24973	mmu:72318:Cyth4, 2510004M07Rik, 5830469K17Rik, AI467541, Pscd4, mFLJ00017	72318	cytohesin 4 [Source:MGI Symbol;Acc:MGI:2441702]	mmu04072:Phospholipase D signaling pathway;mmu04144:Endocytosis	R-MMU-5653656:Vesicle-mediated transport;R-MMU-6811438:Intra-Golgi traffic;R-MMU-6811442:Intra-Golgi and retrograde Golgi-to-ER traffic;R-MMU-199991:Membrane Trafficking	-	-	-	-	-	GO:0007154:cell communication;GO:0007165:signal transduction;GO:0007264:small GTPase mediated signal transduction;GO:0007265:Ras protein signal transduction;GO:0009966:regulation of signal transduction;GO:0009987:cellular process;GO:0010646:regulation of cell communication;GO:0023051:regulation of signaling;GO:0023052:signaling;GO:0032011:ARF protein signal transduction;GO:0032012:regulation of A…	GO:0005085:guanyl-nucleotide exchange factor activity;GO:0005086:ARF guanyl-nucleotide exchange factor activity;GO:0005488:binding;GO:0008289:lipid binding;GO:0098772:molecular function regulator	GO:0005623:cell;GO:0005886:plasma membrane;GO:0016020:membrane;GO:0044464:cell part;GO:0071944:cell periphery
Card19	8.18288e-110	0.619189	0.445	0.34	1.85858e-105	1.54011	0.653707	ENSMUSG00000037960	ENSMUSG00000037960	protein_coding	mm10	chr13	-	49202950	49216037	13088	mmu:68480:Card19, 1110007C09Rik, AI851695, Bincard	68480	caspase recruitment domain family, member 19 [Source:MGI Symbol;Acc:MGI:1915730]	-	-	-	-	-	-	-	GO:0006915:apoptotic process;GO:0008219:cell death;GO:0009987:cellular process;GO:0010941:regulation of cell death;GO:0012501:programmed cell death;GO:0042981:regulation of apoptotic process;GO:0043067:regulation of programmed cell death;GO:0044699:single-organism process;GO:0044763:single-organism cellular process;GO:0050789:regulation of biological process;GO:0050794:regulation of cellular proc…	-	GO:0005622:intracellular;GO:0005623:cell;GO:0005737:cytoplasm;GO:0005739:mitochondrion;GO:0005783:endoplasmic reticulum;GO:0012505:endomembrane system;GO:0016020:membrane;GO:0016021:integral component of membrane;GO:0031224:intrinsic component of membrane;GO:0043226:organelle;GO:0043227:membrane-bounded organelle;GO:0043229:intracellular organelle;GO:0043231:intracellular membrane-bounded organel…
[truncated: 20,472 more rows]

## Sheet: Sheet1
Spp1	4.62217
S100a9	3.54137
Cxcl2	3.5322
Lyz2	3.38593
S100a8	2.99182
Ccl4	2.78995
Fcer1g	2.67521
Cd74	2.60325
C1qb	2.5239
C1qa	2.50315
Tyrobp	2.42934
[truncated: 19 more rows]

## Sheet: Sheet2
gene	avg_log2FC
[truncated: 40 more rows]

[truncated: 1 more sheets: Sheet3]
